# Supplementary material for: PIKfyve controls dendritic cell function and tumor immunity
Source: bioRxiv. 2024 Jul 1:2024.02.28.582543. Originally published 2024 Mar 2. Preprint. [Version 2] doi: 10.1101/2024.02.28.582543 (PMC10925294; doi:10.1101/2024.02.28.582543)
Supplement: Supplement 2 [file media-2.xlsx]

## Sheet: Supp Table 1
Supplementary Table 1: Differentially expressed genes in PIKfyve KO vs. WT cDCs
gene_id	gene_name	logFC	AveExpr	t	P.Value	adj.P.Val	B	gene_id1
ENSMUSG00000037664.13	Cdkn1c	9.1406	5.83394	32.6936	5.69e-09	6.85e-05	8.71824	ENSMUSG00000037664
ENSMUSG00000089942.9	Pira2	1.64497	7.20653	27.7088	1.82e-08	6.85e-05	10.3528	ENSMUSG00000089942
ENSMUSG00000027611.12	Procr	3.82542	3.19658	27.8589	1.75e-08	6.85e-05	8.28516	ENSMUSG00000027611
ENSMUSG00000029364.15	Wsb2	1.96369	6.2132	27.2618	2.03e-08	6.85e-05	10.2032	ENSMUSG00000029364
ENSMUSG00000023809.10	Rps6ka2	2.66039	4.57239	25.4313	3.31e-08	8.91e-05	9.3394	ENSMUSG00000023809
ENSMUSG00000044080.9	S100a1	3.73559	5.44756	24.2057	4.67e-08	0.000104892	9.21408	ENSMUSG00000044080
ENSMUSG00000038456.9	Dennd2a	3.63111	3.68669	22.2277	8.47e-08	0.000163026	7.97795	ENSMUSG00000038456
ENSMUSG00000001270.9	Ckb	1.86809	6.84467	21.0585	1.24e-07	0.000194276	8.56714	ENSMUSG00000001270
ENSMUSG00000019970.15	Sgk1	2.81052	6.2772	20.9075	1.3e-07	0.000194276	8.49779	ENSMUSG00000019970
ENSMUSG00000002885.14	Adgre5	2.07308	6.73497	17.8815	3.85e-07	0.000212836	7.44315	ENSMUSG00000002885
ENSMUSG00000072812.4	Ahnak2	3.88757	6.33981	19.0107	2.52e-07	0.000212836	7.84762	ENSMUSG00000072812
ENSMUSG00000019852.7	Arfgef3	5.10032	5.08184	17.2796	4.87e-07	0.000212836	7.00032	ENSMUSG00000019852
ENSMUSG00000030256.11	Bhlhe41	3.88401	5.42065	17.3362	4.77e-07	0.000212836	7.18201	ENSMUSG00000030256
ENSMUSG00000079293.11	Clec7a	2.57209	7.34612	17.5874	4.31e-07	0.000212836	7.32612	ENSMUSG00000079293
ENSMUSG00000063564.13	Col23a1	2.36379	2.74758	17.6388	4.23e-07	0.000212836	6.61944	ENSMUSG00000063564
ENSMUSG00000006390.15	Elovl1	1.05471	6.56406	17.8181	3.94e-07	0.000212836	7.41656	ENSMUSG00000006390
ENSMUSG00000026796.16	Fam129b	1.06286	7.65712	17.7772	4.01e-07	0.000212836	7.39778	ENSMUSG00000026796
ENSMUSG00000024187.15	Fam234a	1.28787	5.97907	17.6922	4.14e-07	0.000212836	7.3713	ENSMUSG00000024187
ENSMUSG00000067203.8	H2-K2	0.95984	7.50579	17.698	4.13e-07	0.000212836	7.36621	ENSMUSG00000067203
ENSMUSG00000006205.13	Htra1	4.98439	1.89239	18.3058	3.27e-07	0.000212836	5.14575	ENSMUSG00000006205
ENSMUSG00000026981.15	Il1rn	3.67874	4.67493	17.7157	4.1e-07	0.000212836	7.21454	ENSMUSG00000026981
ENSMUSG00000034312.15	Iqsec1	1.45348	7.24136	16.8807	5.73e-07	0.000212836	7.0335	ENSMUSG00000034312
ENSMUSG00000000290.13	Itgb2	0.92593	9.14502	17.0109	5.43e-07	0.000212836	7.09303	ENSMUSG00000000290
ENSMUSG00000045312.12	Lhfpl2	4.95879	5.74245	17.0391	5.37e-07	0.000212836	7.048	ENSMUSG00000045312
ENSMUSG00000029103.16	Lrpap1	1.56405	6.30209	18.0858	3.56e-07	0.000212836	7.523	ENSMUSG00000029103
ENSMUSG00000009376.15	Met	1.3138	6.50309	17.0973	5.25e-07	0.000212836	7.12746	ENSMUSG00000009376
ENSMUSG00000030605.15	Mfge8	4.63651	7.3093	17.5827	4.32e-07	0.000212836	7.3295	ENSMUSG00000030605
ENSMUSG00000003363.15	Pld3	3.5944	7.86909	17.1652	5.1e-07	0.000212836	7.15821	ENSMUSG00000003363
ENSMUSG00000021701.8	Plk2	4.05811	5.3764	17.9356	3.77e-07	0.000212836	7.38181	ENSMUSG00000021701
ENSMUSG00000028378.6	Ptgr1	1.51757	4.90231	17.5834	4.32e-07	0.000212836	7.31211	ENSMUSG00000028378
ENSMUSG00000029189.10	Sel1l3	2.62584	2.53762	17.0546	5.34e-07	0.000212836	6.27943	ENSMUSG00000029189
ENSMUSG00000037434.7	Slc30a1	1.57261	6.23711	19.5395	2.08e-07	0.000212836	8.05537	ENSMUSG00000037434
ENSMUSG00000066152.11	Slc31a2	1.2741	5.38217	16.9605	5.55e-07	0.000212836	7.08185	ENSMUSG00000066152
ENSMUSG00000019558.14	Slc6a8	4.36903	5.67958	17.4279	4.6e-07	0.000212836	7.21744	ENSMUSG00000019558
ENSMUSG00000029304.14	Spp1	3.49607	7.07406	19.7445	1.93e-07	0.000212836	8.12398	ENSMUSG00000029304
ENSMUSG00000034714.9	Ttyh2	2.66785	6.21361	17.6946	4.14e-07	0.000212836	7.37323	ENSMUSG00000034714
ENSMUSG00000024962.13	Vegfb	1.01721	4.47979	16.8306	5.85e-07	0.000212836	7.0046	ENSMUSG00000024962
ENSMUSG00000053040.13	Aph1c	1.30085	6.35706	16.7117	6.14e-07	0.000215078	6.96815	ENSMUSG00000053040
ENSMUSG00000050931.7	Sgms2	1.13156	4.63635	16.6775	6.23e-07	0.000215078	6.95287	ENSMUSG00000050931
ENSMUSG00000036046.14	5031439G07Rik	0.769425	9.16404	16.5035	6.7e-07	0.000220307	6.87937	ENSMUSG00000036046
ENSMUSG00000022661.14	Cd200	1.79458	4.7963	16.4997	6.71e-07	0.000220307	6.88033	ENSMUSG00000022661
ENSMUSG00000039062.15	Anpep	3.22846	8.24137	15.7031	9.44e-07	0.000220998	6.52696	ENSMUSG00000039062
ENSMUSG00000030342.8	Cd9	1.57624	7.65771	16.1081	7.92e-07	0.000220998	6.69981	ENSMUSG00000030342
ENSMUSG00000021939.8	Ctsb	2.56989	11.5208	15.8445	8.87e-07	0.000220998	6.61187	ENSMUSG00000021939
ENSMUSG00000007891.16	Ctsd	3.13619	11.2292	16.2638	7.41e-07	0.000220998	6.79208	ENSMUSG00000007891
ENSMUSG00000018042.18	Cyb5r3	1.46369	6.57922	15.6442	9.68e-07	0.000220998	6.49752	ENSMUSG00000018042
ENSMUSG00000021306.11	Gpr137b	2.29466	8.12258	15.6564	9.63e-07	0.000220998	6.50045	ENSMUSG00000021306
ENSMUSG00000042770.8	Hebp1	3.57375	2.80284	16.0215	8.22e-07	0.000220998	5.95036	ENSMUSG00000042770
ENSMUSG00000044350.14	Lacc1	0.871777	5.55768	15.7449	9.26e-07	0.000220998	6.56084	ENSMUSG00000044350
ENSMUSG00000008035.12	Mid1ip1	1.18101	5.58431	16.2508	7.45e-07	0.000220998	6.78351	ENSMUSG00000008035
ENSMUSG00000001751.9	Naglu	1.21978	5.5114	16.0619	8.07e-07	0.000220998	6.70342	ENSMUSG00000001751
ENSMUSG00000013698.12	Pea15a	1.89869	7.24727	16.3262	7.22e-07	0.000220998	6.79809	ENSMUSG00000013698
ENSMUSG00000026482.13	Rgl1	0.806614	6.28431	15.7609	9.2e-07	0.000220998	6.55172	ENSMUSG00000026482
ENSMUSG00000029401.8	Rilpl2	1.84747	5.79644	15.874	8.76e-07	0.000220998	6.6198	ENSMUSG00000029401
ENSMUSG00000025743.14	Sdc3	1.72413	7.39558	16.0376	8.16e-07	0.000220998	6.66962	ENSMUSG00000025743
ENSMUSG00000027646.15	Src	2.35775	4.3678	15.7191	9.37e-07	0.000220998	6.5157	ENSMUSG00000027646
ENSMUSG00000032802.8	Srxn1	2.37962	6.35541	16.3176	7.24e-07	0.000220998	6.80723	ENSMUSG00000032802
ENSMUSG00000022415.12	Syngr1	3.93659	4.02173	16.1958	7.63e-07	0.000220998	6.48959	ENSMUSG00000022415
ENSMUSG00000000811.13	Txnrd3	1.72097	2.87061	15.8749	8.75e-07	0.000220998	6.24349	ENSMUSG00000000811
ENSMUSG00000030084.11	Plxna1	2.78621	8.40751	15.5612	1e-06	0.000225424	6.46039	ENSMUSG00000030084
ENSMUSG00000029816.10	Gpnmb	4.26418	11.426	15.4603	1.05e-06	0.000229584	6.44012	ENSMUSG00000029816
ENSMUSG00000023830.14	Igf2r	3.30946	7.04556	15.3404	1.11e-06	0.000229584	6.36863	ENSMUSG00000023830
ENSMUSG00000008859.8	Rala	0.983925	6.47016	15.3882	1.08e-06	0.000229584	6.37852	ENSMUSG00000008859
ENSMUSG00000040010.10	Slc7a5	-1.03345	7.68888	-15.3437	1.11e-06	0.000229584	6.3504	ENSMUSG00000040010
ENSMUSG00000001891.16	Ugp2	1.20282	6.24829	15.4156	1.07e-06	0.000229584	6.3967	ENSMUSG00000001891
ENSMUSG00000025037.6	Maoa	3.64976	4.40246	15.1883	1.19e-06	0.000235022	6.23154	ENSMUSG00000025037
ENSMUSG00000031604.10	Msmo1	1.43672	6.6242	15.2365	1.16e-06	0.000235022	6.308	ENSMUSG00000031604
ENSMUSG00000034993.7	Vat1	2.5718	7.50865	15.1888	1.19e-06	0.000235022	6.28543	ENSMUSG00000034993
ENSMUSG00000026437.11	Cdk18	3.02008	5.64981	15.11	1.23e-06	0.000238459	6.28944	ENSMUSG00000026437
ENSMUSG00000038417.4	Fig4	0.85159	6.06096	15.0614	1.26e-06	0.000238459	6.23314	ENSMUSG00000038417
ENSMUSG00000055407.14	Map6	4.03384	0.0178746	15.0633	1.26e-06	0.000238459	3.12296	ENSMUSG00000055407
ENSMUSG00000032786.16	Alas1	1.29263	6.17021	14.9469	1.32e-06	0.000241817	6.17895	ENSMUSG00000032786
ENSMUSG00000046186.8	Cd109	5.86288	1.88851	14.9405	1.33e-06	0.000241817	4.17824	ENSMUSG00000046186
ENSMUSG00000033174.17	Mgll	5.37198	5.2573	14.9781	1.31e-06	0.000241817	6.14887	ENSMUSG00000033174
ENSMUSG00000028405.9	Aco1	0.877896	6.00527	14.8604	1.38e-06	0.000244318	6.13892	ENSMUSG00000028405
ENSMUSG00000054008.9	Ndst1	0.951584	6.71887	14.8691	1.37e-06	0.000244318	6.12862	ENSMUSG00000054008
ENSMUSG00000060568.14	Fam78b	2.17564	1.77058	14.7535	1.45e-06	0.000253394	5.21568	ENSMUSG00000060568
ENSMUSG00000025932.14	Eya1	2.09266	4.29151	14.6603	1.51e-06	0.000257957	6.06626	ENSMUSG00000025932
ENSMUSG00000048234.13	Rnf149	1.49687	6.99954	14.6768	1.5e-06	0.000257957	6.03525	ENSMUSG00000048234
ENSMUSG00000036390.8	Gadd45a	2.55005	4.42278	14.5543	1.59e-06	0.000264435	6.0164	ENSMUSG00000036390
ENSMUSG00000033917.15	Gde1	2.01798	5.1134	14.5769	1.57e-06	0.000264435	6.04344	ENSMUSG00000033917
ENSMUSG00000027533.10	Fabp5	3.68735	7.64944	14.4248	1.69e-06	0.000267916	5.92595	ENSMUSG00000027533
ENSMUSG00000041324.14	Inhba	2.59163	2.18538	14.4385	1.68e-06	0.000267916	5.30031	ENSMUSG00000041324
ENSMUSG00000026315.13	Serpinb8	2.27332	3.38881	14.4651	1.66e-06	0.000267916	5.84062	ENSMUSG00000026315
ENSMUSG00000045362.8	Tnfrsf26	1.76089	4.50448	14.4683	1.66e-06	0.000267916	5.99321	ENSMUSG00000045362
ENSMUSG00000022893.14	Adamts1	7.91683	1.51163	14.3559	1.75e-06	0.000272902	2.81028	ENSMUSG00000022893
ENSMUSG00000032232.14	Cgnl1	3.02513	3.28713	14.3373	1.76e-06	0.000272902	5.68932	ENSMUSG00000032232
ENSMUSG00000028517.8	Plpp3	5.07109	3.11771	14.2165	1.87e-06	0.000282704	5.19851	ENSMUSG00000028517
ENSMUSG00000037568.12	Vash2	4.75516	1.50897	14.2318	1.85e-06	0.000282704	4.13403	ENSMUSG00000037568
ENSMUSG00000024659.15	Anxa1	1.19902	8.16774	14.1313	1.95e-06	0.000282984	5.76022	ENSMUSG00000024659
ENSMUSG00000024121.13	Atp6v0c	1.60449	8.64053	14.0645	2.01e-06	0.000282984	5.73219	ENSMUSG00000024121
ENSMUSG00000022246.14	Rai14	2.07638	4.1383	14.0844	1.99e-06	0.000282984	5.79459	ENSMUSG00000022246
ENSMUSG00000008435.15	Rdh13	1.14139	4.55813	14.0867	1.99e-06	0.000282984	5.81307	ENSMUSG00000008435
ENSMUSG00000023030.16	Slc11a2	1.90141	5.47421	14.069	2.01e-06	0.000282984	5.78283	ENSMUSG00000023030
ENSMUSG00000024737.2	Slc15a3	2.36573	7.02471	14.119	1.96e-06	0.000282984	5.76377	ENSMUSG00000024737
ENSMUSG00000027737.10	Slc7a11	2.34811	6.83778	14.0581	2.02e-06	0.000282984	5.73592	ENSMUSG00000027737
ENSMUSG00000050144.13	Slc25a44	1.13425	5.54146	14.0306	2.04e-06	0.000283844	5.74864	ENSMUSG00000050144
ENSMUSG00000018585.9	Atox1	0.696142	5.94479	13.9024	2.18e-06	0.000288805	5.66229	ENSMUSG00000018585
ENSMUSG00000046318.16	Ccbe1	3.41786	1.57175	13.8729	2.21e-06	0.000288805	4.54209	ENSMUSG00000046318
ENSMUSG00000004267.16	Eno2	1.84519	3.46677	13.8816	2.2e-06	0.000288805	5.63272	ENSMUSG00000004267
ENSMUSG00000058135.12	Gstm1	2.91356	6.66022	13.8843	2.2e-06	0.000288805	5.66041	ENSMUSG00000058135
ENSMUSG00000027864.9	Ptgfrn	2.37381	3.38034	13.9443	2.13e-06	0.000288805	5.61395	ENSMUSG00000027864
ENSMUSG00000079442.12	St6galnac4	1.21694	5.34888	13.925	2.15e-06	0.000288805	5.70516	ENSMUSG00000079442
ENSMUSG00000064267.13	Hvcn1	1.20455	7.16067	13.7829	2.31e-06	0.000294849	5.57841	ENSMUSG00000064267
ENSMUSG00000025969.15	Nrp2	2.70111	6.99655	13.7614	2.33e-06	0.000294849	5.58396	ENSMUSG00000025969
ENSMUSG00000022469.17	Rapgef3	1.51186	3.4513	13.7541	2.34e-06	0.000294849	5.58553	ENSMUSG00000022469
ENSMUSG00000026389.16	Steap3	2.06729	4.09816	13.7562	2.34e-06	0.000294849	5.63829	ENSMUSG00000026389
ENSMUSG00000036718.17	Micall2	1.42113	2.72369	13.6937	2.41e-06	0.000298286	5.39748	ENSMUSG00000036718
ENSMUSG00000019990.15	Pde7b	2.22212	3.24887	13.7113	2.39e-06	0.000298286	5.49396	ENSMUSG00000019990
ENSMUSG00000025579.14	Gaa	0.867773	6.36388	13.6503	2.47e-06	0.000302049	5.51855	ENSMUSG00000025579
ENSMUSG00000021003.10	Galc	2.35745	5.23288	13.589	2.54e-06	0.000308682	5.5573	ENSMUSG00000021003
ENSMUSG00000034854.8	Mfsd12	1.01528	7.85944	13.5673	2.57e-06	0.000309288	5.46269	ENSMUSG00000034854
ENSMUSG00000013160.7	Atp6v0d1	0.738135	7.27627	13.4455	2.74e-06	0.000315589	5.3957	ENSMUSG00000013160
ENSMUSG00000034707.7	Gns	1.04444	9.05769	13.4665	2.71e-06	0.000315589	5.42273	ENSMUSG00000034707
ENSMUSG00000097715.2	Gpr137b-ps	1.70919	7.75812	13.4718	2.7e-06	0.000315589	5.41396	ENSMUSG00000097715
ENSMUSG00000031438.11	Rnf128	3.66927	5.26542	13.441	2.74e-06	0.000315589	5.49576	ENSMUSG00000031438
ENSMUSG00000021770.11	Samd8	2.14244	6.92685	13.4573	2.72e-06	0.000315589	5.41652	ENSMUSG00000021770
ENSMUSG00000045875.13	Adra1a	4.02745	3.94625	13.3754	2.84e-06	0.000323537	5.34695	ENSMUSG00000045875
ENSMUSG00000026675.12	Hsd17b7	1.13918	4.62163	13.2939	2.96e-06	0.000330987	5.41287	ENSMUSG00000026675
ENSMUSG00000054027.8	Nt5dc3	0.739987	5.67245	13.2432	3.03e-06	0.000330987	5.32524	ENSMUSG00000054027
ENSMUSG00000093989.1	Rnasek	1.07719	6.18999	13.2343	3.05e-06	0.000330987	5.30202	ENSMUSG00000093989
ENSMUSG00000026177.11	Slc11a1	2.82879	6.36618	13.2914	2.96e-06	0.000330987	5.35708	ENSMUSG00000026177
ENSMUSG00000017400.10	Stac2	4.57837	3.49105	13.2498	3.02e-06	0.000330987	5.10472	ENSMUSG00000017400
ENSMUSG00000038375.15	Trp53inp2	1.86538	5.41349	13.244	3.03e-06	0.000330987	5.35839	ENSMUSG00000038375
ENSMUSG00000036299.5	BC031181	0.691005	5.42359	13.2128	3.08e-06	0.000331986	5.32143	ENSMUSG00000036299
ENSMUSG00000006519.11	Cyba	1.21594	8.02584	13.1721	3.15e-06	0.000333704	5.25006	ENSMUSG00000006519
ENSMUSG00000010751.15	Tnfrsf22	0.841213	4.44569	13.1859	3.12e-06	0.000333704	5.36088	ENSMUSG00000010751
ENSMUSG00000079057.4	Cyp4v3	1.49371	5.64619	13.1498	3.18e-06	0.000334957	5.28685	ENSMUSG00000079057
ENSMUSG00000042712.10	Tceal9	2.27137	5.4742	13.1037	3.26e-06	0.000340412	5.28876	ENSMUSG00000042712
ENSMUSG00000035107.13	Dcbld2	3.69516	2.89413	13.0579	3.34e-06	0.000343295	4.94811	ENSMUSG00000035107
ENSMUSG00000055413.12	H2-Q5	0.790587	8.15209	13.0718	3.32e-06	0.000343295	5.19472	ENSMUSG00000055413
ENSMUSG00000022305.13	Lrp12	3.20833	5.83763	12.9802	3.48e-06	0.000354831	5.22543	ENSMUSG00000022305
ENSMUSG00000031266.7	Gla	2.59431	6.1732	12.8369	3.75e-06	0.000379576	5.11131	ENSMUSG00000031266
ENSMUSG00000042289.11	Hsd3b7	1.00556	5.14208	12.8239	3.78e-06	0.000379576	5.13008	ENSMUSG00000042289
ENSMUSG00000003518.13	Dusp3	1.39099	7.19145	12.7697	3.89e-06	0.000384932	5.02576	ENSMUSG00000003518
ENSMUSG00000028328.13	Tmod1	2.33898	2.77336	12.7775	3.87e-06	0.000384932	4.95049	ENSMUSG00000028328
ENSMUSG00000016256.10	Ctsz	1.26786	9.17765	12.745	3.94e-06	0.000387184	5.02722	ENSMUSG00000016256
ENSMUSG00000008540.11	Mgst1	2.4877	4.29507	12.7099	4.01e-06	0.000391664	5.11794	ENSMUSG00000008540
ENSMUSG00000035547.14	Capn5	-0.893797	6.19262	-12.6489	4.15e-06	0.000396075	4.974	ENSMUSG00000035547
ENSMUSG00000006219.12	Fblim1	3.41357	4.39757	12.6615	4.12e-06	0.000396075	5.08467	ENSMUSG00000006219
ENSMUSG00000038963.15	Slco4a1	-0.779415	6.12252	-12.6527	4.14e-06	0.000396075	4.97782	ENSMUSG00000038963
ENSMUSG00000036698.11	Ago2	0.839358	8.94835	12.5479	4.38e-06	0.000398431	4.90911	ENSMUSG00000036698
ENSMUSG00000025007.13	Aldh18a1	-0.79391	6.4942	-12.622	4.21e-06	0.000398431	4.9482	ENSMUSG00000025007
ENSMUSG00000037447.16	Arid5a	-0.581913	6.13652	-12.6048	4.25e-06	0.000398431	4.94833	ENSMUSG00000037447
ENSMUSG00000052459.13	Atp6v1a	1.74517	8.38657	12.4971	4.5e-06	0.000398431	4.87418	ENSMUSG00000052459
ENSMUSG00000019210.10	Atp6v1e1	0.966947	6.5915	12.4532	4.61e-06	0.000398431	4.84875	ENSMUSG00000019210
ENSMUSG00000039105.6	Atp6v1g1	0.816346	7.14194	12.3823	4.79e-06	0.000398431	4.79828	ENSMUSG00000039105
ENSMUSG00000050390.12	C77080	3.76839	5.09585	12.3399	4.91e-06	0.000398431	4.91803	ENSMUSG00000050390
ENSMUSG00000037326.10	Capn15	0.72948	5.90363	12.4766	4.55e-06	0.000398431	4.88468	ENSMUSG00000037326
ENSMUSG00000025854.15	Fam20c	3.18146	5.79477	12.4571	4.6e-06	0.000398431	4.93712	ENSMUSG00000025854
ENSMUSG00000050549.8	Fam241a	1.0834	3.75631	12.5921	4.28e-06	0.000398431	5.05277	ENSMUSG00000050549
ENSMUSG00000024661.7	Fth1	2.07791	11.828	12.5149	4.46e-06	0.000398431	4.95329	ENSMUSG00000024661
ENSMUSG00000028673.10	Fuca1	0.681547	6.61303	12.3377	4.91e-06	0.000398431	4.77883	ENSMUSG00000028673
ENSMUSG00000073889.10	Il11ra1	1.99467	4.05119	12.4075	4.73e-06	0.000398431	4.95654	ENSMUSG00000073889
ENSMUSG00000022500.15	Litaf	0.682688	8.45316	12.4077	4.73e-06	0.000398431	4.81936	ENSMUSG00000022500
ENSMUSG00000019796.12	Lrp11	2.56518	2.19837	12.4898	4.52e-06	0.000398431	4.59806	ENSMUSG00000019796
ENSMUSG00000051359.15	Ncald	3.419	0.585639	12.3776	4.81e-06	0.000398431	3.34746	ENSMUSG00000051359
ENSMUSG00000031485.15	Plpbp	0.694079	6.3194	12.4059	4.73e-06	0.000398431	4.82688	ENSMUSG00000031485
ENSMUSG00000002233.13	Rhoc	2.08754	2.97161	12.5666	4.34e-06	0.000398431	4.92193	ENSMUSG00000002233
ENSMUSG00000028278.14	Rragd	2.70489	4.82927	12.3568	4.86e-06	0.000398431	4.9211	ENSMUSG00000028278
ENSMUSG00000044734.16	Serpinb1a	-1.08393	4.09922	-12.4893	4.52e-06	0.000398431	5.00032	ENSMUSG00000044734
ENSMUSG00000043885.14	Slc36a4	1.46461	5.76862	12.5099	4.47e-06	0.000398431	4.92171	ENSMUSG00000043885
ENSMUSG00000041654.15	Slc39a11	0.673616	5.42748	12.4338	4.66e-06	0.000398431	4.88596	ENSMUSG00000041654
ENSMUSG00000061451.13	Tmem151a	1.99624	2.27159	12.3665	4.83e-06	0.000398431	4.63566	ENSMUSG00000061451
ENSMUSG00000090213.1	Tmem189	1.48883	6.59283	12.3624	4.85e-06	0.000398431	4.80095	ENSMUSG00000090213
ENSMUSG00000062373.8	Tmem65	1.85044	5.67162	12.5786	4.31e-06	0.000398431	4.97555	ENSMUSG00000062373
ENSMUSG00000047547.14	Cltb	0.947162	4.92488	12.2921	5.04e-06	0.000402756	4.84425	ENSMUSG00000047547
ENSMUSG00000007682.6	Dio2	6.56522	4.47226	12.2856	5.05e-06	0.000402756	4.69199	ENSMUSG00000007682
ENSMUSG00000025534.17	Gusb	1.50032	8.25973	12.2877	5.05e-06	0.000402756	4.74878	ENSMUSG00000025534
ENSMUSG00000017929.13	B4galt5	1.27737	7.20685	12.2464	5.17e-06	0.000405067	4.72064	ENSMUSG00000017929
ENSMUSG00000050071.8	Bex1	6.64626	1.85862	12.2189	5.24e-06	0.000405067	3.21511	ENSMUSG00000050071
ENSMUSG00000021477.9	Ctsl	1.2002	8.442	12.2386	5.19e-06	0.000405067	4.72097	ENSMUSG00000021477
ENSMUSG00000034593.16	Myo5a	1.1247	9.37236	12.2236	5.23e-06	0.000405067	4.72835	ENSMUSG00000034593
ENSMUSG00000045980.13	Tmem104	1.50976	5.88976	12.2122	5.26e-06	0.000405067	4.74214	ENSMUSG00000045980
ENSMUSG00000058486.11	Wdr91	1.21156	6.66133	12.2478	5.16e-06	0.000405067	4.72855	ENSMUSG00000058486
ENSMUSG00000036636.10	Clcn7	1.46649	7.26604	12.1573	5.43e-06	0.000410585	4.66855	ENSMUSG00000036636
ENSMUSG00000024150.12	Mcfd2	1.3026	5.80706	12.1719	5.38e-06	0.000410585	4.71921	ENSMUSG00000024150
ENSMUSG00000040322.10	Slc25a24	0.763996	5.28836	12.1601	5.42e-06	0.000410585	4.73736	ENSMUSG00000040322
ENSMUSG00000022295.8	Atp6v1c1	1.61569	7.03937	12.1272	5.52e-06	0.000412907	4.65432	ENSMUSG00000022295
ENSMUSG00000026958.13	Dpp7	1.00399	5.8523	12.1282	5.52e-06	0.000412907	4.68594	ENSMUSG00000026958
ENSMUSG00000027698.14	Nceh1	1.02626	7.98692	12.11	5.57e-06	0.000414582	4.63824	ENSMUSG00000027698
ENSMUSG00000015575.15	Atp6v0e	0.565196	6.97345	12.0923	5.63e-06	0.000416416	4.62612	ENSMUSG00000015575
ENSMUSG00000022636.13	Alcam	1.09407	8.34557	12.0503	5.76e-06	0.000421706	4.60661	ENSMUSG00000022636
ENSMUSG00000026980.15	Ly75	1.65904	5.37897	12.0566	5.74e-06	0.000421706	4.68794	ENSMUSG00000026980
ENSMUSG00000029994.17	Anxa4	1.63858	7.19716	11.9993	5.93e-06	0.000428664	4.57563	ENSMUSG00000029994
ENSMUSG00000006273.14	Atp6v1b2	1.11494	8.13882	11.9551	6.08e-06	0.000428664	4.54642	ENSMUSG00000006273
ENSMUSG00000002059.18	Rab34	2.7049	1.09239	11.9639	6.05e-06	0.000428664	3.77347	ENSMUSG00000002059
ENSMUSG00000032261.16	Sh3bgrl2	1.86773	4.50114	11.971	6.03e-06	0.000428664	4.70327	ENSMUSG00000032261
ENSMUSG00000046997.5	Spsb4	3.86185	1.23657	11.9654	6.04e-06	0.000428664	3.59186	ENSMUSG00000046997
ENSMUSG00000027082.15	Tfpi	1.17758	2.8576	11.9716	6.02e-06	0.000428664	4.6452	ENSMUSG00000027082
ENSMUSG00000058254.12	Tspan7	3.04733	3.8524	12.0074	5.9e-06	0.000428664	4.71835	ENSMUSG00000058254
ENSMUSG00000040855.15	Reps2	3.38797	3.51348	11.9191	6.21e-06	0.000435226	4.62103	ENSMUSG00000040855
ENSMUSG00000024066.9	Xdh	2.42701	5.9957	11.9073	6.25e-06	0.00043587	4.57749	ENSMUSG00000024066
ENSMUSG00000005054.7	Cstb	2.09083	6.50917	11.8819	6.34e-06	0.000437669	4.52655	ENSMUSG00000005054
ENSMUSG00000022091.6	Sorbs3	3.28876	1.88133	11.8836	6.33e-06	0.000437669	4.09483	ENSMUSG00000022091
ENSMUSG00000006517.5	Mvd	1.30012	5.34075	11.8643	6.4e-06	0.000439825	4.56721	ENSMUSG00000006517
ENSMUSG00000000957.11	Mmp14	2.14794	4.99163	11.8107	6.6e-06	0.000449307	4.58481	ENSMUSG00000000957
ENSMUSG00000010609.15	Psen2	1.82492	5.71813	11.8092	6.61e-06	0.000449307	4.51955	ENSMUSG00000010609
ENSMUSG00000056429.4	Tgoln1	0.961399	7.79318	11.8002	6.64e-06	0.000449366	4.448	ENSMUSG00000056429
ENSMUSG00000038312.10	Edem2	0.690361	6.29292	11.7509	6.83e-06	0.00045221	4.43429	ENSMUSG00000038312
ENSMUSG00000047414.6	Flrt2	2.97115	2.78641	11.761	6.79e-06	0.00045221	4.42534	ENSMUSG00000047414
ENSMUSG00000041957.15	Pkp2	4.56464	0.793073	11.7696	6.76e-06	0.00045221	2.99295	ENSMUSG00000041957
ENSMUSG00000032754.14	Slc8b1	0.606342	6.68381	11.7459	6.85e-06	0.00045221	4.41968	ENSMUSG00000032754
ENSMUSG00000022791.19	Tnk2	-0.70863	4.77997	-11.7635	6.78e-06	0.00045221	4.54262	ENSMUSG00000022791
ENSMUSG00000028238.6	Atp6v0d2	4.41491	6.60422	11.6989	7.04e-06	0.000457059	4.48093	ENSMUSG00000028238
ENSMUSG00000035064.17	Eef2k	-0.691944	6.97245	-11.6938	7.06e-06	0.000457059	4.38344	ENSMUSG00000035064
ENSMUSG00000038390.11	Gpr162	2.05446	4.7486	11.6944	7.06e-06	0.000457059	4.53036	ENSMUSG00000038390
ENSMUSG00000020803.3	Txndc17	0.618072	5.31498	11.7053	7.01e-06	0.000457059	4.46038	ENSMUSG00000020803
ENSMUSG00000035776.14	Cd99l2	2.04929	2.97373	11.679	7.12e-06	0.000457804	4.48204	ENSMUSG00000035776
ENSMUSG00000038633.5	Degs1	0.950263	7.34751	11.6744	7.14e-06	0.000457804	4.36947	ENSMUSG00000038633
ENSMUSG00000006800.14	Sulf2	1.45419	4.68096	11.6658	7.17e-06	0.000457896	4.50414	ENSMUSG00000006800
ENSMUSG00000027510.17	Rbm38	-0.794315	5.81404	-11.6292	7.33e-06	0.000461172	4.38286	ENSMUSG00000027510
ENSMUSG00000028136.15	Snx27	1.2282	6.8134	11.6402	7.28e-06	0.000461172	4.35604	ENSMUSG00000028136
ENSMUSG00000057137.9	Tmem140	1.96557	5.26279	11.6327	7.31e-06	0.000461172	4.45144	ENSMUSG00000057137
ENSMUSG00000043953.12	Ccrl2	2.75811	3.39191	11.6182	7.38e-06	0.000461971	4.47678	ENSMUSG00000043953
ENSMUSG00000030120.14	Mlf2	0.49135	6.71088	11.5966	7.47e-06	0.000465638	4.3256	ENSMUSG00000030120
ENSMUSG00000021822.3	Plau	2.39969	3.19477	11.5856	7.52e-06	0.000466456	4.44995	ENSMUSG00000021822
ENSMUSG00000022969.13	Il10rb	0.937707	6.67717	11.5554	7.65e-06	0.000472583	4.30294	ENSMUSG00000022969
ENSMUSG00000028439.14	Fam219a	1.85284	5.33776	11.5434	7.7e-06	0.000473656	4.38688	ENSMUSG00000028439
ENSMUSG00000051579.10	Tceal8	1.67768	3.22308	11.5359	7.74e-06	0.000473656	4.44713	ENSMUSG00000051579
ENSMUSG00000100486.7	Gm4131	6.28733	-2.37017	11.5048	7.88e-06	0.000475864	0.108079	ENSMUSG00000100486
ENSMUSG00000092243.8	Gm7030	0.689762	7.26744	11.5193	7.81e-06	0.000475864	4.27104	ENSMUSG00000092243
ENSMUSG00000048965.9	Mrgpre	1.91742	3.88161	11.5119	7.85e-06	0.000475864	4.45648	ENSMUSG00000048965
ENSMUSG00000020300.14	Cpeb4	1.79082	7.6466	11.4892	7.95e-06	0.000475976	4.25809	ENSMUSG00000020300
ENSMUSG00000026672.11	Optn	2.89977	3.79573	11.4919	7.94e-06	0.000475976	4.43595	ENSMUSG00000026672
ENSMUSG00000026728.9	Vim	0.621215	10.2558	11.4796	8e-06	0.000476539	4.29498	ENSMUSG00000026728
ENSMUSG00000038650.15	Rnh1	1.53031	7.72122	11.4664	8.06e-06	0.000477253	4.24161	ENSMUSG00000038650
ENSMUSG00000053318.7	Slamf8	2.33833	3.41791	11.4621	8.08e-06	0.000477253	4.40757	ENSMUSG00000053318
ENSMUSG00000019806.13	Aig1	1.5976	3.18846	11.4389	8.19e-06	0.000479604	4.39226	ENSMUSG00000019806
ENSMUSG00000045349.15	Sh2d5	-0.882517	5.7262	-11.4431	8.17e-06	0.000479604	4.2732	ENSMUSG00000045349
ENSMUSG00000018906.14	P4ha2	2.94798	0.727308	11.4213	8.28e-06	0.000480454	3.2829	ENSMUSG00000018906
ENSMUSG00000030123.15	Plxnd1	0.681192	8.1441	11.4212	8.28e-06	0.000480454	4.21308	ENSMUSG00000030123
ENSMUSG00000033379.13	Atp6v0b	0.644951	7.34551	11.3954	8.4e-06	0.000484103	4.192	ENSMUSG00000033379
ENSMUSG00000033793.12	Atp6v1h	0.910449	6.47898	11.3795	8.48e-06	0.000484103	4.19643	ENSMUSG00000033793
ENSMUSG00000058818.13	Pirb	0.553546	8.81316	11.3821	8.47e-06	0.000484103	4.19822	ENSMUSG00000058818
ENSMUSG00000017615.12	Tnfaip1	0.623523	5.40621	11.3854	8.45e-06	0.000484103	4.25441	ENSMUSG00000017615
ENSMUSG00000047205.12	Dusp18	1.85953	1.28756	11.3564	8.6e-06	0.000488691	3.7902	ENSMUSG00000047205
ENSMUSG00000020456.17	Ogdh	0.627803	7.5613	11.3336	8.72e-06	0.000489173	4.15249	ENSMUSG00000020456
ENSMUSG00000038280.12	Ostm1	0.675902	6.37338	11.3398	8.69e-06	0.000489173	4.1728	ENSMUSG00000038280
ENSMUSG00000040711.8	Sh3pxd2b	1.6505	6.40794	11.34	8.68e-06	0.000489173	4.18367	ENSMUSG00000040711
ENSMUSG00000003882.5	Il7r	1.243	7.81161	11.2959	8.92e-06	0.000496113	4.13142	ENSMUSG00000003882
ENSMUSG00000025178.9	Pi4k2a	0.677245	6.23103	11.296	8.92e-06	0.000496113	4.15011	ENSMUSG00000025178
ENSMUSG00000079477.9	Rab7	0.55254	8.38839	11.2807	9e-06	0.000498585	4.12597	ENSMUSG00000079477
ENSMUSG00000030105.8	Arl8b	1.46015	8.02358	11.2619	9.1e-06	0.000499232	4.11212	ENSMUSG00000030105
ENSMUSG00000028716.15	Pdzk1ip1	1.86856	3.45912	11.258	9.12e-06	0.000499232	4.30253	ENSMUSG00000028716
ENSMUSG00000020142.12	Slc1a4	-1.12744	4.69193	-11.2618	9.1e-06	0.000499232	4.25048	ENSMUSG00000020142
ENSMUSG00000015027.11	Galns	1.29731	5.15249	11.2456	9.19e-06	0.000500896	4.20088	ENSMUSG00000015027
ENSMUSG00000020821.17	Kif1c	0.903484	7.27157	11.2313	9.27e-06	0.000501171	4.08797	ENSMUSG00000020821
ENSMUSG00000007038.5	Neu1	1.15855	5.53682	11.2366	9.24e-06	0.000501171	4.15888	ENSMUSG00000007038
ENSMUSG00000036002.12	Fam214b	0.860036	5.30652	11.1894	9.5e-06	0.000511856	4.14152	ENSMUSG00000036002
ENSMUSG00000060594.6	Layn	3.03153	1.15601	11.1503	9.73e-06	0.000521986	3.45011	ENSMUSG00000060594
ENSMUSG00000025355.7	Mmp19	2.02458	4.49458	11.1384	9.8e-06	0.00052366	4.209	ENSMUSG00000025355
ENSMUSG00000027624.20	Epb41l1	2.10305	4.29947	11.1271	9.87e-06	0.00052514	4.21582	ENSMUSG00000027624
ENSMUSG00000034157.12	Cipc	1.31997	6.425	11.111	9.96e-06	0.000526923	4.02969	ENSMUSG00000034157
ENSMUSG00000037049.9	Smpd1	0.778044	4.57109	11.1085	9.98e-06	0.000526923	4.15738	ENSMUSG00000037049
ENSMUSG00000040562.12	Gstm2	4.4221	0.307008	11.0825	1.01e-05	0.000531109	2.47839	ENSMUSG00000040562
ENSMUSG00000061436.15	Hipk2	1.09077	7.93184	11.0885	1.01e-05	0.000531109	3.99693	ENSMUSG00000061436
ENSMUSG00000062995.12	Ica1	1.84609	2.01294	11.0526	1.03e-05	0.00053667	3.94786	ENSMUSG00000062995
ENSMUSG00000060206.11	Zfp462	3.63677	1.91991	11.0546	1.03e-05	0.00053667	3.70094	ENSMUSG00000060206
ENSMUSG00000031530.6	Dusp4	1.82149	1.80052	11.0333	1.04e-05	0.000540925	3.8698	ENSMUSG00000031530
ENSMUSG00000045294.11	Insig1	1.13508	7.02713	11.0264	1.05e-05	0.000541107	3.95822	ENSMUSG00000045294
ENSMUSG00000001946.14	Esam	1.71119	2.30366	11.0088	1.06e-05	0.000542801	4.01414	ENSMUSG00000001946
ENSMUSG00000042444.10	Mindy2	0.506149	6.91901	11.0143	1.06e-05	0.000542801	3.94727	ENSMUSG00000042444
ENSMUSG00000018398.18	44812	2.50846	4.65893	10.9907	1.07e-05	0.000546763	4.11758	ENSMUSG00000018398
ENSMUSG00000018822.7	Sfrp5	9.00719	-0.487353	10.9594	1.09e-05	0.00055521	0.274329	ENSMUSG00000018822
ENSMUSG00000060703.12	Cd302	1.76474	3.54927	10.9522	1.1e-05	0.000555567	4.12554	ENSMUSG00000060703
ENSMUSG00000066150.12	Slc31a1	0.679512	6.47762	10.9428	1.1e-05	0.00055671	3.91079	ENSMUSG00000066150
ENSMUSG00000037852.8	Cpe	2.27718	0.22096	10.9365	1.11e-05	0.000556758	2.89484	ENSMUSG00000037852
ENSMUSG00000011008.13	Mcoln2	2.1934	5.01218	10.9189	1.12e-05	0.000560734	4.03286	ENSMUSG00000011008
ENSMUSG00000033207.7	Mamdc2	4.24295	4.1377	10.904	1.13e-05	0.000563743	4.08584	ENSMUSG00000033207
ENSMUSG00000017466.9	Timp2	1.93284	5.57774	10.8981	1.13e-05	0.000563743	3.95798	ENSMUSG00000017466
ENSMUSG00000051615.14	Rap2a	1.16932	6.09428	10.8746	1.15e-05	0.000569036	3.88655	ENSMUSG00000051615
ENSMUSG00000000278.10	Scpep1	0.505927	8.13889	10.8651	1.16e-05	0.000569036	3.84983	ENSMUSG00000000278
ENSMUSG00000038179.13	Slamf7	0.621502	8.54709	10.8704	1.15e-05	0.000569036	3.85942	ENSMUSG00000038179
ENSMUSG00000001211.15	Agpat3	1.89979	3.96622	10.8473	1.17e-05	0.00057163	4.05497	ENSMUSG00000001211
ENSMUSG00000021752.13	Kctd6	1.02691	3.53023	10.846	1.17e-05	0.00057163	4.06087	ENSMUSG00000021752
ENSMUSG00000040584.8	Abcb1a	1.05757	3.48649	10.7656	1.23e-05	0.00059042	4.01198	ENSMUSG00000040584
ENSMUSG00000022051.15	Bnip3l	0.581163	7.18884	10.7724	1.23e-05	0.00059042	3.78328	ENSMUSG00000022051
ENSMUSG00000035735.10	Dagla	3.5329	1.74076	10.7649	1.23e-05	0.00059042	3.5029	ENSMUSG00000035735
ENSMUSG00000078517.12	Emc1	0.943593	6.98661	10.7837	1.22e-05	0.00059042	3.79537	ENSMUSG00000078517
ENSMUSG00000048612.16	Myof	2.20836	7.43388	10.7775	1.22e-05	0.00059042	3.79932	ENSMUSG00000048612
ENSMUSG00000051483.9	Cbr1	1.23629	2.88132	10.723	1.26e-05	0.000603902	3.96348	ENSMUSG00000051483
ENSMUSG00000053581.13	Zfand2a	2.02337	5.85352	10.7038	1.28e-05	0.000609025	3.80916	ENSMUSG00000053581
ENSMUSG00000081665.2	Gm15922	0.995026	5.48683	10.6974	1.29e-05	0.000609338	3.80594	ENSMUSG00000081665
ENSMUSG00000025950.16	Idh1	1.03784	6.51086	10.6419	1.33e-05	0.000626512	3.71034	ENSMUSG00000025950
ENSMUSG00000023861.17	Mpc1	0.532948	6.38423	10.6463	1.33e-05	0.000626512	3.71387	ENSMUSG00000023861
ENSMUSG00000024330.17	Col11a2	-0.867408	4.53559	-10.6139	1.35e-05	0.000633213	3.8437	ENSMUSG00000024330
ENSMUSG00000032507.15	Fbxl2	1.88996	1.73226	10.6145	1.35e-05	0.000633213	3.63334	ENSMUSG00000032507
ENSMUSG00000027394.13	Ttl	1.44039	2.98734	10.5914	1.37e-05	0.000640047	3.89078	ENSMUSG00000027394
ENSMUSG00000037697.19	Ddhd1	0.689381	7.06049	10.5804	1.38e-05	0.000640153	3.65432	ENSMUSG00000037697
ENSMUSG00000040596.15	Pogk	1.02818	5.46228	10.5803	1.38e-05	0.000640153	3.72956	ENSMUSG00000040596
ENSMUSG00000068129.5	Cst7	-0.8153	4.2371	-10.5714	1.39e-05	0.000641544	3.8445	ENSMUSG00000068129
ENSMUSG00000002565.16	Scin	-0.783068	7.01933	-10.5488	1.41e-05	0.000648558	3.63439	ENSMUSG00000002565
ENSMUSG00000043822.18	Adamtsl5	3.88533	1.92642	10.5404	1.42e-05	0.000648587	3.42659	ENSMUSG00000043822
ENSMUSG00000042997.13	Nhlrc3	0.781264	6.22652	10.5313	1.43e-05	0.000648587	3.64306	ENSMUSG00000042997
ENSMUSG00000043895.6	S1pr2	1.24319	5.91445	10.535	1.42e-05	0.000648587	3.66929	ENSMUSG00000043895
ENSMUSG00000060147.15	Serpinb6a	2.35547	6.00429	10.5274	1.43e-05	0.000648587	3.68939	ENSMUSG00000060147
ENSMUSG00000018217.12	Pmp22	2.68477	4.84785	10.5062	1.45e-05	0.000655182	3.79566	ENSMUSG00000018217
ENSMUSG00000034247.9	Plekhm1	0.699477	6.90545	10.4709	1.48e-05	0.000667427	3.58094	ENSMUSG00000034247
ENSMUSG00000023942.15	Slc29a1	1.0441	5.55205	10.4666	1.49e-05	0.000667427	3.64497	ENSMUSG00000023942
ENSMUSG00000016487.15	Ppfibp1	1.3997	5.17683	10.4513	1.5e-05	0.000671757	3.6791	ENSMUSG00000016487
ENSMUSG00000027399.1	Il1a	5.48678	1.25184	10.4452	1.51e-05	0.000672169	2.63918	ENSMUSG00000027399
ENSMUSG00000024766.15	Lipo3	2.15349	2.63164	10.426	1.53e-05	0.000678227	3.73583	ENSMUSG00000024766
ENSMUSG00000003559.8	As3mt	3.18277	0.113209	10.4152	1.54e-05	0.000680163	2.46072	ENSMUSG00000003559
ENSMUSG00000004113.18	Cacna1b	2.60742	2.28136	10.4113	1.54e-05	0.000680163	3.63008	ENSMUSG00000004113
ENSMUSG00000020097.14	Sgpl1	0.928836	8.48948	10.3834	1.57e-05	0.000690187	3.52679	ENSMUSG00000020097
ENSMUSG00000027397.14	Slc20a1	0.683423	6.06064	10.3772	1.57e-05	0.000690676	3.54355	ENSMUSG00000027397
ENSMUSG00000021792.15	Prxl2a	1.76022	2.89246	10.371	1.58e-05	0.000691195	3.74565	ENSMUSG00000021792
ENSMUSG00000001418.13	Glmp	0.827727	6.68529	10.3465	1.61e-05	0.000699911	3.49954	ENSMUSG00000001418
ENSMUSG00000031451.6	Gas6	3.54283	4.73039	10.3356	1.62e-05	0.000702601	3.72023	ENSMUSG00000031451
ENSMUSG00000001930.17	Vwf	1.41451	6.66604	10.3267	1.63e-05	0.000704359	3.49261	ENSMUSG00000001930
ENSMUSG00000006932.17	Ctnnb1	0.684771	8.65938	10.3065	1.65e-05	0.000711339	3.47528	ENSMUSG00000006932
ENSMUSG00000032667.17	Pon2	0.990072	5.88297	10.2826	1.67e-05	0.000720137	3.49182	ENSMUSG00000032667
ENSMUSG00000026655.15	Fam107b	-0.6318	7.74839	-10.2372	1.72e-05	0.000735166	3.41419	ENSMUSG00000026655
ENSMUSG00000021453.2	Gadd45g	2.97669	3.28319	10.2361	1.73e-05	0.000735166	3.66446	ENSMUSG00000021453
ENSMUSG00000048332.13	Lhfp	2.18025	1.53975	10.2452	1.72e-05	0.000735166	3.3527	ENSMUSG00000048332
ENSMUSG00000075706.10	Gpx4	0.671349	6.85954	10.2203	1.74e-05	0.000740458	3.40583	ENSMUSG00000075706
ENSMUSG00000030134.11	Rasgef1a	2.08623	1.18843	10.2123	1.75e-05	0.000741992	3.2061	ENSMUSG00000030134
ENSMUSG00000058728.15	Cd300c	-1.08272	5.32789	-10.2045	1.76e-05	0.000743403	3.48648	ENSMUSG00000058728
ENSMUSG00000095115.2	Itpripl2	0.573844	7.79266	10.1796	1.79e-05	0.000753247	3.37337	ENSMUSG00000095115
ENSMUSG00000002103.16	Acp2	1.42921	6.01755	10.1711	1.8e-05	0.000755078	3.41289	ENSMUSG00000002103
ENSMUSG00000040722.7	Scamp5	2.43278	3.42559	10.166	1.81e-05	0.000755268	3.63481	ENSMUSG00000040722
ENSMUSG00000026991.20	Pkp4	1.37361	5.83698	10.1352	1.84e-05	0.000767386	3.39871	ENSMUSG00000026991
ENSMUSG00000024197.10	Plin3	1.01568	6.1065	10.1323	1.85e-05	0.000767386	3.37259	ENSMUSG00000024197
ENSMUSG00000026509.15	Capn2	0.583127	6.98614	10.1209	1.86e-05	0.000770778	3.33248	ENSMUSG00000026509
ENSMUSG00000063065.13	Mapk3	0.603679	6.59436	10.1122	1.87e-05	0.000772848	3.33449	ENSMUSG00000063065
ENSMUSG00000015149.14	Sirt2	0.585016	6.46735	10.0985	1.89e-05	0.000777478	3.32852	ENSMUSG00000015149
ENSMUSG00000043391.10	2510009E07Rik	2.59976	2.36512	10.0743	1.92e-05	0.00078273	3.46275	ENSMUSG00000043391
ENSMUSG00000004285.12	Atp6v1f	0.849109	5.9228	10.078	1.91e-05	0.00078273	3.342	ENSMUSG00000004285
ENSMUSG00000038147.13	Cd84	1.56215	7.39591	10.0653	1.93e-05	0.00078273	3.29652	ENSMUSG00000038147
ENSMUSG00000028926.15	Cdk14	0.809332	5.88634	10.0742	1.92e-05	0.00078273	3.341	ENSMUSG00000028926
ENSMUSG00000073406.10	H2-Bl	0.616094	5.73796	10.0666	1.93e-05	0.00078273	3.34319	ENSMUSG00000073406
ENSMUSG00000024140.10	Epas1	2.10115	2.84921	10.0551	1.94e-05	0.000785618	3.54132	ENSMUSG00000024140
ENSMUSG00000025139.14	Tollip	0.586421	6.62859	10.0416	1.96e-05	0.000790295	3.28281	ENSMUSG00000025139
ENSMUSG00000025809.15	Itgb1	0.625252	8.74338	10.0189	1.99e-05	0.000799907	3.27198	ENSMUSG00000025809
ENSMUSG00000020841.5	Cpd	1.00377	6.66662	10.0096	2e-05	0.000801949	3.26179	ENSMUSG00000020841
ENSMUSG00000039196.2	Orm1	7.47775	-0.0565284	10.0061	2.01e-05	0.000801949	0.947598	ENSMUSG00000039196
ENSMUSG00000044749.13	Abca6	-0.964536	3.94976	-9.97506	2.05e-05	0.000813854	3.47234	ENSMUSG00000044749
ENSMUSG00000002332.16	Dhrs1	0.587576	5.16015	9.9788	2.04e-05	0.000813854	3.33112	ENSMUSG00000002332
ENSMUSG00000068263.11	Efcc1	4.42545	0.774356	9.96965	2.06e-05	0.000814392	2.44205	ENSMUSG00000068263
ENSMUSG00000029781.7	Fkbp9	2.54108	2.23524	9.96505	2.06e-05	0.000814493	3.37549	ENSMUSG00000029781
ENSMUSG00000001473.7	Tubb6	1.10132	4.06241	9.95007	2.08e-05	0.000820273	3.44551	ENSMUSG00000001473
ENSMUSG00000073402.11	Gm8909	0.865796	6.26427	9.93458	2.1e-05	0.000825087	3.22036	ENSMUSG00000073402
ENSMUSG00000033287.16	Kctd17	1.32147	3.16854	9.93258	2.11e-05	0.000825087	3.48382	ENSMUSG00000033287
ENSMUSG00000021114.9	Atp6v1d	0.498859	7.05009	9.9123	2.14e-05	0.000828161	3.18034	ENSMUSG00000021114
ENSMUSG00000025510.14	Cd151	0.902644	4.72323	9.91485	2.13e-05	0.000828161	3.34165	ENSMUSG00000025510
ENSMUSG00000005533.10	Igf1r	-0.631203	6.44489	-9.90575	2.15e-05	0.000828161	3.19069	ENSMUSG00000005533
ENSMUSG00000047554.14	Tmem41b	0.766414	5.20956	9.90548	2.15e-05	0.000828161	3.27631	ENSMUSG00000047554
ENSMUSG00000058997.8	Vwa8	1.21581	5.40237	9.92026	2.13e-05	0.000828161	3.27835	ENSMUSG00000058997
ENSMUSG00000032840.7	2410131K14Rik	0.686842	4.29406	9.89594	2.16e-05	0.000828728	3.37565	ENSMUSG00000032840
ENSMUSG00000026627.7	Pacc1	0.573573	5.5767	9.89966	2.15e-05	0.000828728	3.23455	ENSMUSG00000026627
ENSMUSG00000019528.18	Gyg	1.21496	6.23856	9.88593	2.17e-05	0.000829584	3.19082	ENSMUSG00000019528
ENSMUSG00000021365.15	Nedd9	-0.560246	5.95907	-9.88915	2.17e-05	0.000829584	3.20101	ENSMUSG00000021365
ENSMUSG00000034708.11	Grn	0.466567	9.73576	9.86234	2.21e-05	0.000840463	3.18455	ENSMUSG00000034708
ENSMUSG00000026956.15	Uap1l1	0.572708	6.80359	9.84353	2.24e-05	0.000848785	3.13435	ENSMUSG00000026956
ENSMUSG00000037692.14	Ahdc1	-0.633323	5.13445	-9.83561	2.25e-05	0.000850933	3.23289	ENSMUSG00000037692
ENSMUSG00000044042.19	Fmn1	1.90285	4.43464	9.82947	2.26e-05	0.000852068	3.3438	ENSMUSG00000044042
ENSMUSG00000040659.3	Efhd2	0.557994	7.53862	9.80795	2.29e-05	0.000862136	3.10243	ENSMUSG00000040659
ENSMUSG00000049225.14	Pdp1	0.888169	4.41057	9.79612	2.31e-05	0.000865156	3.29433	ENSMUSG00000049225
ENSMUSG00000034226.7	Rhov	3.74405	1.90996	9.79454	2.31e-05	0.000865156	3.06776	ENSMUSG00000034226
ENSMUSG00000022358.7	Fbxo32	0.932322	4.63983	9.78891	2.32e-05	0.000866054	3.26194	ENSMUSG00000022358
ENSMUSG00000066595.9	Flvcr1	1.46636	6.00041	9.75907	2.37e-05	0.000881325	3.11716	ENSMUSG00000066595
ENSMUSG00000021996.16	Esd	1.47122	7.37327	9.75497	2.38e-05	0.000881349	3.06925	ENSMUSG00000021996
ENSMUSG00000032905.5	Atg12	0.665403	5.84719	9.74569	2.39e-05	0.000882718	3.10296	ENSMUSG00000032905
ENSMUSG00000002944.15	Cd36	2.40131	7.5883	9.74031	2.4e-05	0.000882718	3.06801	ENSMUSG00000002944
ENSMUSG00000018774.13	Cd68	1.76639	8.12475	9.73858	2.4e-05	0.000882718	3.06117	ENSMUSG00000018774
ENSMUSG00000034412.13	Tbc1d10a	1.02391	4.23379	9.73257	2.41e-05	0.000882718	3.27254	ENSMUSG00000034412
ENSMUSG00000055912.8	Tmem150a	1.2904	2.13936	9.73305	2.41e-05	0.000882718	3.27775	ENSMUSG00000055912
ENSMUSG00000031924.4	Cyb5b	0.505492	7.3192	9.71823	2.44e-05	0.000886562	3.03557	ENSMUSG00000031924
ENSMUSG00000034353.14	Ramp1	-0.645191	5.98715	-9.72067	2.43e-05	0.000886562	3.07655	ENSMUSG00000034353
ENSMUSG00000050335.17	Lgals3	1.13018	10.3324	9.70188	2.46e-05	0.000891686	3.08552	ENSMUSG00000050335
ENSMUSG00000023927.15	Satb1	-0.688955	6.83337	-9.70225	2.46e-05	0.000891686	3.03056	ENSMUSG00000023927
ENSMUSG00000026600.12	Soat1	1.22942	8.71432	9.69633	2.47e-05	0.000892677	3.03709	ENSMUSG00000026600
ENSMUSG00000050860.6	Phospho1	2.08961	2.96041	9.68743	2.49e-05	0.000895718	3.31438	ENSMUSG00000050860
ENSMUSG00000074417.9	Gm14548	0.543441	6.11963	9.67086	2.52e-05	0.000896341	3.03029	ENSMUSG00000074417
ENSMUSG00000004451.14	Ralb	0.459033	5.60346	9.67143	2.52e-05	0.000896341	3.06374	ENSMUSG00000004451
ENSMUSG00000039960.5	Rhou	2.10827	1.21794	9.67369	2.51e-05	0.000896341	2.94594	ENSMUSG00000039960
ENSMUSG00000026207.16	Speg	2.7614	4.01173	9.67526	2.51e-05	0.000896341	3.29663	ENSMUSG00000026207
ENSMUSG00000003721.14	Insig2	0.612288	4.42992	9.65541	2.54e-05	0.000903488	3.1859	ENSMUSG00000003721
ENSMUSG00000028063.15	Lmna	1.86887	5.50766	9.64715	2.56e-05	0.000906234	3.0909	ENSMUSG00000028063
ENSMUSG00000028086.15	Fbxw7	0.590481	5.89859	9.63855	2.57e-05	0.000906828	3.01933	ENSMUSG00000028086
ENSMUSG00000026014.15	Raph1	0.743591	7.17849	9.63973	2.57e-05	0.000906828	2.97887	ENSMUSG00000026014
ENSMUSG00000030096.8	Slc6a6	0.626311	9.30392	9.62837	2.59e-05	0.000910806	2.99906	ENSMUSG00000030096
ENSMUSG00000037907.16	Ankrd13b	1.75094	4.09949	9.61005	2.62e-05	0.000916448	3.21777	ENSMUSG00000037907
ENSMUSG00000061132.13	Blnk	0.613479	5.73343	9.60297	2.64e-05	0.000916448	3.00438	ENSMUSG00000061132
ENSMUSG00000021279.5	Cdc42bpb	0.555057	6.64152	9.60389	2.63e-05	0.000916448	2.96008	ENSMUSG00000021279
ENSMUSG00000028048.11	Gba	0.666294	6.65895	9.59863	2.64e-05	0.000916448	2.95631	ENSMUSG00000028048
ENSMUSG00000034271.16	Jdp2	-0.733656	4.50655	-9.59309	2.65e-05	0.000916448	3.13398	ENSMUSG00000034271
ENSMUSG00000061143.15	Maml3	-0.684998	5.35661	-9.59509	2.65e-05	0.000916448	3.03341	ENSMUSG00000061143
ENSMUSG00000040813.16	Tex264	0.578059	4.97018	9.59883	2.64e-05	0.000916448	3.07581	ENSMUSG00000040813
ENSMUSG00000023274.14	Cd4	3.33348	3.60161	9.57999	2.68e-05	0.000922403	3.24852	ENSMUSG00000023274
ENSMUSG00000027223.15	Mapk8ip1	3.95895	0.727662	9.56423	2.71e-05	0.000928497	2.35157	ENSMUSG00000027223
ENSMUSG00000020901.13	Pik3r5	0.70295	7.53734	9.56307	2.71e-05	0.000928497	2.92009	ENSMUSG00000020901
ENSMUSG00000017390.15	Aldoc	1.80874	3.93702	9.53792	2.76e-05	0.000932927	3.18183	ENSMUSG00000017390
ENSMUSG00000103847.1	Gm20056	4.38195	-1.19928	9.54293	2.75e-05	0.000932927	0.955174	ENSMUSG00000103847
ENSMUSG00000024940.11	Ltbp3	2.18593	3.24201	9.5401	2.75e-05	0.000932927	3.22162	ENSMUSG00000024940
ENSMUSG00000024640.9	Psat1	-0.825596	6.31954	-9.54394	2.75e-05	0.000932927	2.92901	ENSMUSG00000024640
ENSMUSG00000034557.14	Zfyve9	1.09552	2.14487	9.54623	2.74e-05	0.000932927	3.16815	ENSMUSG00000034557
ENSMUSG00000005615.15	Pcyt1a	0.616691	7.81634	9.53314	2.77e-05	0.000933678	2.89888	ENSMUSG00000005615
ENSMUSG00000006589.8	Aprt	0.579681	4.94253	9.52574	2.78e-05	0.000933803	3.02492	ENSMUSG00000006589
ENSMUSG00000070462.4	Tlnrd1	0.626271	5.13915	9.52781	2.78e-05	0.000933803	3.0041	ENSMUSG00000070462
ENSMUSG00000022475.19	Hdac7	-0.618558	5.02863	-9.50152	2.83e-05	0.000947282	2.99865	ENSMUSG00000022475
ENSMUSG00000032120.11	C2cd2l	0.564653	5.12688	9.47832	2.87e-05	0.000950877	2.96731	ENSMUSG00000032120
ENSMUSG00000021182.16	Ccdc88c	-0.631767	5.89986	-9.47912	2.87e-05	0.000950877	2.90069	ENSMUSG00000021182
ENSMUSG00000027007.16	Itprid2	0.617942	7.67995	9.48428	2.86e-05	0.000950877	2.86079	ENSMUSG00000027007
ENSMUSG00000040354.14	Mars	-0.532535	6.70822	-9.48832	2.85e-05	0.000950877	2.87131	ENSMUSG00000040354
ENSMUSG00000009035.15	Tmem184b	0.57195	6.11156	9.47927	2.87e-05	0.000950877	2.88693	ENSMUSG00000009035
ENSMUSG00000030681.18	Mvp	0.561484	6.9726	9.47124	2.89e-05	0.000950905	2.85273	ENSMUSG00000030681
ENSMUSG00000032018.14	Sc5d	1.04393	6.40562	9.47257	2.89e-05	0.000950905	2.87279	ENSMUSG00000032018
ENSMUSG00000025340.14	Rabgef1	0.529918	4.92183	9.46686	2.9e-05	0.000951491	2.98267	ENSMUSG00000025340
ENSMUSG00000037370.13	Enpp1	1.88457	2.25622	9.45753	2.92e-05	0.000953505	3.10596	ENSMUSG00000037370
ENSMUSG00000031647.10	Mfap3l	1.36664	3.93232	9.45413	2.92e-05	0.000953505	3.11253	ENSMUSG00000031647
ENSMUSG00000036985.12	Zdhhc9	0.627489	5.6481	9.45338	2.92e-05	0.000953505	2.89834	ENSMUSG00000036985
ENSMUSG00000004568.13	Arhgef18	-0.565774	7.21321	-9.43994	2.95e-05	0.000960174	2.82684	ENSMUSG00000004568
ENSMUSG00000040616.3	Tmem51	0.849834	4.43632	9.42135	2.99e-05	0.000970406	3.01714	ENSMUSG00000040616
ENSMUSG00000048807.2	Slc35e4	1.28997	3.90609	9.38246	3.07e-05	0.000992467	3.06139	ENSMUSG00000048807
ENSMUSG00000039813.14	Tbc1d2	1.35382	4.01355	9.38532	3.07e-05	0.000992467	3.05371	ENSMUSG00000039813
ENSMUSG00000028849.17	Map7d1	0.545259	7.27978	9.36653	3.11e-05	0.00100044	2.76969	ENSMUSG00000028849
ENSMUSG00000078532.9	Nkain1	5.35227	-0.430135	9.36429	3.11e-05	0.00100044	1.18743	ENSMUSG00000078532
ENSMUSG00000004383.18	Large1	1.37652	5.02661	9.35797	3.13e-05	0.00100251	2.90961	ENSMUSG00000004383
ENSMUSG00000031996.17	Aplp2	1.29991	7.43576	9.34965	3.15e-05	0.00100362	2.76089	ENSMUSG00000031996
ENSMUSG00000028327.14	Stra6l	4.88297	2.73174	9.34985	3.14e-05	0.00100362	2.92226	ENSMUSG00000028327
ENSMUSG00000081534.3	Slc48a1	0.91999	7.07983	9.33489	3.18e-05	0.00101173	2.74942	ENSMUSG00000081534
ENSMUSG00000032540.16	Abhd5	0.873416	5.05426	9.32327	3.2e-05	0.00101527	2.86498	ENSMUSG00000032540
ENSMUSG00000028556.15	Dock7	0.659137	6.33764	9.32558	3.2e-05	0.00101527	2.75931	ENSMUSG00000028556
ENSMUSG00000024084.8	Qpct	1.89071	1.60492	9.3122	3.23e-05	0.00101873	2.88578	ENSMUSG00000024084
ENSMUSG00000044986.10	Tst	2.41542	1.63573	9.31182	3.23e-05	0.00101873	2.85729	ENSMUSG00000044986
ENSMUSG00000035914.11	Cd276	1.79501	2.03436	9.30778	3.24e-05	0.00101927	2.98042	ENSMUSG00000035914
ENSMUSG00000027555.8	Car13	2.68401	2.82733	9.30197	3.25e-05	0.00101929	3.04191	ENSMUSG00000027555
ENSMUSG00000039206.13	Daglb	1.45049	5.12641	9.30116	3.25e-05	0.00101929	2.85711	ENSMUSG00000039206
ENSMUSG00000000058.6	Cav2	1.1708	3.92256	9.28845	3.28e-05	0.00102613	2.98818	ENSMUSG00000000058
ENSMUSG00000023068.16	Nus1	0.830693	6.46246	9.2811	3.3e-05	0.00102668	2.72126	ENSMUSG00000023068
ENSMUSG00000090675.2	Olfr111	2.25082	3.70886	9.27807	3.31e-05	0.00102668	3.02288	ENSMUSG00000090675
ENSMUSG00000027993.16	Trim2	1.73873	1.98842	9.27791	3.31e-05	0.00102668	2.95612	ENSMUSG00000027993
ENSMUSG00000026628.13	Atf3	1.27067	6.6331	9.26086	3.35e-05	0.00102988	2.70497	ENSMUSG00000026628
ENSMUSG00000028300.14	C9orf72	0.968609	5.74043	9.26223	3.35e-05	0.00102988	2.75045	ENSMUSG00000028300
ENSMUSG00000031703.8	Itfg1	0.424454	6.25768	9.26062	3.35e-05	0.00102988	2.71105	ENSMUSG00000031703
ENSMUSG00000098188.1	Sowahc	0.723867	5.20973	9.26744	3.33e-05	0.00102988	2.80059	ENSMUSG00000098188
ENSMUSG00000032193.9	Ldlr	1.22473	7.73203	9.25373	3.37e-05	0.00103188	2.68588	ENSMUSG00000032193
ENSMUSG00000029175.17	Slc35f6	0.872581	6.29028	9.25149	3.37e-05	0.00103188	2.70598	ENSMUSG00000029175
ENSMUSG00000046908.5	Ltb4r1	-0.868927	3.426	-9.22742	3.43e-05	0.00104734	2.98506	ENSMUSG00000046908
ENSMUSG00000025791.18	Pgm1	0.640198	4.83778	9.21708	3.46e-05	0.00105271	2.80586	ENSMUSG00000025791
ENSMUSG00000023992.14	Trem2	2.39953	5.90799	9.21153	3.47e-05	0.0010545	2.74347	ENSMUSG00000023992
ENSMUSG00000023009.14	Nckap5l	1.20003	4.32283	9.20629	3.48e-05	0.00105607	2.87933	ENSMUSG00000023009
ENSMUSG00000003546.10	Klc4	0.869629	4.71148	9.17505	3.56e-05	0.0010751	2.79521	ENSMUSG00000003546
ENSMUSG00000026123.11	Plekhb2	0.558679	7.15674	9.17808	3.55e-05	0.0010751	2.62404	ENSMUSG00000026123
ENSMUSG00000058454.15	Dhcr7	1.15117	5.5054	9.15262	3.62e-05	0.00108797	2.69051	ENSMUSG00000058454
ENSMUSG00000018846.8	Pank3	0.555379	7.32312	9.14772	3.63e-05	0.00108797	2.59936	ENSMUSG00000018846
ENSMUSG00000035725.13	Prkx	0.78553	6.79765	9.15023	3.62e-05	0.00108797	2.6091	ENSMUSG00000035725
ENSMUSG00000070737.10	Tmem35b	0.782306	3.08567	9.14603	3.64e-05	0.00108797	2.94384	ENSMUSG00000070737
ENSMUSG00000071068.7	Treml2	-0.710138	5.35248	-9.11134	3.73e-05	0.00111301	2.66527	ENSMUSG00000071068
ENSMUSG00000040747.9	Cd53	0.793893	8.77468	9.09975	3.76e-05	0.00111987	2.5795	ENSMUSG00000040747
ENSMUSG00000021143.10	Pacs2	0.398143	7.47746	9.08306	3.8e-05	0.00113095	2.54797	ENSMUSG00000021143
ENSMUSG00000030161.8	Gabarapl1	0.641071	6.43404	9.06532	3.85e-05	0.00113553	2.55201	ENSMUSG00000030161
ENSMUSG00000018395.19	Kif3a	1.85013	4.10201	9.06842	3.85e-05	0.00113553	2.82192	ENSMUSG00000018395
ENSMUSG00000026923.15	Notch1	-0.576738	7.40196	-9.0691	3.84e-05	0.00113553	2.53766	ENSMUSG00000026923
ENSMUSG00000029819.6	Npy	4.98854	3.91388	9.06666	3.85e-05	0.00113553	2.88761	ENSMUSG00000029819
ENSMUSG00000042705.9	Commd10	0.680245	4.04372	9.05386	3.89e-05	0.0011425	2.78886	ENSMUSG00000042705
ENSMUSG00000026456.18	Cyb5r1	0.522177	5.06408	9.03971	3.93e-05	0.00114816	2.63733	ENSMUSG00000026456
ENSMUSG00000020021.4	Fgd6	1.71099	4.3898	9.02763	3.96e-05	0.00114816	2.75083	ENSMUSG00000020021
ENSMUSG00000010051.15	Hyal1	2.25756	2.43824	9.03229	3.95e-05	0.00114816	2.83932	ENSMUSG00000010051
ENSMUSG00000049327.17	Kmt5a	0.555883	6.6342	9.0232	3.97e-05	0.00114816	2.51133	ENSMUSG00000049327
ENSMUSG00000091512.5	Lamtor3	0.698076	5.72941	9.02746	3.96e-05	0.00114816	2.56303	ENSMUSG00000091512
ENSMUSG00000036006.20	Ripor2	-0.640469	6.835	-9.02379	3.97e-05	0.00114816	2.50789	ENSMUSG00000036006
ENSMUSG00000049624.14	Slc17a5	0.513556	5.1938	9.03544	3.94e-05	0.00114816	2.61817	ENSMUSG00000049624
ENSMUSG00000056153.15	Socs6	0.653996	6.05627	9.03649	3.94e-05	0.00114816	2.54737	ENSMUSG00000056153
ENSMUSG00000028646.16	Rragc	0.896562	7.12412	9.01584	3.99e-05	0.00115185	2.49854	ENSMUSG00000028646
ENSMUSG00000031785.16	Adgrg1	-1.39146	5.292	-9.00662	4.02e-05	0.00115713	2.60985	ENSMUSG00000031785
ENSMUSG00000023827.8	Agpat4	1.12819	3.76184	8.98672	4.08e-05	0.00116344	2.77891	ENSMUSG00000023827
ENSMUSG00000089715.12	Cbx6	-0.636958	5.46587	-8.98467	4.09e-05	0.00116344	2.55267	ENSMUSG00000089715
ENSMUSG00000033960.6	Jcad	1.17391	2.87582	8.98458	4.09e-05	0.00116344	2.83431	ENSMUSG00000033960
ENSMUSG00000052688.12	Rab7b	1.04449	7.68866	8.98723	4.08e-05	0.00116344	2.47472	ENSMUSG00000052688
ENSMUSG00000020400.17	Tnip1	0.699644	6.32266	8.99093	4.07e-05	0.00116344	2.49792	ENSMUSG00000020400
ENSMUSG00000027999.15	Pla2g12a	0.796793	2.96209	8.96473	4.15e-05	0.00117794	2.81707	ENSMUSG00000027999
ENSMUSG00000068267.5	Cenpb	0.559162	6.7095	8.95931	4.16e-05	0.00117964	2.45827	ENSMUSG00000068267
ENSMUSG00000057561.10	Eif1a	0.587323	6.27481	8.957	4.17e-05	0.00117964	2.47215	ENSMUSG00000057561
ENSMUSG00000027465.13	Tbc1d20	0.654555	7.09098	8.95052	4.19e-05	0.00118277	2.44474	ENSMUSG00000027465
ENSMUSG00000029238.11	Clock	0.504465	6.2907	8.92894	4.26e-05	0.00118586	2.44829	ENSMUSG00000029238
ENSMUSG00000019088.13	Dnase1l1	0.521864	6.09681	8.93637	4.23e-05	0.00118586	2.46397	ENSMUSG00000019088
ENSMUSG00000019883.11	Echdc1	0.797834	4.17204	8.93384	4.24e-05	0.00118586	2.6815	ENSMUSG00000019883
ENSMUSG00000014361.5	Mertk	2.16289	5.2149	8.92884	4.26e-05	0.00118586	2.58842	ENSMUSG00000014361
ENSMUSG00000021242.9	Npc2	0.929029	9.12915	8.93906	4.22e-05	0.00118586	2.46123	ENSMUSG00000021242
ENSMUSG00000050965.14	Prkca	-0.650911	6.05786	-8.92708	4.26e-05	0.00118586	2.46095	ENSMUSG00000050965
ENSMUSG00000030894.5	Tpp1	1.09659	7.43099	8.94308	4.21e-05	0.00118586	2.43961	ENSMUSG00000030894
ENSMUSG00000027313.3	Chac1	-1.41433	4.22801	-8.91002	4.32e-05	0.00119439	2.67346	ENSMUSG00000027313
ENSMUSG00000020598.16	Nrcam	1.86507	0.420623	8.90891	4.32e-05	0.00119439	2.22956	ENSMUSG00000020598
ENSMUSG00000026696.15	Vamp4	0.513827	5.91634	8.90974	4.32e-05	0.00119439	2.45335	ENSMUSG00000026696
ENSMUSG00000033880.11	Lgals3bp	1.52683	7.48134	8.89017	4.38e-05	0.00120848	2.40055	ENSMUSG00000033880
ENSMUSG00000028542.17	Slc6a9	-1.1755	4.67881	-8.88684	4.39e-05	0.00120897	2.58649	ENSMUSG00000028542
ENSMUSG00000019960.8	Dusp6	-0.758387	6.48726	-8.87333	4.43e-05	0.00121312	2.39807	ENSMUSG00000019960
ENSMUSG00000062515.3	Fabp4	3.60167	4.7868	8.8683	4.45e-05	0.00121312	2.66959	ENSMUSG00000062515
ENSMUSG00000031447.7	Lamp1	1.23791	9.53056	8.87005	4.44e-05	0.00121312	2.41829	ENSMUSG00000031447
ENSMUSG00000019055.15	Plod1	1.34962	5.33914	8.86292	4.47e-05	0.00121312	2.4864	ENSMUSG00000019055
ENSMUSG00000037318.10	Traf3ip3	-0.489248	5.51403	-8.87052	4.44e-05	0.00121312	2.45459	ENSMUSG00000037318
ENSMUSG00000040560.10	Wdr7	1.03774	6.89789	8.86534	4.46e-05	0.00121312	2.38239	ENSMUSG00000040560
ENSMUSG00000044452.10	Zfp507	-0.944734	3.92771	-8.86905	4.45e-05	0.00121312	2.66762	ENSMUSG00000044452
ENSMUSG00000016496.7	Cd274	1.76132	6.30207	8.847	4.52e-05	0.00122501	2.40146	ENSMUSG00000016496
ENSMUSG00000062901.3	Klhl24	-0.406821	7.82165	-8.84014	4.54e-05	0.00122877	2.35575	ENSMUSG00000062901
ENSMUSG00000022558.16	Mroh1	0.749331	6.96985	8.83366	4.57e-05	0.0012322	2.35292	ENSMUSG00000022558
ENSMUSG00000020085.15	Aifm2	2.20028	2.61138	8.81183	4.64e-05	0.0012498	2.70174	ENSMUSG00000020085
ENSMUSG00000035105.5	Egln3	-0.928801	2.86738	-8.79567	4.7e-05	0.00125484	2.6967	ENSMUSG00000035105
ENSMUSG00000050708.16	Ftl1	1.23234	12.2388	8.79658	4.69e-05	0.00125484	2.45178	ENSMUSG00000050708
ENSMUSG00000032946.16	Rasgrp2	-0.800466	6.01457	-8.7974	4.69e-05	0.00125484	2.36104	ENSMUSG00000032946
ENSMUSG00000028955.3	Vamp3	0.435697	6.56628	8.80317	4.67e-05	0.00125484	2.33594	ENSMUSG00000028955
ENSMUSG00000032366.15	Tpm1	0.722429	6.15867	8.79268	4.71e-05	0.00125515	2.34665	ENSMUSG00000032366
ENSMUSG00000055943.5	Emc7	0.585621	5.77546	8.77087	4.78e-05	0.00127316	2.35198	ENSMUSG00000055943
ENSMUSG00000037148.8	Arhgap10	1.36937	5.3165	8.74826	4.87e-05	0.0012913	2.3974	ENSMUSG00000037148
ENSMUSG00000049723.14	Mmp12	2.27136	8.05982	8.74661	4.87e-05	0.0012913	2.29266	ENSMUSG00000049723
ENSMUSG00000030259.12	Rassf8	2.16021	5.18917	8.73783	4.9e-05	0.00129724	2.44	ENSMUSG00000030259
ENSMUSG00000024423.6	Impact	0.992393	6.4239	8.71759	4.98e-05	0.00131445	2.27554	ENSMUSG00000024423
ENSMUSG00000029119.9	Man2b2	0.471336	6.82419	8.70875	5.01e-05	0.00131582	2.25179	ENSMUSG00000029119
ENSMUSG00000022517.17	Mgrn1	0.455332	6.41678	8.70837	5.01e-05	0.00131582	2.26386	ENSMUSG00000022517
ENSMUSG00000034744.13	Nagk	0.559972	5.16631	8.71226	5e-05	0.00131582	2.36389	ENSMUSG00000034744
ENSMUSG00000020260.9	Pofut2	0.65948	4.5501	8.70453	5.03e-05	0.00131704	2.44341	ENSMUSG00000020260
ENSMUSG00000030980.17	Knop1	1.1162	6.46663	8.69008	5.08e-05	0.00132881	2.25278	ENSMUSG00000030980
ENSMUSG00000021190.14	Lgmn	0.745743	7.9536	8.68443	5.1e-05	0.00132932	2.23033	ENSMUSG00000021190
ENSMUSG00000022186.14	Oxct1	0.696607	7.57899	8.68441	5.1e-05	0.00132932	2.22725	ENSMUSG00000022186
ENSMUSG00000059895.13	Ptp4a3	-0.625266	6.10568	-8.67708	5.13e-05	0.00133409	2.25488	ENSMUSG00000059895
ENSMUSG00000032860.5	P2ry2	1.78691	3.50191	8.67307	5.15e-05	0.00133554	2.57807	ENSMUSG00000032860
ENSMUSG00000020592.14	Sdc1	1.5886	5.21678	8.66819	5.17e-05	0.00133787	2.35351	ENSMUSG00000020592
ENSMUSG00000025351.14	Cd63	2.14581	7.65014	8.64934	5.24e-05	0.0013532	2.21048	ENSMUSG00000025351
ENSMUSG00000006301.17	Tmbim1	0.790051	6.41691	8.64797	5.25e-05	0.0013532	2.21631	ENSMUSG00000006301
ENSMUSG00000055013.16	Agap1	0.953859	5.50358	8.63568	5.29e-05	0.00136318	2.27197	ENSMUSG00000055013
ENSMUSG00000066441.14	Rdh11	0.758533	4.88022	8.63061	5.31e-05	0.0013658	2.33863	ENSMUSG00000066441
ENSMUSG00000089872.10	Rps6kc1	0.715724	4.6763	8.62799	5.33e-05	0.0013659	2.36438	ENSMUSG00000089872
ENSMUSG00000001794.13	Capns1	0.435896	7.36734	8.62301	5.35e-05	0.00136834	2.17518	ENSMUSG00000001794
ENSMUSG00000031176.8	Dynlt3	0.970014	5.44931	8.61558	5.38e-05	0.00136834	2.26145	ENSMUSG00000031176
ENSMUSG00000025584.17	Pde8a	0.888448	3.89725	8.61635	5.37e-05	0.00136834	2.47108	ENSMUSG00000025584
ENSMUSG00000053746.8	Ptrh1	1.5496	1.50924	8.62013	5.36e-05	0.00136834	2.45227	ENSMUSG00000053746
ENSMUSG00000018507.16	Trpv2	0.520085	7.32767	8.61196	5.39e-05	0.00136951	2.16638	ENSMUSG00000018507
ENSMUSG00000037196.6	Pacrg	3.4732	0.0436417	8.60487	5.42e-05	0.00137208	1.6527	ENSMUSG00000037196
ENSMUSG00000026880.11	Stom	1.27056	6.76058	8.6045	5.42e-05	0.00137208	2.17461	ENSMUSG00000026880
ENSMUSG00000024644.17	Cndp2	1.16846	7.34277	8.59782	5.45e-05	0.00137367	2.15872	ENSMUSG00000024644
ENSMUSG00000021669.15	Col4a3bp	0.752139	7.12876	8.59555	5.46e-05	0.00137367	2.15528	ENSMUSG00000021669
ENSMUSG00000030662.10	Ipo5	0.770299	7.71071	8.59774	5.45e-05	0.00137367	2.15642	ENSMUSG00000030662
ENSMUSG00000024639.5	Gnaq	0.522921	6.9363	8.58619	5.5e-05	0.00138087	2.14864	ENSMUSG00000024639
ENSMUSG00000028583.14	Pdpn	3.79582	1.73396	8.57551	5.54e-05	0.00138952	2.31728	ENSMUSG00000028583
ENSMUSG00000026463.17	Atp2b4	-0.722314	7.9281	-8.55461	5.63e-05	0.00140392	2.12258	ENSMUSG00000026463
ENSMUSG00000001627.12	Ifrd1	1.25076	6.23252	8.5549	5.63e-05	0.00140392	2.1546	ENSMUSG00000001627
ENSMUSG00000028860.13	Sytl1	-1.22736	2.20532	-8.55787	5.62e-05	0.00140392	2.50942	ENSMUSG00000028860
ENSMUSG00000037280.12	Galnt6	1.56205	6.40008	8.55095	5.65e-05	0.00140439	2.14851	ENSMUSG00000037280
ENSMUSG00000038615.17	Nfe2l1	0.488881	7.6139	8.54932	5.65e-05	0.00140439	2.11485	ENSMUSG00000038615
ENSMUSG00000058046.1	4933430I17Rik	2.98516	-0.306801	8.54165	5.69e-05	0.00140818	1.5145	ENSMUSG00000058046
ENSMUSG00000037351.9	Actr1b	0.576117	6.63405	8.52907	5.74e-05	0.00140818	2.10843	ENSMUSG00000037351
ENSMUSG00000060791.15	Gmfg	-0.597027	5.63796	-8.53461	5.72e-05	0.00140818	2.17041	ENSMUSG00000060791
ENSMUSG00000038811.13	Gngt2	0.502196	5.59767	8.53225	5.73e-05	0.00140818	2.16955	ENSMUSG00000038811
ENSMUSG00000021579.4	Lrrc14b	5.57742	2.9839	8.52417	5.76e-05	0.00140818	2.39156	ENSMUSG00000021579
ENSMUSG00000007458.14	M6pr	0.473998	8.44021	8.53685	5.71e-05	0.00140818	2.11453	ENSMUSG00000007458
ENSMUSG00000035183.14	Slc24a5	1.90692	1.87159	8.52463	5.76e-05	0.00140818	2.43761	ENSMUSG00000035183
ENSMUSG00000052310.9	Slc39a1	0.719743	6.86483	8.5356	5.71e-05	0.00140818	2.10911	ENSMUSG00000052310
ENSMUSG00000056952.13	Tatdn2	0.595676	6.59072	8.52541	5.76e-05	0.00140818	2.1068	ENSMUSG00000056952
ENSMUSG00000037580.10	Gch1	0.85582	3.57293	8.51885	5.79e-05	0.00140879	2.43283	ENSMUSG00000037580
ENSMUSG00000033105.12	Lss	1.28337	5.54107	8.51925	5.78e-05	0.00140879	2.18106	ENSMUSG00000033105
ENSMUSG00000064210.7	Ano6	0.601212	6.68669	8.51303	5.81e-05	0.00140997	2.09358	ENSMUSG00000064210
ENSMUSG00000028557.10	Rnf11	0.730809	5.47958	8.51536	5.8e-05	0.00140997	2.17005	ENSMUSG00000028557
ENSMUSG00000021403.3	Serpinb9b	3.11433	1.78579	8.50434	5.85e-05	0.00141427	2.34634	ENSMUSG00000021403
ENSMUSG00000079428.8	Tceal7	5.97644	-2.52225	8.50452	5.85e-05	0.00141427	-0.35677	ENSMUSG00000079428
ENSMUSG00000029470.15	P2rx4	0.837241	6.65852	8.49487	5.89e-05	0.001422	2.08087	ENSMUSG00000029470
ENSMUSG00000041945.12	Mfsd9	1.48259	1.16669	8.48779	5.92e-05	0.00142463	2.29086	ENSMUSG00000041945
ENSMUSG00000003992.15	Ssbp2	-0.566833	5.16099	-8.4895	5.92e-05	0.00142463	2.18294	ENSMUSG00000003992
ENSMUSG00000034731.11	Dgkh	0.767132	5.22498	8.4681	6.01e-05	0.00144371	2.15975	ENSMUSG00000034731
ENSMUSG00000027012.15	Dync1i2	0.368599	6.85514	8.45613	6.07e-05	0.00145446	2.04049	ENSMUSG00000027012
ENSMUSG00000022309.9	Angpt1	-1.13391	3.64489	-8.44013	6.15e-05	0.00146984	2.36815	ENSMUSG00000022309
ENSMUSG00000020611.14	Gna13	0.50324	8.11486	8.43229	6.18e-05	0.00147611	2.02153	ENSMUSG00000020611
ENSMUSG00000057315.14	Arhgap24	2.2176	4.29884	8.42515	6.22e-05	0.00148163	2.3084	ENSMUSG00000057315
ENSMUSG00000079625.2	Tm4sf19	2.81576	0.74796	8.41779	6.25e-05	0.00148743	1.99583	ENSMUSG00000079625
ENSMUSG00000034254.17	Agpat1	0.441	6.2863	8.40602	6.31e-05	0.00149309	2.01735	ENSMUSG00000034254
ENSMUSG00000008036.11	Ap2s1	0.479142	5.85315	8.41003	6.29e-05	0.00149309	2.04626	ENSMUSG00000008036
ENSMUSG00000039691.10	Tspan10	6.16532	-0.96167	8.40788	6.3e-05	0.00149309	0.342285	ENSMUSG00000039691
ENSMUSG00000098112.8	Bin2	-0.480847	6.72551	-8.40228	6.33e-05	0.00149478	1.99899	ENSMUSG00000098112
ENSMUSG00000025330.6	Padi4	-1.33334	3.23892	-8.39815	6.35e-05	0.00149693	2.37815	ENSMUSG00000025330
ENSMUSG00000031007.2	Atp6ap2	0.678146	7.3974	8.38551	6.41e-05	0.00150899	1.97685	ENSMUSG00000031007
ENSMUSG00000020777.16	Acox1	0.485778	6.46656	8.38155	6.43e-05	0.00151098	1.98927	ENSMUSG00000020777
ENSMUSG00000034997.5	Htr2a	2.63381	1.3153	8.36395	6.52e-05	0.00152906	2.17632	ENSMUSG00000034997
ENSMUSG00000071637.5	Cebpd	-0.716429	4.88829	-8.35701	6.55e-05	0.00152932	2.11187	ENSMUSG00000071637
ENSMUSG00000023965.13	Fbxl17	0.45591	5.21417	8.36135	6.53e-05	0.00152932	2.06589	ENSMUSG00000023965
ENSMUSG00000031700.11	Gpt2	-0.754706	4.7947	-8.35812	6.55e-05	0.00152932	2.12718	ENSMUSG00000031700
ENSMUSG00000068040.10	Tm9sf4	0.680354	6.52076	8.34485	6.62e-05	0.00154115	1.95723	ENSMUSG00000068040
ENSMUSG00000002897.5	Il17ra	-0.51433	7.70322	-8.3385	6.65e-05	0.00154531	1.93766	ENSMUSG00000002897
ENSMUSG00000053253.16	Ndfip2	0.809269	4.9678	8.33693	6.66e-05	0.00154531	2.08442	ENSMUSG00000053253
ENSMUSG00000026012.2	Cd28	0.934007	7.4352	8.32639	6.71e-05	0.00154719	1.92778	ENSMUSG00000026012
ENSMUSG00000039286.12	Fndc3b	0.629161	6.49525	8.30691	6.81e-05	0.00154719	1.92545	ENSMUSG00000039286
ENSMUSG00000029919.5	Hpgds	0.469743	7.77055	8.31476	6.77e-05	0.00154719	1.91769	ENSMUSG00000029919
ENSMUSG00000073725.8	Lmbrd1	0.70919	6.26096	8.3083	6.81e-05	0.00154719	1.93749	ENSMUSG00000073725
ENSMUSG00000039704.7	Lmbrd2	0.94365	6.45097	8.32472	6.72e-05	0.00154719	1.94521	ENSMUSG00000039704
ENSMUSG00000024679.10	Ms4a6d	1.38326	5.63052	8.31768	6.76e-05	0.00154719	2.00585	ENSMUSG00000024679
ENSMUSG00000075705.12	Msrb1	1.28543	6.29371	8.33132	6.68e-05	0.00154719	1.96349	ENSMUSG00000075705
ENSMUSG00000020857.11	Nme2	0.443534	6.75253	8.30866	6.8e-05	0.00154719	1.918	ENSMUSG00000020857
ENSMUSG00000037062.13	Sh3glb1	0.653079	7.77186	8.31522	6.77e-05	0.00154719	1.9184	ENSMUSG00000037062
ENSMUSG00000041362.17	Shtn1	0.459829	7.15082	8.30874	6.8e-05	0.00154719	1.91131	ENSMUSG00000041362
ENSMUSG00000030805.14	Stx4a	0.385367	6.284	8.31191	6.79e-05	0.00154719	1.93722	ENSMUSG00000030805
ENSMUSG00000028420.13	Tmem38b	1.27661	3.92902	8.32175	6.73e-05	0.00154719	2.23835	ENSMUSG00000028420
ENSMUSG00000048677.9	Tpcn2	0.900609	5.17677	8.32374	6.72e-05	0.00154719	2.04801	ENSMUSG00000048677
ENSMUSG00000035273.14	Hpse	0.838622	6.93033	8.2939	6.88e-05	0.00155251	1.90429	ENSMUSG00000035273
ENSMUSG00000031839.7	Hsbp1	0.638219	5.77806	8.29516	6.88e-05	0.00155251	1.9562	ENSMUSG00000031839
ENSMUSG00000089809.9	Rasgef1b	0.729799	5.97567	8.29782	6.86e-05	0.00155251	1.94537	ENSMUSG00000089809
ENSMUSG00000043668.13	Tox3	-1.41006	2.03089	-8.29633	6.87e-05	0.00155251	2.30564	ENSMUSG00000043668
ENSMUSG00000042272.17	Sestd1	1.2129	5.63542	8.28855	6.91e-05	0.00155639	1.97543	ENSMUSG00000042272
ENSMUSG00000000881.12	Dlg3	1.72173	1.94145	8.27207	7e-05	0.00157133	2.27521	ENSMUSG00000000881
ENSMUSG00000024143.15	Rhoq	0.802698	5.97301	8.27212	7e-05	0.00157133	1.92469	ENSMUSG00000024143
ENSMUSG00000018567.14	Gabarap	0.427147	8.03135	8.25965	7.07e-05	0.00158404	1.87313	ENSMUSG00000018567
ENSMUSG00000005873.6	Reep5	0.427206	7.46947	8.25573	7.09e-05	0.00158533	1.86507	ENSMUSG00000005873
ENSMUSG00000000958.10	Slc7a7	1.30805	2.81194	8.25437	7.1e-05	0.00158533	2.28963	ENSMUSG00000000958
ENSMUSG00000029998.14	Pcyox1	0.690147	6.2932	8.24976	7.12e-05	0.00158844	1.88556	ENSMUSG00000029998
ENSMUSG00000020818.16	Mfsd11	0.763828	5.73805	8.24601	7.15e-05	0.00159049	1.91935	ENSMUSG00000020818
ENSMUSG00000029201.14	Ugdh	0.483153	5.67929	8.23893	7.19e-05	0.00159671	1.91429	ENSMUSG00000029201
ENSMUSG00000049719.14	Prss46	5.01272	-1.5423	8.23664	7.2e-05	0.00159696	0.220773	ENSMUSG00000049719
ENSMUSG00000005686.17	Ampd3	1.14603	4.69736	8.2192	7.3e-05	0.00161252	2.0336	ENSMUSG00000005686
ENSMUSG00000025804.5	Ccr1	-0.491827	7.11667	-8.21595	7.32e-05	0.00161252	1.83244	ENSMUSG00000025804
ENSMUSG00000020120.15	Plek	0.501289	8.82254	8.21936	7.3e-05	0.00161252	1.85345	ENSMUSG00000020120
ENSMUSG00000009291.13	Pttg1ip	0.494141	6.20309	8.21658	7.31e-05	0.00161252	1.85992	ENSMUSG00000009291
ENSMUSG00000033530.8	Ttc7b	0.63586	5.5067	8.20648	7.37e-05	0.00162193	1.90443	ENSMUSG00000033530
ENSMUSG00000019087.13	Atp6ap1	0.621707	8.06573	8.19252	7.45e-05	0.00163406	1.81595	ENSMUSG00000019087
ENSMUSG00000025757.13	Hspa4l	0.523536	5.86821	8.19269	7.45e-05	0.00163406	1.86002	ENSMUSG00000025757
ENSMUSG00000056692.13	Ilrun	0.367652	7.28369	8.19083	7.46e-05	0.00163406	1.80869	ENSMUSG00000056692
ENSMUSG00000026317.7	Cln8	0.776139	6.85662	8.1884	7.48e-05	0.00163454	1.81417	ENSMUSG00000026317
ENSMUSG00000030515.9	Tarsl2	0.697194	3.36417	8.18001	7.53e-05	0.00164274	2.18167	ENSMUSG00000030515
ENSMUSG00000032388.7	Spg21	0.383643	6.11778	8.14301	7.75e-05	0.00168881	1.79999	ENSMUSG00000032388
ENSMUSG00000097328.7	Tnfsf12	2.07187	4.55505	8.1288	7.84e-05	0.0017052	2.01958	ENSMUSG00000097328
ENSMUSG00000021476.9	Habp4	0.65531	4.06229	8.12139	7.88e-05	0.0017125	2.03714	ENSMUSG00000021476
ENSMUSG00000054455.5	Vapb	0.791312	6.50304	8.11892	7.9e-05	0.00171311	1.76402	ENSMUSG00000054455
ENSMUSG00000026421.14	Csrp1	0.601506	6.00887	8.10741	7.97e-05	0.00172055	1.77723	ENSMUSG00000026421
ENSMUSG00000019982.15	Myb	-0.884899	6.30276	-8.10782	7.97e-05	0.00172055	1.76512	ENSMUSG00000019982
ENSMUSG00000021706.14	Zfyve16	0.390149	5.87407	8.10839	7.97e-05	0.00172055	1.78516	ENSMUSG00000021706
ENSMUSG00000039497.8	Dse	0.758846	5.77214	8.10256	8e-05	0.00172444	1.79245	ENSMUSG00000039497
ENSMUSG00000027253.15	Lrp4	2.16506	3.02823	8.10015	8.02e-05	0.00172499	2.1672	ENSMUSG00000027253
ENSMUSG00000032733.6	Snx33	1.20026	3.97914	8.09356	8.06e-05	0.00173131	2.03927	ENSMUSG00000032733
ENSMUSG00000028111.4	Ctsk	2.60066	1.8045	8.06312	8.26e-05	0.00176339	2.07993	ENSMUSG00000028111
ENSMUSG00000044716.12	Dok7	4.50716	-0.554185	8.0618	8.27e-05	0.00176339	0.881757	ENSMUSG00000044716
ENSMUSG00000027955.16	Gask1b	1.03827	5.58998	8.06061	8.28e-05	0.00176339	1.77822	ENSMUSG00000027955
ENSMUSG00000025856.15	Pdgfa	2.00427	3.48446	8.06506	8.25e-05	0.00176339	2.101	ENSMUSG00000025856
ENSMUSG00000031696.9	Vps35	0.391029	7.76951	8.06406	8.25e-05	0.00176339	1.70025	ENSMUSG00000031696
ENSMUSG00000033713.12	Foxn3	-0.381791	6.53603	-8.05789	8.29e-05	0.00176443	1.70722	ENSMUSG00000033713
ENSMUSG00000062944.4	9130023H24Rik	-0.607792	3.68283	-8.04943	8.35e-05	0.00177361	2.03335	ENSMUSG00000062944
ENSMUSG00000037613.16	Tnfrsf23	1.90105	2.64747	8.04169	8.4e-05	0.00178183	2.13084	ENSMUSG00000037613
ENSMUSG00000036943.9	Rab8b	0.48658	8.07763	8.03747	8.43e-05	0.00178506	1.68038	ENSMUSG00000036943
ENSMUSG00000026426.10	Arl8a	0.632257	6.42186	8.01925	8.56e-05	0.00179744	1.6786	ENSMUSG00000026426
ENSMUSG00000000605.9	Clcn4	0.399788	6.68536	8.02008	8.55e-05	0.00179744	1.66889	ENSMUSG00000000605
ENSMUSG00000032330.7	Cox7a2	0.426616	5.67619	8.01846	8.56e-05	0.00179744	1.72246	ENSMUSG00000032330
ENSMUSG00000025586.17	Cpeb1	4.52483	1.22984	8.02528	8.51e-05	0.00179744	1.71529	ENSMUSG00000025586
ENSMUSG00000048787.13	Dcun1d3	0.840523	4.48068	8.01696	8.57e-05	0.00179744	1.88518	ENSMUSG00000048787
ENSMUSG00000011752.7	Pgam1	0.847695	7.98763	8.01521	8.58e-05	0.00179744	1.66043	ENSMUSG00000011752
ENSMUSG00000020334.6	Slc22a4	2.3012	2.76171	8.02369	8.52e-05	0.00179744	2.11653	ENSMUSG00000020334
ENSMUSG00000027712.13	Anxa5	0.662112	8.51033	8.01069	8.61e-05	0.00180118	1.66452	ENSMUSG00000027712
ENSMUSG00000038642.10	Ctss	1.05432	10.4099	8.00301	8.67e-05	0.00180673	1.71756	ENSMUSG00000038642
ENSMUSG00000030094.8	Xpc	-0.486735	5.49418	-8.00331	8.67e-05	0.00180673	1.72795	ENSMUSG00000030094
ENSMUSG00000028811.11	Yars	-0.531876	6.42493	-7.99644	8.71e-05	0.0018135	1.65818	ENSMUSG00000028811
ENSMUSG00000028973.18	Abcb8	0.506932	4.47545	7.99292	8.74e-05	0.00181584	1.8583	ENSMUSG00000028973
ENSMUSG00000022965.8	Ifngr2	0.38582	7.37581	7.98689	8.78e-05	0.00182187	1.63001	ENSMUSG00000022965
ENSMUSG00000019966.18	Kitl	3.10153	2.02227	7.98059	8.83e-05	0.00182833	2.02839	ENSMUSG00000019966
ENSMUSG00000039952.15	Dag1	0.401662	6.37326	7.96231	8.96e-05	0.00185135	1.62901	ENSMUSG00000039952
ENSMUSG00000058672.7	Tubb2a	0.530463	5.94202	7.96128	8.96e-05	0.00185135	1.65245	ENSMUSG00000058672
ENSMUSG00000035778.17	Ggta1	0.450154	7.07222	7.95721	8.99e-05	0.00185461	1.60553	ENSMUSG00000035778
ENSMUSG00000020787.14	P2rx1	-1.24487	2.61055	-7.94159	9.11e-05	0.00187204	2.04959	ENSMUSG00000020787
ENSMUSG00000029759.9	Pon3	2.34845	3.6306	7.94264	9.1e-05	0.00187204	1.99568	ENSMUSG00000029759
ENSMUSG00000079685.10	Ulbp1	0.776698	5.71195	7.93997	9.12e-05	0.00187204	1.65489	ENSMUSG00000079685
ENSMUSG00000001175.15	Calm1	0.424672	9.2297	7.93245	9.18e-05	0.00187776	1.61375	ENSMUSG00000001175
ENSMUSG00000036587.13	Fut7	-0.643836	4.90112	-7.93354	9.17e-05	0.00187776	1.74474	ENSMUSG00000036587
ENSMUSG00000037416.13	Dmxl1	0.354529	7.6828	7.91987	9.27e-05	0.00189413	1.57182	ENSMUSG00000037416
ENSMUSG00000020572.8	Nampt	0.527921	7.04489	7.91238	9.33e-05	0.00190279	1.56633	ENSMUSG00000020572
ENSMUSG00000052456.9	Asna1	0.508491	5.42712	7.89695	9.44e-05	0.00192388	1.64023	ENSMUSG00000052456
ENSMUSG00000024286.8	Ccny	0.439253	6.92789	7.88804	9.51e-05	0.00193495	1.54598	ENSMUSG00000024286
ENSMUSG00000060802.8	B2m	0.671899	9.972	7.88536	9.53e-05	0.00193626	1.59726	ENSMUSG00000060802
ENSMUSG00000005949.9	Ctns	0.478811	5.87526	7.87021	9.65e-05	0.00195735	1.57567	ENSMUSG00000005949
ENSMUSG00000034341.17	Wbp2	0.488903	6.73595	7.86523	9.69e-05	0.00196236	1.53019	ENSMUSG00000034341
ENSMUSG00000078945.10	Naip2	0.813441	6.49598	7.8545	9.78e-05	0.00197666	1.53052	ENSMUSG00000078945
ENSMUSG00000060477.14	Irak2	0.434544	6.01256	7.84481	9.85e-05	0.0019864	1.54329	ENSMUSG00000060477
ENSMUSG00000030761.16	Myo7a	1.16569	4.09413	7.84579	9.85e-05	0.0019864	1.80845	ENSMUSG00000030761
ENSMUSG00000030329.11	Pianp	3.01318	1.58348	7.83641	9.92e-05	0.00199115	1.86223	ENSMUSG00000030329
ENSMUSG00000019877.10	Serinc1	0.569697	7.42881	7.83792	9.91e-05	0.00199115	1.49761	ENSMUSG00000019877
ENSMUSG00000001750.16	Tcirg1	0.647899	8.47905	7.83998	9.89e-05	0.00199115	1.51178	ENSMUSG00000001750
ENSMUSG00000032202.11	Rab27a	-0.593204	6.89285	-7.8332	9.95e-05	0.00199342	1.49898	ENSMUSG00000032202
ENSMUSG00000013483.14	Card14	7.25527	0.894865	7.82136	0.000100448	0.00200688	0.911807	ENSMUSG00000013483
ENSMUSG00000072620.3	Slfn2	0.594575	7.35528	7.82307	0.000100308	0.00200688	1.48441	ENSMUSG00000072620
ENSMUSG00000050989.9	Selenon	0.802251	4.60506	7.80916	0.000101458	0.00202405	1.68208	ENSMUSG00000050989
ENSMUSG00000035722.15	Abca7	-0.452592	7.42013	-7.80634	0.000101694	0.00202575	1.46906	ENSMUSG00000035722
ENSMUSG00000022462.7	Slc38a2	-0.44099	8.41958	-7.78928	0.000103129	0.0020513	1.46459	ENSMUSG00000022462
ENSMUSG00000075033.4	Nxpe3	-0.698353	4.89087	-7.77652	0.000104218	0.00206992	1.60816	ENSMUSG00000075033
ENSMUSG00000049580.12	Tsku	1.69944	2.08486	7.77043	0.000104742	0.00207726	1.91072	ENSMUSG00000049580
ENSMUSG00000022353.10	Mtss1	0.439679	6.64098	7.76524	0.000105191	0.00208309	1.4425	ENSMUSG00000022353
ENSMUSG00000038387.9	Rras	0.613854	3.69831	7.76335	0.000105355	0.00208328	1.78532	ENSMUSG00000038387
ENSMUSG00000014198.15	Zfp385c	2.00953	1.64948	7.74644	0.000106836	0.00210945	1.85059	ENSMUSG00000014198
ENSMUSG00000021303.14	Gng4	4.0789	0.0936794	7.74368	0.00010708	0.00211118	1.14771	ENSMUSG00000021303
ENSMUSG00000052713.9	Zfp608	-0.470029	6.09052	-7.74139	0.000107283	0.00211209	1.44626	ENSMUSG00000052713
ENSMUSG00000038893.12	Fam117a	-0.615075	5.98793	-7.7359	0.000107771	0.00211861	1.4495	ENSMUSG00000038893
ENSMUSG00000031591.14	Asah1	0.387208	8.25831	7.7284	0.000108441	0.00212248	1.40621	ENSMUSG00000031591
ENSMUSG00000001986.16	Gria3	-0.790151	7.17045	-7.73036	0.000108266	0.00212248	1.40345	ENSMUSG00000001986
ENSMUSG00000022350.7	Washc5	0.519939	6.89529	7.72953	0.00010834	0.00212248	1.40403	ENSMUSG00000022350
ENSMUSG00000032883.15	Acsl3	1.6544	4.23696	7.72238	0.000108983	0.00212687	1.69486	ENSMUSG00000032883
ENSMUSG00000021697.12	Depdc1b	-0.560409	3.83174	-7.72066	0.000109139	0.00212687	1.72782	ENSMUSG00000021697
ENSMUSG00000019810.15	Fuca2	0.358074	7.65677	7.72137	0.000109075	0.00212687	1.39266	ENSMUSG00000019810
ENSMUSG00000081723.1	Gm15931	1.45103	1.17815	7.7092	0.00011018	0.00214281	1.77016	ENSMUSG00000081723
ENSMUSG00000042870.15	Tom1	0.451817	6.06476	7.70816	0.000110275	0.00214281	1.41657	ENSMUSG00000042870
ENSMUSG00000063406.11	Tmed5	0.388292	7.06805	7.70448	0.000110613	0.00214628	1.37767	ENSMUSG00000063406
ENSMUSG00000038523.10	1700003F12Rik	2.46768	-0.935199	7.70211	0.00011083	0.0021465	0.859543	ENSMUSG00000038523
ENSMUSG00000044229.9	Nxpe4	-0.851891	5.375	-7.70088	0.000110944	0.0021465	1.47867	ENSMUSG00000044229
ENSMUSG00000019872.13	Smpdl3a	2.27981	5.78291	7.69915	0.000111103	0.0021465	1.48465	ENSMUSG00000019872
ENSMUSG00000004207.14	Psap	0.900111	12.9919	7.69677	0.000111323	0.00214766	1.53798	ENSMUSG00000004207
ENSMUSG00000026385.16	Dbi	0.82203	5.5669	7.69364	0.000111613	0.00215019	1.44833	ENSMUSG00000026385
ENSMUSG00000023044.2	Csad	-0.653736	4.30709	-7.68382	0.000112527	0.00215837	1.61839	ENSMUSG00000023044
ENSMUSG00000071662.4	Polr2g	0.482321	4.81223	7.68234	0.000112666	0.00215837	1.52906	ENSMUSG00000071662
ENSMUSG00000029560.12	Snx8	0.596033	5.65463	7.6822	0.000112679	0.00215837	1.42553	ENSMUSG00000029560
ENSMUSG00000023147.17	Wrb	1.07211	4.08797	7.68431	0.000112482	0.00215837	1.66458	ENSMUSG00000023147
ENSMUSG00000034620.17	Rxylt1	0.559669	4.13962	7.67885	0.000112994	0.00216133	1.63893	ENSMUSG00000034620
ENSMUSG00000034216.12	Vps18	0.456836	6.52814	7.67673	0.000113193	0.00216206	1.36591	ENSMUSG00000034216
ENSMUSG00000034187.18	Nsf	0.391003	6.75563	7.67254	0.000113589	0.00216655	1.35458	ENSMUSG00000034187
ENSMUSG00000015714.11	Cers2	0.533819	7.28114	7.66592	0.000114216	0.00217544	1.34149	ENSMUSG00000015714
ENSMUSG00000020829.9	Slc46a1	2.63917	0.7905	7.65043	0.000115702	0.00220062	1.56519	ENSMUSG00000020829
ENSMUSG00000018752.19	Tnfsfm13	1.50496	3.23595	7.64847	0.000115891	0.00220111	1.76365	ENSMUSG00000018752
ENSMUSG00000050967.5	Creg2	2.35827	3.2463	7.64231	0.000116488	0.00220934	1.7791	ENSMUSG00000050967
ENSMUSG00000020864.13	Ankrd40	0.448533	6.09756	7.63947	0.000116765	0.00221147	1.35182	ENSMUSG00000020864
ENSMUSG00000025509.15	Pnpla2	0.620938	6.04557	7.63455	0.000117246	0.00221747	1.3522	ENSMUSG00000025509
ENSMUSG00000055128.15	Cgrrf1	0.653424	3.50087	7.63069	0.000117626	0.00221841	1.69886	ENSMUSG00000055128
ENSMUSG00000026986.14	Hnmt	2.85619	1.51676	7.63226	0.000117471	0.00221841	1.7108	ENSMUSG00000026986
ENSMUSG00000029767.16	Calu	0.430083	6.42483	7.62718	0.000117971	0.00221881	1.32425	ENSMUSG00000029767
ENSMUSG00000022125.7	Cln5	0.663181	6.60697	7.62713	0.000117976	0.00221881	1.31882	ENSMUSG00000022125
ENSMUSG00000043157.8	Arl11	0.90739	5.69724	7.62292	0.000118392	0.00222047	1.37313	ENSMUSG00000043157
ENSMUSG00000044629.5	Cnrip1	3.08428	1.78604	7.6229	0.000118394	0.00222047	1.73606	ENSMUSG00000044629
ENSMUSG00000037960.11	Card19	0.494011	5.41986	7.59984	0.000120704	0.00225578	1.37252	ENSMUSG00000037960
ENSMUSG00000000149.10	Gna12	0.388149	6.55497	7.59745	0.000120947	0.00225578	1.2918	ENSMUSG00000000149
ENSMUSG00000025795.8	Rassf3	0.417753	6.90015	7.59821	0.00012087	0.00225578	1.28299	ENSMUSG00000025795
ENSMUSG00000026970.16	Rbms1	0.453891	7.12065	7.60095	0.000120592	0.00225578	1.28239	ENSMUSG00000026970
ENSMUSG00000037405.8	Icam1	0.494324	6.28026	7.59029	0.000121676	0.00226483	1.29706	ENSMUSG00000037405
ENSMUSG00000013846.10	St3gal1	0.541763	7.45755	7.58938	0.000121769	0.00226483	1.27095	ENSMUSG00000013846
ENSMUSG00000049422.7	Chchd10	1.59134	2.32362	7.58324	0.000122399	0.00227341	1.76587	ENSMUSG00000049422
ENSMUSG00000000489.7	Pdgfb	0.999975	5.39806	7.57965	0.000122769	0.00227413	1.36737	ENSMUSG00000000489
ENSMUSG00000031586.17	Rbpms	0.871332	3.65149	7.57959	0.000122775	0.00227413	1.63545	ENSMUSG00000031586
ENSMUSG00000031788.14	Kifc3	1.19064	2.37875	7.5719	0.000123571	0.00228573	1.75445	ENSMUSG00000031788
ENSMUSG00000034656.18	Cacna1a	1.76112	2.08645	7.56872	0.000123903	0.00228872	1.75078	ENSMUSG00000034656
ENSMUSG00000045763.8	Basp1	1.26708	6.43427	7.56349	0.00012445	0.00228989	1.27405	ENSMUSG00000045763
ENSMUSG00000025232.8	Hexa	0.858368	8.5012	7.56324	0.000124476	0.00228989	1.26047	ENSMUSG00000025232
ENSMUSG00000019790.17	Stxbp5	0.921471	6.8836	7.5643	0.000124365	0.00228989	1.25578	ENSMUSG00000019790
ENSMUSG00000031021.13	Tmem9b	0.703782	5.3922	7.55567	0.000125273	0.0023014	1.33861	ENSMUSG00000031021
ENSMUSG00000017670.16	Elmo2	-0.401072	7.35281	-7.5508	0.000125788	0.00230772	1.23496	ENSMUSG00000017670
ENSMUSG00000071528.4	Atp5md	0.486569	5.76587	7.54482	0.000126424	0.00231622	1.28835	ENSMUSG00000071528
ENSMUSG00000018909.15	Arrb1	0.522218	8.26843	7.52026	0.000129076	0.0023616	1.21506	ENSMUSG00000018909
ENSMUSG00000089669.7	Tnfsf13	2.15759	2.61185	7.51809	0.000129313	0.00236272	1.70898	ENSMUSG00000089669
ENSMUSG00000022351.14	Sqle	1.08694	6.62107	7.51605	0.000129537	0.0023636	1.21977	ENSMUSG00000022351
ENSMUSG00000025702.15	44628	1.03894	4.98212	7.51363	0.000129802	0.00236525	1.36384	ENSMUSG00000025702
ENSMUSG00000006179.9	Prss16	-1.06126	2.77028	-7.50611	0.000130631	0.00237713	1.6784	ENSMUSG00000006179
ENSMUSG00000040006.13	Ginm1	0.546659	4.65482	7.4985	0.000131477	0.00238273	1.38802	ENSMUSG00000040006
ENSMUSG00000040699.13	Limd2	-0.442904	6.89029	-7.49787	0.000131547	0.00238273	1.19055	ENSMUSG00000040699
ENSMUSG00000014444.17	Piezo1	1.00416	7.94145	7.4993	0.000131387	0.00238273	1.19213	ENSMUSG00000014444
ENSMUSG00000028249.15	Sdcbp	0.918438	8.64995	7.49604	0.000131752	0.00238273	1.20154	ENSMUSG00000028249
ENSMUSG00000028799.15	Zfp362	-0.425399	5.48467	-7.4954	0.000131823	0.00238273	1.26918	ENSMUSG00000028799
ENSMUSG00000032024.10	Clmp	2.63664	0.90137	7.49273	0.000132122	0.00238493	1.4936	ENSMUSG00000032024
ENSMUSG00000030930.14	Chst15	-0.705556	4.51783	-7.48888	0.000132555	0.00238953	1.40735	ENSMUSG00000030930
ENSMUSG00000015143.15	Actn1	0.566879	6.92945	7.48617	0.00013286	0.00239184	1.17921	ENSMUSG00000015143
ENSMUSG00000033306.15	Lpp	0.675578	6.54309	7.47135	0.000134544	0.00240968	1.17648	ENSMUSG00000033306
ENSMUSG00000031349.4	Nsdhl	1.02474	4.77994	7.47115	0.000134567	0.00240968	1.35491	ENSMUSG00000031349
ENSMUSG00000032377.8	Plscr4	2.15548	1.05189	7.47146	0.000134531	0.00240968	1.54498	ENSMUSG00000032377
ENSMUSG00000014353.15	Tmem87b	0.830119	5.70331	7.47545	0.000134076	0.00240968	1.2345	ENSMUSG00000014353
ENSMUSG00000052142.15	Rasal3	-0.537119	6.74806	-7.46402	0.000135386	0.00242112	1.16296	ENSMUSG00000052142
ENSMUSG00000006818.5	Sod2	0.763221	6.53979	7.45522	0.000136404	0.00242983	1.16234	ENSMUSG00000006818
ENSMUSG00000038497.7	Tmco3	0.563416	4.60568	7.45514	0.000136414	0.00242983	1.35668	ENSMUSG00000038497
ENSMUSG00000027746.13	Ufm1	0.45126	5.7494	7.4571	0.000136187	0.00242983	1.2077	ENSMUSG00000027746
ENSMUSG00000041236.8	Vps41	0.350105	6.527	7.45076	0.000136924	0.00243568	1.15622	ENSMUSG00000041236
ENSMUSG00000030272.15	Camk1	1.56809	4.80621	7.44906	0.000137123	0.00243601	1.35336	ENSMUSG00000030272
ENSMUSG00000029403.14	Cdkl2	2.5032	1.71326	7.43293	0.000139023	0.00246652	1.60414	ENSMUSG00000029403
ENSMUSG00000036155.13	Mgat5	0.823775	6.86887	7.42957	0.000139422	0.00247012	1.12944	ENSMUSG00000036155
ENSMUSG00000030657.11	Xylt1	1.60396	5.74124	7.42814	0.000139593	0.00247012	1.20919	ENSMUSG00000030657
ENSMUSG00000031490.6	Eif4ebp1	-0.413146	5.56571	-7.42598	0.000139851	0.00247143	1.19607	ENSMUSG00000031490
ENSMUSG00000029772.17	Ahcyl2	0.413024	6.85476	7.42389	0.000140102	0.00247262	1.12142	ENSMUSG00000029772
ENSMUSG00000028447.11	Dctn3	0.403631	5.04197	7.42005	0.000140563	0.00247751	1.25281	ENSMUSG00000028447
ENSMUSG00000016349.10	Eef1a2	4.56259	1.45882	7.41725	0.000140899	0.00248019	1.40414	ENSMUSG00000016349
ENSMUSG00000029462.18	Vps29	0.497613	5.75685	7.41221	0.000141509	0.00248767	1.16555	ENSMUSG00000029462
ENSMUSG00000009654.4	Oit3	2.86877	1.70182	7.39033	0.000144187	0.00253145	1.55854	ENSMUSG00000009654
ENSMUSG00000024725.13	Ostf1	0.36004	7.33011	7.38863	0.000144398	0.00253185	1.08265	ENSMUSG00000024725
ENSMUSG00000035296.14	Sgcg	0.945826	2.79323	7.37773	0.000145755	0.00255232	1.56328	ENSMUSG00000035296
ENSMUSG00000028007.13	Snx7	2.15118	2.49734	7.37107	0.000146592	0.00256364	1.58897	ENSMUSG00000028007
ENSMUSG00000029064.15	Gnb1	0.362287	8.3281	7.36777	0.000147009	0.0025676	1.07266	ENSMUSG00000029064
ENSMUSG00000054932.6	Afp	2.81706	-0.199389	7.36185	0.000147759	0.00257736	0.996582	ENSMUSG00000054932
ENSMUSG00000116429.1	Ddit3	-4.11149	-3.36897	-7.35515	0.000148614	0.00257891	-0.815189	ENSMUSG00000116429
ENSMUSG00000033769.16	Exoc6b	0.566108	5.3089	7.35565	0.000148551	0.00257891	1.15948	ENSMUSG00000033769
ENSMUSG00000032220.10	Myo1e	1.68518	4.64188	7.35771	0.000148287	0.00257891	1.30017	ENSMUSG00000032220
ENSMUSG00000040661.6	Rad54l2	-0.378136	7.27385	-7.35605	0.000148499	0.00257891	1.05229	ENSMUSG00000040661
ENSMUSG00000031971.15	Ccsap	0.693578	2.7387	7.34824	0.000149502	0.00259098	1.53977	ENSMUSG00000031971
ENSMUSG00000024085.13	Man2a1	0.466363	7.17673	7.34448	0.000149987	0.00259605	1.04178	ENSMUSG00000024085
ENSMUSG00000006599.13	Gtf2h1	0.408217	6.1341	7.33767	0.000150871	0.00260132	1.06802	ENSMUSG00000006599
ENSMUSG00000000628.10	Hk2	0.333092	7.28277	7.33815	0.000150809	0.00260132	1.03476	ENSMUSG00000000628
ENSMUSG00000020644.9	Id2	0.857431	7.49217	7.34023	0.000150538	0.00260132	1.03893	ENSMUSG00000020644
ENSMUSG00000030047.14	Arhgap25	0.361399	6.9367	7.32086	0.000153077	0.00260417	1.02198	ENSMUSG00000030047
ENSMUSG00000056737.14	Capg	1.51291	7.23029	7.31778	0.000153486	0.00260417	1.02562	ENSMUSG00000056737
ENSMUSG00000034480.18	Diaph2	0.37677	6.85902	7.32707	0.000152257	0.00260417	1.0296	ENSMUSG00000034480
ENSMUSG00000032966.14	Fkbp1a	0.555117	6.61061	7.32323	0.000152765	0.00260417	1.03375	ENSMUSG00000032966
ENSMUSG00000030067.17	Foxp1	-0.416583	7.42062	-7.319	0.000153324	0.00260417	1.01711	ENSMUSG00000030067
ENSMUSG00000030054.4	Gp9	-1.36904	1.03799	-7.33151	0.000151675	0.00260417	1.46874	ENSMUSG00000030054
ENSMUSG00000071478.6	H2ac7	-0.4793	5.59194	-7.32704	0.000152262	0.00260417	1.10113	ENSMUSG00000071478
ENSMUSG00000004880.11	Lbr	-0.448079	7.94689	-7.32142	0.000153003	0.00260417	1.02334	ENSMUSG00000004880
ENSMUSG00000036620.14	Mgat4b	0.623954	5.55734	7.32815	0.000152117	0.00260417	1.10665	ENSMUSG00000036620
ENSMUSG00000020189.15	Osbpl8	0.980328	9.09085	7.33327	0.000151445	0.00260417	1.06042	ENSMUSG00000020189
ENSMUSG00000041064.13	Pif1	-0.663301	3.32693	-7.32666	0.000152313	0.00260417	1.45391	ENSMUSG00000041064
ENSMUSG00000117310.2	Ptp4a1	0.613748	7.21468	7.31729	0.00015355	0.00260417	1.01656	ENSMUSG00000117310
ENSMUSG00000040945.13	Rcc2	-0.530673	8.18518	-7.32266	0.000152839	0.00260417	1.028	ENSMUSG00000040945
ENSMUSG00000031532.6	Saraf	0.374628	7.00807	7.31209	0.000154244	0.00261264	1.01252	ENSMUSG00000031532
ENSMUSG00000075054.5	Yae1d1	0.400268	4.80301	7.30884	0.000154678	0.00261669	1.18498	ENSMUSG00000075054
ENSMUSG00000025877.14	Hk3	1.38434	6.81643	7.30166	0.000155643	0.00262972	1.01643	ENSMUSG00000025877
ENSMUSG00000032436.17	Cmtm7	-0.564943	6.73587	-7.29201	0.00015695	0.00264533	1.00086	ENSMUSG00000032436
ENSMUSG00000029223.12	Uchl1	2.27785	0.805612	7.29194	0.00015696	0.00264533	1.35113	ENSMUSG00000029223
ENSMUSG00000029484.12	Anxa3	0.894072	6.5375	7.2858	0.000157798	0.00265613	1.00344	ENSMUSG00000029484
ENSMUSG00000035473.10	Galm	1.32789	2.33916	7.28419	0.000158019	0.00265653	1.51414	ENSMUSG00000035473
ENSMUSG00000042380.8	Smim12	0.511444	3.98332	7.28189	0.000158334	0.0026585	1.30417	ENSMUSG00000042380
ENSMUSG00000031389.17	Arhgap4	-0.484767	6.641	-7.27367	0.000159469	0.00266807	0.985633	ENSMUSG00000031389
ENSMUSG00000039716.12	Dock3	5.02374	2.48756	7.27346	0.000159498	0.00266807	1.45817	ENSMUSG00000039716
ENSMUSG00000017707.9	Serinc3	-0.50242	9.80278	-7.27505	0.000159278	0.00266807	1.02819	ENSMUSG00000017707
ENSMUSG00000007867.9	Ift43	1.3838	1.23721	7.26258	0.000161014	0.00268731	1.44766	ENSMUSG00000007867
ENSMUSG00000026640.12	Plxna2	3.43697	4.82271	7.26234	0.000161047	0.00268731	1.29576	ENSMUSG00000026640
ENSMUSG00000036853.5	Mcoln3	5.14198	0.722186	7.26007	0.000161366	0.0026893	0.967933	ENSMUSG00000036853
ENSMUSG00000052102.15	Gnpda1	0.55638	6.54414	7.25649	0.00016187	0.00269275	0.972394	ENSMUSG00000052102
ENSMUSG00000049526.8	Tmem202	3.15529	-0.801653	7.25575	0.000161973	0.00269275	0.616172	ENSMUSG00000049526
ENSMUSG00000004567.16	Mcoln1	0.442516	5.71125	7.23632	0.00016474	0.00273212	1.00204	ENSMUSG00000004567
ENSMUSG00000041313.14	Slc7a1	-0.537682	7.2001	-7.23627	0.000164747	0.00273212	0.939245	ENSMUSG00000041313
ENSMUSG00000023021.15	Cers5	0.337483	6.25239	7.22957	0.000165714	0.00273858	0.958201	ENSMUSG00000023021
ENSMUSG00000040133.2	Gpr176	2.1354	1.42039	7.22934	0.000165747	0.00273858	1.42437	ENSMUSG00000040133
ENSMUSG00000026342.10	Slc35f5	1.13525	4.49183	7.23043	0.000165589	0.00273858	1.18264	ENSMUSG00000026342
ENSMUSG00000020458.16	Rtn4	0.587213	8.12658	7.22773	0.00016598	0.00273908	0.936248	ENSMUSG00000020458
ENSMUSG00000039195.4	1110008P14Rik	0.863847	3.85771	7.22289	0.000166684	0.00274453	1.27806	ENSMUSG00000039195
ENSMUSG00000051146.2	Camk2n2	2.22407	-0.320749	7.22265	0.000166718	0.00274453	0.931585	ENSMUSG00000051146
ENSMUSG00000022971.18	Ifnar2	-0.504099	8.34214	-7.21994	0.000167114	0.00274768	0.932344	ENSMUSG00000022971
ENSMUSG00000037966.15	Ninj1	1.25479	5.78622	7.21571	0.000167733	0.00275451	0.991919	ENSMUSG00000037966
ENSMUSG00000039153.17	Runx2	-0.647705	8.87238	-7.21114	0.000168404	0.00275917	0.936613	ENSMUSG00000039153
ENSMUSG00000020167.14	Tcf3	-0.428988	6.03861	-7.21099	0.000168427	0.00275917	0.953703	ENSMUSG00000020167
ENSMUSG00000006717.7	Acot13	0.603051	3.85516	7.20636	0.000169111	0.00276069	1.25767	ENSMUSG00000006717
ENSMUSG00000037419.9	Endod1	0.712799	5.36851	7.20343	0.000169545	0.00276069	1.01045	ENSMUSG00000037419
ENSMUSG00000026815.14	Gfi1b	-1.50822	2.16068	-7.20371	0.000169503	0.00276069	1.45044	ENSMUSG00000026815
ENSMUSG00000035969.15	Rusc2	1.5188	4.8748	7.20499	0.000169314	0.00276069	1.11108	ENSMUSG00000035969
ENSMUSG00000020590.16	Snx13	0.352532	6.55936	7.20381	0.000169488	0.00276069	0.920323	ENSMUSG00000020590
ENSMUSG00000061666.6	Gdpd1	2.20599	3.2011	7.19714	0.000170482	0.0027726	1.3894	ENSMUSG00000061666
ENSMUSG00000018286.6	Psmb6	0.601556	6.09424	7.19145	0.000171334	0.00278309	0.932325	ENSMUSG00000018286
ENSMUSG00000021665.9	Hexb	0.391903	6.97459	7.1878	0.000171883	0.00278865	0.893892	ENSMUSG00000021665
ENSMUSG00000027610.17	Gss	0.59455	3.73476	7.18423	0.000172424	0.00279405	1.25756	ENSMUSG00000027610
ENSMUSG00000073492.2	Gm10521	0.92343	3.82276	7.18223	0.000172726	0.00279559	1.24746	ENSMUSG00000073492
ENSMUSG00000005370.4	Msh6	-0.480782	6.5494	-7.17748	0.000173448	0.00279761	0.896214	ENSMUSG00000005370
ENSMUSG00000020453.17	Patz1	-0.541933	6.35252	-7.17822	0.000173335	0.00279761	0.905677	ENSMUSG00000020453
ENSMUSG00000032112.10	Trappc4	0.437423	5.04517	7.1773	0.000173474	0.00279761	1.02337	ENSMUSG00000032112
ENSMUSG00000005893.14	Nr2c2	-0.301198	7.21549	-7.17191	0.000174298	0.00280753	0.875858	ENSMUSG00000005893
ENSMUSG00000028367.5	Txn1	0.759788	7.3585	7.16774	0.000174939	0.00281449	0.873153	ENSMUSG00000028367
ENSMUSG00000041801.5	Phlda3	1.61048	2.47849	7.16302	0.000175666	0.00281944	1.40567	ENSMUSG00000041801
ENSMUSG00000032422.17	Snx14	0.462208	5.07634	7.1633	0.000175623	0.00281944	1.0059	ENSMUSG00000032422
ENSMUSG00000038508.7	Gdf15	3.95647	3.71034	7.15637	0.000176697	0.00283262	1.36869	ENSMUSG00000038508
ENSMUSG00000016239.11	Lonrf3	2.25047	3.93894	7.14904	0.000177841	0.00284756	1.24981	ENSMUSG00000016239
ENSMUSG00000009894.15	Snap47	0.892847	3.47972	7.14548	0.0001784	0.00285314	1.26835	ENSMUSG00000009894
ENSMUSG00000039678.12	Tbc1d13	0.375358	6.40802	7.13685	0.000179762	0.0028715	0.861583	ENSMUSG00000039678
ENSMUSG00000031932.14	Gpr83	4.36037	-0.178208	7.12977	0.000180888	0.00287924	0.652467	ENSMUSG00000031932
ENSMUSG00000056204.8	Pgpep1	0.951359	4.73094	7.13019	0.000180823	0.00287924	1.03996	ENSMUSG00000056204
ENSMUSG00000020432.12	Tcn2	0.759082	5.97637	7.13127	0.000180649	0.00287924	0.884016	ENSMUSG00000020432
ENSMUSG00000000555.8	Itga5	1.26354	6.35137	7.12805	0.000181163	0.00288022	0.86558	ENSMUSG00000000555
ENSMUSG00000004698.11	Hdac9	-0.643739	4.97543	-7.12444	0.000181742	0.00288601	0.988565	ENSMUSG00000004698
ENSMUSG00000025934.15	Gsta3	1.5678	1.63763	7.12237	0.000182075	0.00288789	1.36976	ENSMUSG00000025934
ENSMUSG00000029311.16	Hsd17b11	0.451748	6.36869	7.11286	0.000183612	0.00290884	0.840452	ENSMUSG00000029311
ENSMUSG00000020661.15	Dnmt3a	1.51277	7.57219	7.10814	0.00018438	0.00291417	0.820678	ENSMUSG00000020661
ENSMUSG00000021596.16	Mctp1	0.919731	5.41508	7.10814	0.000184381	0.00291417	0.917745	ENSMUSG00000021596
ENSMUSG00000040713.12	Creg1	1.32434	8.64343	7.1057	0.000184778	0.00291703	0.831451	ENSMUSG00000040713
ENSMUSG00000002871.14	Tpra1	0.72546	5.76619	7.10126	0.000185507	0.0029251	0.871036	ENSMUSG00000002871
ENSMUSG00000021814.17	Anxa7	0.324009	6.87001	7.08995	0.000187376	0.00292676	0.800656	ENSMUSG00000021814
ENSMUSG00000024456.16	Diaph1	0.311868	8.36872	7.09447	0.000186626	0.00292676	0.810707	ENSMUSG00000024456
ENSMUSG00000074802.11	Gas2l3	0.491801	7.13465	7.0884	0.000187633	0.00292676	0.7958	ENSMUSG00000074802
ENSMUSG00000028986.12	Klhl7	0.468966	4.67548	7.0906	0.000187268	0.00292676	0.999461	ENSMUSG00000028986
ENSMUSG00000027282.17	Mtch2	0.430984	6.1141	7.08765	0.000187758	0.00292676	0.828901	ENSMUSG00000027282
ENSMUSG00000021224.15	Numb	0.544107	5.46886	7.08748	0.000187786	0.00292676	0.883901	ENSMUSG00000021224
ENSMUSG00000041845.11	Rhod	1.94262	0.882293	7.0893	0.000187483	0.00292676	1.23892	ENSMUSG00000041845
ENSMUSG00000037926.15	Ssh2	-0.486928	8.06375	-7.09877	0.000185916	0.00292676	0.810457	ENSMUSG00000037926
ENSMUSG00000024349.10	Tmem173	-0.547153	7.08955	-7.0909	0.000187217	0.00292676	0.799636	ENSMUSG00000024349
ENSMUSG00000020422.14	Tns3	0.543142	8.54684	7.09189	0.000187054	0.00292676	0.812358	ENSMUSG00000020422
ENSMUSG00000037138.18	Aff3	-0.570265	6.90846	-7.08426	0.000188324	0.00293151	0.796266	ENSMUSG00000037138
ENSMUSG00000039318.12	Rab3gap2	0.761448	7.01589	7.08305	0.000188526	0.00293151	0.794065	ENSMUSG00000039318
ENSMUSG00000021578.17	Ccdc127	0.344821	5.97223	7.08141	0.000188801	0.0029324	0.831241	ENSMUSG00000021578
ENSMUSG00000031441.15	Atp11a	0.820307	5.66582	7.06908	0.000190879	0.00296099	0.850611	ENSMUSG00000031441
ENSMUSG00000041268.17	Dmxl2	1.48375	6.22672	7.0666	0.000191301	0.00296099	0.817785	ENSMUSG00000041268
ENSMUSG00000021676.10	Iqgap2	-0.484379	8.27725	-7.0671	0.000191215	0.00296099	0.782854	ENSMUSG00000021676
ENSMUSG00000027534.16	Snx16	0.7544	3.30208	7.06441	0.000191673	0.00296334	1.21716	ENSMUSG00000027534
ENSMUSG00000029177.9	Cenpa	-0.382691	5.5416	-7.06301	0.000191913	0.00296364	0.851314	ENSMUSG00000029177
ENSMUSG00000015711.8	Prune1	0.490297	4.86768	7.05986	0.00019245	0.00296695	0.938245	ENSMUSG00000015711
ENSMUSG00000024870.6	Rab1b	0.371035	6.7897	7.05917	0.000192568	0.00296695	0.772731	ENSMUSG00000024870
ENSMUSG00000020100.15	Slc29a3	0.346684	8.39626	7.05553	0.000193193	0.00297318	0.773243	ENSMUSG00000020100
ENSMUSG00000022604.18	Cep97	-0.388552	4.90717	-7.03839	0.000196166	0.00301205	0.910576	ENSMUSG00000022604
ENSMUSG00000041757.17	Plekha6	-0.540039	4.28415	-7.03868	0.000196115	0.00301205	1.02192	ENSMUSG00000041757
ENSMUSG00000037217.15	Syn1	2.123	1.07437	7.03532	0.000196704	0.00301688	1.22586	ENSMUSG00000037217
ENSMUSG00000069873.4	4930438A08Rik	2.64534	0.453484	7.03039	0.000197571	0.00302015	1.04298	ENSMUSG00000069873
ENSMUSG00000038717.8	Atp5l	0.374398	6.62298	7.02773	0.000198041	0.00302015	0.746861	ENSMUSG00000038717
ENSMUSG00000037933.16	Bicd2	0.342552	6.89058	7.02905	0.000197807	0.00302015	0.740592	ENSMUSG00000037933
ENSMUSG00000011884.13	Gltp	0.361086	7.87429	7.02792	0.000198008	0.00302015	0.738418	ENSMUSG00000011884
ENSMUSG00000032788.15	Pdxk	0.686755	7.37538	7.02762	0.00019806	0.00302015	0.736041	ENSMUSG00000032788
ENSMUSG00000075702.9	Selenom	1.32	2.02252	7.02647	0.000198263	0.00302015	1.2991	ENSMUSG00000075702
ENSMUSG00000059495.14	Arhgef12	1.22668	5.33558	7.01102	0.00020102	0.00305868	0.843679	ENSMUSG00000059495
ENSMUSG00000025324.8	Atp10a	-0.425919	4.94569	-7.00601	0.000201923	0.0030655	0.873778	ENSMUSG00000025324
ENSMUSG00000005667.8	Mthfd2	-0.522691	6.97343	-7.00623	0.000201884	0.0030655	0.718115	ENSMUSG00000005667
ENSMUSG00000001018.15	Snapin	0.416139	5.16551	7.00063	0.000202898	0.00307683	0.834661	ENSMUSG00000001018
ENSMUSG00000001687.15	Ubl3	0.430037	7.49315	6.99937	0.000203126	0.00307683	0.707358	ENSMUSG00000001687
ENSMUSG00000015932.8	Dstn	0.530175	6.18833	6.99542	0.000203847	0.00307735	0.735084	ENSMUSG00000015932
ENSMUSG00000058317.12	Ube2e2	2.16362	0.399112	6.99619	0.000203708	0.00307735	1.04398	ENSMUSG00000058317
ENSMUSG00000039081.10	Zfp503	2.98712	0.984574	6.99658	0.000203635	0.00307735	1.12858	ENSMUSG00000039081
ENSMUSG00000020267.6	Hint1	0.365064	6.27464	6.98923	0.000204981	0.00309101	0.723355	ENSMUSG00000020267
ENSMUSG00000089929.1	Bcl2a1b	1.05097	5.07271	6.98341	0.000206055	0.0031026	0.847241	ENSMUSG00000089929
ENSMUSG00000030536.10	Iqgap1	0.380671	10.4239	6.98121	0.000206462	0.0031026	0.766576	ENSMUSG00000030536
ENSMUSG00000034664.13	Itga2b	-1.20038	5.66632	-6.98008	0.000206671	0.0031026	0.775828	ENSMUSG00000034664
ENSMUSG00000015837.15	Sqstm1	0.83635	8.63651	6.98236	0.000206248	0.0031026	0.707888	ENSMUSG00000015837
ENSMUSG00000020717.19	Pecam1	-0.724554	7.18478	-6.9744	0.000207727	0.00311498	0.685509	ENSMUSG00000020717
ENSMUSG00000006527.16	Sfmbt1	0.461906	6.12839	6.9703	0.000208493	0.00312299	0.713147	ENSMUSG00000006527
ENSMUSG00000043421.8	Hilpda	0.882773	1.99513	6.96104	0.000210237	0.00313962	1.24152	ENSMUSG00000043421
ENSMUSG00000015937.15	Macroh2a1	-0.522738	9.66416	-6.96134	0.00021018	0.00313962	0.718607	ENSMUSG00000015937
ENSMUSG00000038371.15	Sbf2	1.17791	5.11421	6.96069	0.000210303	0.00313962	0.823696	ENSMUSG00000038371
ENSMUSG00000036275.13	9530068E07Rik	0.423232	6.73102	6.95315	0.000211735	0.00314188	0.67014	ENSMUSG00000036275
ENSMUSG00000030086.16	Chchd6	0.801902	3.12907	6.95561	0.000211266	0.00314188	1.14082	ENSMUSG00000030086
ENSMUSG00000022824.12	Muc13	-1.47646	2.21898	-6.95426	0.000211523	0.00314188	1.23233	ENSMUSG00000022824
ENSMUSG00000018417.14	Myo1b	0.954118	2.41545	6.95326	0.000211714	0.00314188	1.21597	ENSMUSG00000018417
ENSMUSG00000036931.15	Nfkbid	-0.593698	6.09237	-6.95455	0.000211469	0.00314188	0.701828	ENSMUSG00000036931
ENSMUSG00000030591.17	Psmd8	0.75365	7.41309	6.95252	0.000211854	0.00314188	0.662187	ENSMUSG00000030591
ENSMUSG00000040325.16	Dcaf1	-0.352339	5.70446	-6.94736	0.000212842	0.00314614	0.721572	ENSMUSG00000040325
ENSMUSG00000005936.19	Kctd20	-0.356883	7.0465	-6.9482	0.00021268	0.00314614	0.658549	ENSMUSG00000005936
ENSMUSG00000022584.14	Ly6c2	-0.983711	5.34558	-6.948	0.000212719	0.00314614	0.774415	ENSMUSG00000022584
ENSMUSG00000022507.6	1810013L24Rik	0.546993	6.97231	6.94572	0.000213156	0.00314732	0.657877	ENSMUSG00000022507
ENSMUSG00000029372.7	Ppbp	-1.22189	4.55583	-6.9386	0.000214529	0.00316412	0.897129	ENSMUSG00000029372
ENSMUSG00000031155.16	Pim2	-0.629145	4.42927	-6.93209	0.000215793	0.00317929	0.893965	ENSMUSG00000031155
ENSMUSG00000055296.14	Tmem245	0.593052	7.37041	6.93055	0.000216093	0.00318023	0.639595	ENSMUSG00000055296
ENSMUSG00000051627.3	H1f4	-0.52039	7.94344	-6.92244	0.00021768	0.00320009	0.635251	ENSMUSG00000051627
ENSMUSG00000013089.15	Etv5	-0.639639	5.39185	-6.91585	0.00021898	0.00320731	0.727525	ENSMUSG00000013089
ENSMUSG00000025190.13	Got1	0.633476	5.17794	6.91602	0.000218948	0.00320731	0.753887	ENSMUSG00000025190
ENSMUSG00000047953.7	Gp5	-1.28829	2.54076	-6.91513	0.000219124	0.00320731	1.17667	ENSMUSG00000047953
ENSMUSG00000066621.12	Tecpr1	0.930377	7.15993	6.91598	0.000218954	0.00320731	0.628899	ENSMUSG00000066621
ENSMUSG00000009681.10	Bcr	-0.691701	6.21324	-6.90778	0.000220585	0.00322367	0.649379	ENSMUSG00000009681
ENSMUSG00000034881.8	Tbxa2r	-0.823737	3.40001	-6.9071	0.000220721	0.00322367	1.05667	ENSMUSG00000034881
ENSMUSG00000029207.16	Apbb2	1.70632	4.33889	6.90451	0.000221238	0.00322423	0.922788	ENSMUSG00000029207
ENSMUSG00000069516.8	Lyz2	1.08077	11.6914	6.9051	0.000221119	0.00322423	0.742734	ENSMUSG00000069516
ENSMUSG00000050043.16	Tmx2	0.361622	5.69016	6.89712	0.000222724	0.00324237	0.672335	ENSMUSG00000050043
ENSMUSG00000041390.18	Mdfic	0.81335	6.46824	6.89554	0.000223044	0.00324353	0.624583	ENSMUSG00000041390
ENSMUSG00000030785.8	Cox6a2	-1.05646	5.1723	-6.89323	0.00022351	0.0032468	0.746963	ENSMUSG00000030785
ENSMUSG00000058290.4	Espl1	-0.405221	5.53724	-6.89129	0.000223904	0.00324903	0.682984	ENSMUSG00000058290
ENSMUSG00000002257.8	Def6	-0.32963	6.13643	-6.88917	0.000224335	0.00325011	0.631767	ENSMUSG00000002257
ENSMUSG00000063954.7	H2ac19	-0.541443	7.0016	-6.88854	0.000224462	0.00325011	0.601039	ENSMUSG00000063954
ENSMUSG00000038965.17	Ube2l3	0.50987	7.61215	6.8864	0.000224899	0.00325294	0.596041	ENSMUSG00000038965
ENSMUSG00000060470.7	Adgrg3	-1.26672	5.02649	-6.88409	0.000225371	0.00325627	0.767632	ENSMUSG00000060470
ENSMUSG00000047242.14	Taf9b	1.50858	1.96049	6.88134	0.000225933	0.00326089	1.17333	ENSMUSG00000047242
ENSMUSG00000032086.12	Bace1	-0.743435	5.57222	-6.87919	0.000226375	0.00326378	0.673063	ENSMUSG00000032086
ENSMUSG00000022337.7	Emc2	0.408825	5.24992	6.87712	0.000226802	0.00326643	0.701625	ENSMUSG00000022337
ENSMUSG00000070858.12	Gm1673	2.76494	-0.160272	6.87139	0.000227984	0.00327995	0.724215	ENSMUSG00000070858
ENSMUSG00000028108.15	Ecm1	1.7914	3.84024	6.87008	0.000228255	0.00328034	0.979019	ENSMUSG00000028108
ENSMUSG00000034858.16	Fam214a	-0.430268	5.15327	-6.86852	0.000228579	0.0032815	0.707727	ENSMUSG00000034858
ENSMUSG00000052656.12	Rnf103	0.370611	5.05179	6.8664	0.00022902	0.00328433	0.717984	ENSMUSG00000052656
ENSMUSG00000004105.8	Angptl2	0.974901	4.86641	6.86006	0.000230344	0.00328943	0.754794	ENSMUSG00000004105
ENSMUSG00000025981.13	Coq10b	0.563825	4.07829	6.86157	0.000230028	0.00328943	0.887095	ENSMUSG00000025981
ENSMUSG00000024095.15	Hnrnpll	0.430138	5.95337	6.86295	0.000229739	0.00328943	0.617569	ENSMUSG00000024095
ENSMUSG00000032440.13	Tgfbr2	0.487469	7.0859	6.86002	0.000230353	0.00328943	0.570447	ENSMUSG00000032440
ENSMUSG00000109675.2	Nxpe1-ps	-0.534748	5.57875	-6.85367	0.000231688	0.00330498	0.642934	ENSMUSG00000109675
ENSMUSG00000018931.3	Natd1	0.552279	4.76491	6.84927	0.000232617	0.00331473	0.749718	ENSMUSG00000018931
ENSMUSG00000047123.8	Ticam1	0.480093	5.28592	6.84638	0.000233231	0.00331997	0.667404	ENSMUSG00000047123
ENSMUSG00000027699.19	Ect2	-0.402904	5.79975	-6.83694	0.000235247	0.00334428	0.603845	ENSMUSG00000027699
ENSMUSG00000009739.17	Pou6f1	0.725988	2.60144	6.83606	0.000235436	0.00334428	1.09085	ENSMUSG00000009739
ENSMUSG00000023460.13	Rab12	0.602925	5.10517	6.83434	0.000235806	0.003346	0.682331	ENSMUSG00000023460
ENSMUSG00000020483.14	Dynll2	0.317527	6.06908	6.83268	0.000236162	0.00334609	0.578821	ENSMUSG00000020483
ENSMUSG00000015980.14	Lrrc27	3.17361	3.04519	6.832	0.000236309	0.00334609	1.10245	ENSMUSG00000015980
ENSMUSG00000037072.15	Selenof	0.387103	7.06039	6.83068	0.000236594	0.00334662	0.540755	ENSMUSG00000037072
ENSMUSG00000090124.7	Ugt1a7c	0.764827	6.83152	6.82676	0.000237442	0.00335508	0.543654	ENSMUSG00000090124
ENSMUSG00000039652.16	Cpeb3	1.05308	2.78083	6.82284	0.000238293	0.00336358	1.06392	ENSMUSG00000039652
ENSMUSG00000027227.7	Sord	0.815424	5.97562	6.82067	0.000238767	0.00336674	0.578576	ENSMUSG00000027227
ENSMUSG00000067591.12	Klra3	4.5335	-0.337872	6.81311	0.000240422	0.00338652	0.37633	ENSMUSG00000067591
ENSMUSG00000071369.11	Map3k5	-0.39394	6.35666	-6.81165	0.000240745	0.00338753	0.543012	ENSMUSG00000071369
ENSMUSG00000060216.15	Arrb2	-0.318933	7.18341	-6.80894	0.000241341	0.00339237	0.517717	ENSMUSG00000060216
ENSMUSG00000031508.14	Ankrd10	-0.345008	5.98516	-6.79556	0.000244316	0.00343062	0.547728	ENSMUSG00000031508
ENSMUSG00000054091.9	1810037I17Rik	0.417186	4.90214	6.79256	0.000244988	0.00343158	0.668337	ENSMUSG00000054091
ENSMUSG00000036641.9	Ccdc148	2.1734	1.55835	6.78895	0.000245801	0.00343158	1.07818	ENSMUSG00000036641
ENSMUSG00000034190.9	Chmp7	0.420265	5.39907	6.78732	0.000246169	0.00343158	0.593455	ENSMUSG00000034190
ENSMUSG00000020733.3	Slc9a3r1	0.321953	6.47207	6.79294	0.000244904	0.00343158	0.51855	ENSMUSG00000020733
ENSMUSG00000019804.12	Snx3	0.345102	6.74217	6.78872	0.000245852	0.00343158	0.504942	ENSMUSG00000019804
ENSMUSG00000001376.17	Vps50	0.483157	6.03795	6.78949	0.00024568	0.00343158	0.538539	ENSMUSG00000001376
ENSMUSG00000033653.18	Vps8	0.419478	6.21195	6.78778	0.000246064	0.00343158	0.525928	ENSMUSG00000033653
ENSMUSG00000053580.16	Tanc2	1.13671	5.57297	6.78483	0.000246732	0.00343527	0.587148	ENSMUSG00000053580
ENSMUSG00000026469.14	Xpr1	0.41848	7.21542	6.78389	0.000246943	0.00343527	0.492305	ENSMUSG00000026469
ENSMUSG00000055044.12	Pdlim1	-0.745619	4.19814	-6.77805	0.000248271	0.00345017	0.788523	ENSMUSG00000055044
ENSMUSG00000037731.5	Themis2	-0.409118	7.27794	-6.77424	0.000249142	0.00345699	0.482556	ENSMUSG00000037731
ENSMUSG00000039428.11	Tmem135	0.431611	5.8321	6.77366	0.000249275	0.00345699	0.537169	ENSMUSG00000039428
ENSMUSG00000029810.15	Tmem176b	-0.5181	6.97896	-6.76811	0.000250548	0.00347107	0.480182	ENSMUSG00000029810
ENSMUSG00000030847.8	Bag3	0.565705	4.54674	6.76608	0.000251016	0.00347397	0.705578	ENSMUSG00000030847
ENSMUSG00000058793.14	Cds2	0.411787	7.63181	6.75905	0.000252645	0.00349294	0.467867	ENSMUSG00000058793
ENSMUSG00000031443.7	F7	1.81431	1.57607	6.75584	0.000253392	0.00349966	1.0554	ENSMUSG00000031443
ENSMUSG00000025010.14	Ccnj	-0.467677	4.71767	-6.74895	0.000255004	0.00351487	0.657689	ENSMUSG00000025010
ENSMUSG00000020108.4	Ddit4	-0.777222	4.31609	-6.7483	0.000255159	0.00351487	0.73736	ENSMUSG00000020108
ENSMUSG00000030413.7	Pglyrp1	-0.837153	2.95751	-6.7478	0.000255276	0.00351487	0.969201	ENSMUSG00000030413
ENSMUSG00000036676.14	Tmtc3	0.406602	4.88137	6.74436	0.000256086	0.00352243	0.623186	ENSMUSG00000036676
ENSMUSG00000046768.13	Rhoj	1.63265	1.0991	6.74038	0.000257028	0.00353177	1.00841	ENSMUSG00000046768
ENSMUSG00000004535.12	Tax1bp1	0.614818	8.28939	6.73801	0.000257588	0.00353587	0.455169	ENSMUSG00000004535
ENSMUSG00000027956.11	Tmem144	1.22061	2.36197	6.73605	0.000258055	0.00353867	1.02411	ENSMUSG00000027956
ENSMUSG00000029442.18	Wdr66	0.82646	2.03373	6.73132	0.000259184	0.00355053	1.03507	ENSMUSG00000029442
ENSMUSG00000001999.15	Blvra	0.722658	4.64655	6.72638	0.000260368	0.0035559	0.651544	ENSMUSG00000001999
ENSMUSG00000031758.10	Cdyl2	-0.496051	4.57681	-6.72755	0.000260087	0.0035559	0.661775	ENSMUSG00000031758
ENSMUSG00000029490.4	Mfsd7a	1.28633	3.0408	6.7274	0.000260125	0.0035559	0.945417	ENSMUSG00000029490
ENSMUSG00000025533.15	Asl	0.471531	5.04526	6.72265	0.000261267	0.00355656	0.576607	ENSMUSG00000025533
ENSMUSG00000003810.13	Mast2	0.422678	5.85412	6.7218	0.000261473	0.00355656	0.482779	ENSMUSG00000003810
ENSMUSG00000038244.14	Mical2	1.52038	3.24019	6.72391	0.000260964	0.00355656	0.921504	ENSMUSG00000038244
ENSMUSG00000000711.3	Rab5b	0.325049	7.25675	6.72404	0.000260932	0.00355656	0.431049	ENSMUSG00000000711
ENSMUSG00000015092.9	Edf1	0.379036	5.99281	6.71791	0.000262415	0.00356577	0.468243	ENSMUSG00000015092
ENSMUSG00000024420.9	Zfp521	-0.8052	3.13083	-6.71482	0.000263166	0.00357237	0.912891	ENSMUSG00000024420
ENSMUSG00000049988.5	Lrrc25	0.495599	5.45463	6.71368	0.000263443	0.00357253	0.513809	ENSMUSG00000049988
ENSMUSG00000026853.15	Crat	0.748695	5.20179	6.70918	0.000264541	0.00358194	0.546319	ENSMUSG00000026853
ENSMUSG00000032462.14	Pik3cb	0.479085	6.83386	6.70866	0.000264669	0.00358194	0.421921	ENSMUSG00000032462
ENSMUSG00000022488.9	Nckap1l	0.357047	9.1088	6.70743	0.000264971	0.00358243	0.444326	ENSMUSG00000022488
ENSMUSG00000059878.12	Zfp422	-0.538281	5.842	-6.70579	0.000265373	0.00358427	0.469789	ENSMUSG00000059878
ENSMUSG00000000791.9	Il12rb1	-1.29719	1.2513	-6.69966	0.000266882	0.00360104	0.993004	ENSMUSG00000000791
ENSMUSG00000039530.17	Tusc3	0.448945	4.13349	6.69709	0.000267519	0.00360602	0.712179	ENSMUSG00000039530
ENSMUSG00000022193.7	Psmb5	0.43383	5.83483	6.69356	0.000268396	0.00361422	0.455788	ENSMUSG00000022193
ENSMUSG00000107002.1	0610012G03Rik	0.62854	4.28892	6.68802	0.000269779	0.00362921	0.676864	ENSMUSG00000107002
ENSMUSG00000015312.9	Gadd45b	0.718603	5.43465	6.68518	0.000270491	0.00363154	0.490824	ENSMUSG00000015312
ENSMUSG00000031226.13	Pbdc1	0.640794	4.94976	6.68584	0.000270325	0.00363154	0.557492	ENSMUSG00000031226
ENSMUSG00000024480.9	Ap3s1	0.936251	6.00597	6.67742	0.000272445	0.00364777	0.433307	ENSMUSG00000024480
ENSMUSG00000035493.10	Tgfbi	-0.443887	8.15904	-6.67821	0.000272247	0.00364777	0.391771	ENSMUSG00000035493
ENSMUSG00000021124.13	Vti1b	0.451994	5.187	6.67716	0.000272512	0.00364777	0.509532	ENSMUSG00000021124
ENSMUSG00000030872.14	Gga2	0.616111	5.78254	6.67224	0.000273759	0.00365718	0.440493	ENSMUSG00000030872
ENSMUSG00000040447.15	Spns2	-1.09822	1.6105	-6.67237	0.000273726	0.00365718	0.987647	ENSMUSG00000040447
ENSMUSG00000029322.12	Plac8	-1.00001	7.99295	-6.67009	0.000274308	0.00366088	0.38281	ENSMUSG00000029322
ENSMUSG00000043671.14	Dpy19l3	-0.58451	3.44949	-6.6681	0.000274816	0.00366403	0.812881	ENSMUSG00000043671
ENSMUSG00000024646.14	Cyb5a	0.481042	6.08773	6.66361	0.000275965	0.00367572	0.407349	ENSMUSG00000024646
ENSMUSG00000044252.18	Osbpl1a	0.866366	4.37609	6.66069	0.000276716	0.00368207	0.639205	ENSMUSG00000044252
ENSMUSG00000001348.15	Acp5	2.87198	2.10142	6.65382	0.000278492	0.00369839	0.972138	ENSMUSG00000001348
ENSMUSG00000042349.13	Ikbke	1.42825	4.5977	6.65455	0.000278301	0.00369839	0.614689	ENSMUSG00000042349
ENSMUSG00000040093.16	Bmf	-0.478922	5.8743	-6.64518	0.000280743	0.00371728	0.404613	ENSMUSG00000040093
ENSMUSG00000039007.10	Cpq	0.76348	3.64299	6.64586	0.000280563	0.00371728	0.758995	ENSMUSG00000039007
ENSMUSG00000054717.7	Hmgb2	-0.417966	7.40209	-6.64526	0.000280721	0.00371728	0.351038	ENSMUSG00000054717
ENSMUSG00000005514.14	Por	1.29626	6.65323	6.63994	0.000282115	0.00373179	0.365474	ENSMUSG00000005514
ENSMUSG00000023075.9	Akirin1	0.469209	6.51315	6.6353	0.00028334	0.00374432	0.357036	ENSMUSG00000023075
ENSMUSG00000010461.15	Eya4	2.69779	1.3512	6.62948	0.000284883	0.00376102	0.913325	ENSMUSG00000010461
ENSMUSG00000030083.11	Abtb1	-0.376607	4.71029	-6.62591	0.000285834	0.00376936	0.533102	ENSMUSG00000030083
ENSMUSG00000038774.9	Ascc3	0.347886	6.74558	6.62396	0.000286355	0.00376936	0.336942	ENSMUSG00000038774
ENSMUSG00000049625.6	Tifab	-0.460521	7.63471	-6.62467	0.000286165	0.00376936	0.330912	ENSMUSG00000049625
ENSMUSG00000021768.15	Dusp13	3.37969	-0.244503	6.62179	0.000286936	0.00377242	0.464502	ENSMUSG00000021768
ENSMUSG00000018654.17	Ikzf1	-0.436855	8.49482	-6.621	0.000287148	0.00377242	0.339371	ENSMUSG00000018654
ENSMUSG00000061244.14	Exoc5	0.509765	6.82401	6.61617	0.000288449	0.00378582	0.327607	ENSMUSG00000061244
ENSMUSG00000055485.6	Soga1	0.428811	6.98723	6.61218	0.000289528	0.00379629	0.319611	ENSMUSG00000055485
ENSMUSG00000036564.17	Ndrg4	1.25944	2.48462	6.6069	0.000290961	0.00381136	0.893825	ENSMUSG00000036564
ENSMUSG00000033417.16	Cacul1	0.482163	6.97559	6.60445	0.000291629	0.00381641	0.312175	ENSMUSG00000033417
ENSMUSG00000043085.14	Tmem82	4.05303	-0.181996	6.59619	0.000293896	0.00384234	0.389797	ENSMUSG00000043085
ENSMUSG00000024222.17	Fkbp5	-0.539787	6.07096	-6.59079	0.000295386	0.00385757	0.335212	ENSMUSG00000024222
ENSMUSG00000032580.12	Rbm5	-0.326875	7.52418	-6.5899	0.000295634	0.00385757	0.294128	ENSMUSG00000032580
ENSMUSG00000090019.5	Gimap1	-1.00677	1.76893	-6.58649	0.000296581	0.00386618	0.911318	ENSMUSG00000090019
ENSMUSG00000063382.6	Bcl9l	-0.437212	5.87006	-6.5832	0.000297499	0.00387056	0.34076	ENSMUSG00000063382
ENSMUSG00000006445.3	Epha2	-0.686733	4.92711	-6.58219	0.000297779	0.00387056	0.459165	ENSMUSG00000006445
ENSMUSG00000060657.8	Marf1	-0.339238	8.16598	-6.58329	0.000297474	0.00387056	0.294143	ENSMUSG00000060657
ENSMUSG00000032322.14	Pstpip1	0.314794	6.67227	6.58006	0.000298377	0.00387458	0.293812	ENSMUSG00000032322
ENSMUSG00000013367.5	Iglon5	1.27689	1.86336	6.57259	0.000300478	0.00389273	0.89759	ENSMUSG00000013367
ENSMUSG00000107283.3	Mpv17	0.676512	4.9493	6.57201	0.000300641	0.00389273	0.44262	ENSMUSG00000107283
ENSMUSG00000048490.14	Nrip1	-0.32896	6.83151	-6.57268	0.000300451	0.00389273	0.282017	ENSMUSG00000048490
ENSMUSG00000047604.3	Frat2	-0.67812	3.03337	-6.569	0.000301493	0.00389626	0.782958	ENSMUSG00000047604
ENSMUSG00000040102.10	Klhl42	-0.385698	5.41851	-6.56973	0.000301287	0.00389626	0.370304	ENSMUSG00000040102
ENSMUSG00000024777.10	Ppp2r5b	0.5401	4.07842	6.56219	0.000303432	0.0039138	0.588319	ENSMUSG00000024777
ENSMUSG00000020964.14	Sel1l	0.354491	7.59227	6.56237	0.000303379	0.0039138	0.265943	ENSMUSG00000020964
ENSMUSG00000022892.11	App	0.872197	7.63213	6.55221	0.000306296	0.00393943	0.257124	ENSMUSG00000022892
ENSMUSG00000056476.13	Med12l	-0.416374	4.6688	-6.55321	0.000306007	0.00393943	0.46694	ENSMUSG00000056476
ENSMUSG00000070394.10	Tmem256	0.50745	4.8826	6.55335	0.000305966	0.00393943	0.430536	ENSMUSG00000070394
ENSMUSG00000006344.17	Ggt5	-0.760857	3.13253	-6.54908	0.0003072	0.00394728	0.749829	ENSMUSG00000006344
ENSMUSG00000062248.5	Cks2	-0.589169	4.15332	-6.53593	0.000311032	0.00399222	0.549886	ENSMUSG00000062248
ENSMUSG00000006373.10	Pgrmc1	0.473077	5.27132	6.53452	0.000311448	0.00399222	0.352505	ENSMUSG00000006373
ENSMUSG00000006998.16	Psmd2	0.423297	7.68423	6.53405	0.000311586	0.00399222	0.237307	ENSMUSG00000006998
ENSMUSG00000038014.7	Fam120a	0.411187	8.77191	6.53128	0.000312401	0.00399885	0.253121	ENSMUSG00000038014
ENSMUSG00000011148.14	Adssl1	-0.486703	4.96346	-6.52687	0.000313705	0.00400033	0.391354	ENSMUSG00000011148
ENSMUSG00000070639.5	Lrrc8b	0.74637	4.39076	6.52827	0.000313291	0.00400033	0.498516	ENSMUSG00000070639
ENSMUSG00000025507.13	Pidd1	-0.467827	3.73222	-6.52765	0.000313474	0.00400033	0.620115	ENSMUSG00000025507
ENSMUSG00000031880.7	Rrad	-0.538832	3.73498	-6.52768	0.000313466	0.00400033	0.620805	ENSMUSG00000031880
ENSMUSG00000006024.13	Napa	0.35931	6.45899	6.51797	0.000316354	0.0040303	0.237443	ENSMUSG00000006024
ENSMUSG00000026585.13	Kifap3	0.428887	4.3908	6.51219	0.00031809	0.00404859	0.475355	ENSMUSG00000026585
ENSMUSG00000039089.15	L3mbtl3	-0.355768	6.20764	-6.51003	0.000318741	0.00405203	0.241655	ENSMUSG00000039089
ENSMUSG00000024812.11	Tjp2	0.405385	4.77113	6.50929	0.000318963	0.00405203	0.402231	ENSMUSG00000024812
ENSMUSG00000038302.14	Afg1l	0.697835	3.03845	6.50785	0.0003194	0.00405376	0.721158	ENSMUSG00000038302
ENSMUSG00000059089.4	Fcgr4	1.93049	3.79334	6.50368	0.000320662	0.00406594	0.632564	ENSMUSG00000059089
ENSMUSG00000042050.8	Wdr60	1.02836	1.76349	6.50171	0.000321263	0.00406973	0.833883	ENSMUSG00000042050
ENSMUSG00000023832.14	Acat2	1.10262	5.05685	6.48903	0.000325148	0.00411121	0.353267	ENSMUSG00000023832
ENSMUSG00000070000.13	Fcho1	-0.471932	5.93951	-6.48934	0.000325053	0.00411121	0.238506	ENSMUSG00000070000
ENSMUSG00000051232.13	Tmem199	0.462159	4.38243	6.47673	0.000328967	0.0041556	0.441075	ENSMUSG00000051232
ENSMUSG00000038844.10	Kif16b	0.404527	6.02287	6.47461	0.000329631	0.00415856	0.215687	ENSMUSG00000038844
ENSMUSG00000026643.16	Nmt2	0.327414	5.53009	6.47401	0.000329819	0.00415856	0.25712	ENSMUSG00000026643
ENSMUSG00000026918.16	Brd3	-0.358478	6.54858	-6.46815	0.000331661	0.00416276	0.182185	ENSMUSG00000026918
ENSMUSG00000057531.14	Dtnbp1	0.752023	5.68428	6.46918	0.000331337	0.00416276	0.242165	ENSMUSG00000057531
ENSMUSG00000022564.7	Grina	0.445104	6.95914	6.4693	0.0003313	0.00416276	0.171808	ENSMUSG00000022564
ENSMUSG00000063019.5	Manbal	0.498296	4.00423	6.46608	0.000332316	0.00416276	0.504322	ENSMUSG00000063019
ENSMUSG00000020078.16	Vps26a	0.401199	7.12284	6.46733	0.00033192	0.00416276	0.16721	ENSMUSG00000020078
ENSMUSG00000024104.11	Washc2	0.333105	7.43107	6.46609	0.000332312	0.00416276	0.164745	ENSMUSG00000024104
ENSMUSG00000043903.4	Zfp469	3.77856	3.20097	6.46855	0.000331535	0.00416276	0.76767	ENSMUSG00000043903
ENSMUSG00000031402.12	Mpp1	0.986931	6.36884	6.46283	0.000333346	0.00417178	0.189262	ENSMUSG00000031402
ENSMUSG00000024758.15	Rtn3	0.595394	7.75704	6.45973	0.00033433	0.00418022	0.16067	ENSMUSG00000024758
ENSMUSG00000032231.14	Anxa2	0.521292	8.14928	6.45595	0.000335535	0.00419139	0.161505	ENSMUSG00000032231
ENSMUSG00000059518.14	Znhit1	0.449185	4.22722	6.4537	0.000336257	0.00419651	0.447162	ENSMUSG00000059518
ENSMUSG00000026307.12	Scly	0.595539	4.89683	6.45261	0.000336606	0.00419698	0.325572	ENSMUSG00000026307
ENSMUSG00000020149.17	Rab1a	0.448543	7.37562	6.44628	0.000338642	0.00421846	0.144171	ENSMUSG00000020149
ENSMUSG00000046873.18	Mbtps2	0.326077	5.69798	6.44204	0.000340014	0.00423164	0.206891	ENSMUSG00000046873
ENSMUSG00000036850.4	Mrpl41	0.688583	4.10049	6.44088	0.000340391	0.00423186	0.463563	ENSMUSG00000036850
ENSMUSG00000070868.11	Skint3	-0.880877	3.65376	-6.44005	0.000340661	0.00423186	0.554379	ENSMUSG00000070868
ENSMUSG00000099583.2	H3c4	-0.515485	6.01321	-6.43678	0.000341725	0.00424117	0.178651	ENSMUSG00000099583
ENSMUSG00000022799.4	Arhgap31	0.69891	6.96546	6.43498	0.000342312	0.00424455	0.137548	ENSMUSG00000022799
ENSMUSG00000022126.6	Acod1	3.07502	2.64858	6.43156	0.000343433	0.00425062	0.752248	ENSMUSG00000022126
ENSMUSG00000091405.2	H4c14	-0.61097	6.37129	-6.43218	0.000343231	0.00425062	0.153745	ENSMUSG00000091405
ENSMUSG00000045664.5	Cdc42ep2	0.705398	3.33873	6.42216	0.000346532	0.00428503	0.587352	ENSMUSG00000045664
ENSMUSG00000063253.11	Scoc	0.548491	4.52882	6.41851	0.000347743	0.00429607	0.354546	ENSMUSG00000063253
ENSMUSG00000056665.2	Them6	-0.652908	4.06367	-6.41695	0.000348264	0.00429855	0.446963	ENSMUSG00000056665
ENSMUSG00000037325.10	Bbs7	1.74777	1.83975	6.41471	0.000349011	0.00430383	0.754585	ENSMUSG00000037325
ENSMUSG00000054428.12	Atpif1	0.328525	6.52418	6.40411	0.000352573	0.00432873	0.11538	ENSMUSG00000054428
ENSMUSG00000026131.20	Dst	1.44615	6.57386	6.40392	0.000352637	0.00432873	0.125626	ENSMUSG00000026131
ENSMUSG00000038619.12	Ensa	0.304528	7.01643	6.4061	0.000351899	0.00432873	0.103828	ENSMUSG00000038619
ENSMUSG00000016382.15	Pls3	0.726346	2.84533	6.40566	0.000352049	0.00432873	0.648193	ENSMUSG00000016382
ENSMUSG00000041997.16	Tlk1	0.312119	6.79986	6.40426	0.000352522	0.00432873	0.106478	ENSMUSG00000041997
ENSMUSG00000001441.13	Npepps	0.395627	7.05774	6.40112	0.000353585	0.0043364	0.098335	ENSMUSG00000001441
ENSMUSG00000000318.16	Clec10a	-0.884323	6.30691	-6.39938	0.000354175	0.00433969	0.125671	ENSMUSG00000000318
ENSMUSG00000007850.16	Hnrnph1	-0.317406	8.16982	-6.39805	0.000354627	0.00434128	0.100672	ENSMUSG00000007850
ENSMUSG00000046805.10	Mpeg1	0.381085	11.9429	6.39395	0.000356023	0.00435078	0.231527	ENSMUSG00000046805
ENSMUSG00000021140.9	Pcnx	0.352028	6.58534	6.39387	0.000356049	0.00435078	0.102361	ENSMUSG00000021140
ENSMUSG00000001761.7	Smo	-0.76008	2.28136	-6.39099	0.000357034	0.00435886	0.699751	ENSMUSG00000001761
ENSMUSG00000022037.15	Clu	-1.23006	2.95914	-6.37947	0.000361009	0.00437497	0.617098	ENSMUSG00000022037
ENSMUSG00000048480.5	Cxcr1	5.02195	-1.19804	6.37704	0.000361851	0.00437497	-0.300383	ENSMUSG00000048480
ENSMUSG00000028773.8	Fabp3	5.86756	0.0650195	6.37985	0.000360876	0.00437497	0.0730941	ENSMUSG00000028773
ENSMUSG00000078670.3	Fam174b	-1.19743	2.58759	-6.37779	0.000361591	0.00437497	0.662702	ENSMUSG00000078670
ENSMUSG00000105827.1	H2bc18	-0.671069	7.22237	-6.38303	0.000359775	0.00437497	0.0798134	ENSMUSG00000105827
ENSMUSG00000027109.16	Sp3	-0.298104	7.75453	-6.38584	0.000358806	0.00437497	0.0825052	ENSMUSG00000027109
ENSMUSG00000025920.19	Stau2	1.62389	2.98449	6.38121	0.000360406	0.00437497	0.624642	ENSMUSG00000025920
ENSMUSG00000046157.13	Tmem229b	-0.668401	7.88069	-6.37714	0.000361816	0.00437497	0.0753021	ENSMUSG00000046157
ENSMUSG00000028847.8	Trappc3	0.351988	5.4946	6.37682	0.000361928	0.00437497	0.159146	ENSMUSG00000028847
ENSMUSG00000045136.6	Tubb2b	0.71466	3.66802	6.3841	0.000359406	0.00437497	0.48888	ENSMUSG00000045136
ENSMUSG00000018427.8	Ypel2	0.504181	4.29617	6.38288	0.000359826	0.00437497	0.361175	ENSMUSG00000018427
ENSMUSG00000073616.10	Cops9	0.525912	5.38493	6.37444	0.000362757	0.00438107	0.171525	ENSMUSG00000073616
ENSMUSG00000028211.11	Trp53inp1	-0.300926	6.83854	-6.36688	0.000365406	0.0044091	0.0661803	ENSMUSG00000028211
ENSMUSG00000028664.14	Ephb2	-0.741584	4.34243	-6.36421	0.000366347	0.0044165	0.339977	ENSMUSG00000028664
ENSMUSG00000020585.4	Laptm4a	0.425971	7.17643	6.36101	0.000367476	0.00442614	0.054758	ENSMUSG00000020585
ENSMUSG00000026797.16	Stxbp1	0.825546	3.91866	6.35468	0.000369724	0.00444924	0.412941	ENSMUSG00000026797
ENSMUSG00000019433.9	Gipc1	0.326138	5.04997	6.35093	0.000371062	0.00446135	0.19016	ENSMUSG00000019433
ENSMUSG00000029198.3	Grpel1	0.347923	5.0949	6.34735	0.000372345	0.00446483	0.179794	ENSMUSG00000029198
ENSMUSG00000018040.9	Rrp7a	0.321264	5.98781	6.3474	0.000372329	0.00446483	0.0835073	ENSMUSG00000018040
ENSMUSG00000023456.15	Tpi1	0.715489	6.72354	6.34897	0.000371763	0.00446483	0.0524145	ENSMUSG00000023456
ENSMUSG00000029673.17	Auts2	-0.843512	1.72411	-6.34232	0.000374158	0.00448257	0.686434	ENSMUSG00000029673
ENSMUSG00000039616.10	Mocos	1.253	4.62379	6.33862	0.000375495	0.00449459	0.276331	ENSMUSG00000039616
ENSMUSG00000010755.17	Cars	-0.534112	6.47044	-6.33038	0.000378497	0.0045098	0.0409297	ENSMUSG00000010755
ENSMUSG00000026657.17	Frmd4a	0.427318	7.01042	6.32962	0.000378775	0.0045098	0.0233609	ENSMUSG00000026657
ENSMUSG00000032497.19	Lrrfip2	0.412516	6.05987	6.33287	0.000377589	0.0045098	0.0638772	ENSMUSG00000032497
ENSMUSG00000029166.14	Mapre3	1.64367	1.75978	6.33335	0.00037741	0.0045098	0.679779	ENSMUSG00000029166
ENSMUSG00000053146.2	Olfr352	0.909859	4.74442	6.33125	0.00037818	0.0045098	0.233621	ENSMUSG00000053146
ENSMUSG00000042675.15	Ypel3	-0.374815	5.67776	-6.33144	0.000378107	0.0045098	0.0933969	ENSMUSG00000042675
ENSMUSG00000048120.16	Entpd1	0.66622	6.6929	6.32603	0.000380093	0.0045175	0.0285224	ENSMUSG00000048120
ENSMUSG00000021112.9	Mpp5	0.487843	5.22957	6.32613	0.000380054	0.0045175	0.140276	ENSMUSG00000021112
ENSMUSG00000001666.8	Ddt	0.507965	3.76571	6.32236	0.000381443	0.00452556	0.402963	ENSMUSG00000001666
ENSMUSG00000063235.16	Ptpmt1	0.581437	3.82596	6.32256	0.000381369	0.00452556	0.392681	ENSMUSG00000063235
ENSMUSG00000059336.14	Slc14a1	-0.634827	4.12255	-6.32138	0.000381805	0.00452587	0.335851	ENSMUSG00000059336
ENSMUSG00000037278.9	Tmem97	0.640127	4.24513	6.3184	0.000382908	0.00453495	0.306878	ENSMUSG00000037278
ENSMUSG00000090841.2	Myl6	0.284979	8.25794	6.31326	0.000384816	0.00455355	0.0120254	ENSMUSG00000090841
ENSMUSG00000019579.13	Mydgf	0.426771	5.37531	6.30626	0.000387437	0.00458053	0.0992054	ENSMUSG00000019579
ENSMUSG00000035559.9	Mpv17l2	0.609802	3.60519	6.30415	0.000388228	0.00458586	0.416597	ENSMUSG00000035559
ENSMUSG00000037851.13	Iars	-0.515367	7.78879	-6.29661	0.00039108	0.0046155	-0.0116433	ENSMUSG00000037851
ENSMUSG00000020525.17	Ppm1d	-0.364365	4.93925	-6.28908	0.000393949	0.00464529	0.143929	ENSMUSG00000020525
ENSMUSG00000033475.15	Tomm6	0.472018	5.73418	6.28781	0.000394436	0.00464695	0.0417185	ENSMUSG00000033475
ENSMUSG00000073664.11	Nbeal1	0.366803	6.54441	6.281	0.000397052	0.00467369	-0.0160124	ENSMUSG00000073664
ENSMUSG00000030630.16	Fah	1.38028	-0.150186	6.27954	0.000397618	0.00467626	0.41253	ENSMUSG00000030630
ENSMUSG00000034110.8	Kctd7	0.748663	2.65158	6.27141	0.000400772	0.00470925	0.540304	ENSMUSG00000034110
ENSMUSG00000073155.12	1810058I24Rik	0.369575	5.45969	6.26264	0.000404208	0.00472389	0.0421243	ENSMUSG00000073155
ENSMUSG00000032679.12	Cd59a	2.15706	0.151826	6.26701	0.000402491	0.00472389	0.438936	ENSMUSG00000032679
ENSMUSG00000021890.6	Eaf1	0.600568	6.13043	6.26421	0.000403594	0.00472389	-0.0120436	ENSMUSG00000021890
ENSMUSG00000001962.8	Fam50a	0.506024	5.60683	6.26305	0.000404049	0.00472389	0.0282711	ENSMUSG00000001962
ENSMUSG00000026994.9	Galnt3	-0.707144	3.82406	-6.26487	0.000403333	0.00472389	0.33716	ENSMUSG00000026994
ENSMUSG00000037499.9	Nenf	0.731223	2.71399	6.26213	0.000404412	0.00472389	0.52248	ENSMUSG00000037499
ENSMUSG00000025417.8	Pip4k2c	0.348619	6.15712	6.26197	0.000404474	0.00472389	-0.0180909	ENSMUSG00000025417
ENSMUSG00000068732.5	Tmem167b	0.338344	5.63712	6.25847	0.000405857	0.00473593	0.0183304	ENSMUSG00000068732
ENSMUSG00000041570.14	Camsap2	0.302271	6.46674	6.25213	0.000408372	0.00476116	-0.0440069	ENSMUSG00000041570
ENSMUSG00000059479.7	B3gnt8	-0.521352	4.6275	-6.24501	0.000411217	0.00476807	0.1548	ENSMUSG00000059479
ENSMUSG00000048376.6	F2r	-1.10577	3.46292	-6.24938	0.000409468	0.00476807	0.400053	ENSMUSG00000048376
ENSMUSG00000027776.12	Il12a	-1.15706	3.83685	-6.24792	0.000410051	0.00476807	0.330273	ENSMUSG00000027776
ENSMUSG00000044952.5	Kctd21	0.809365	3.58148	6.24311	0.000411982	0.00476807	0.361674	ENSMUSG00000044952
ENSMUSG00000027475.9	Kif3b	0.501693	6.19325	6.24453	0.000411412	0.00476807	-0.0377511	ENSMUSG00000027475
ENSMUSG00000055652.14	Klhl25	-0.422857	4.75339	-6.24364	0.000411768	0.00476807	0.128468	ENSMUSG00000055652
ENSMUSG00000021710.11	Nln	0.498364	5.11029	6.2436	0.000411787	0.00476807	0.0698729	ENSMUSG00000021710
ENSMUSG00000025240.10	Sacm1l	0.323743	6.33544	6.24578	0.000410909	0.00476807	-0.0449314	ENSMUSG00000025240
ENSMUSG00000034401.16	Spata6	0.43987	4.41923	6.24269	0.000412152	0.00476807	0.188878	ENSMUSG00000034401
ENSMUSG00000020261.15	Slc36a1	0.595571	6.24447	6.23928	0.000413526	0.00477986	-0.0454925	ENSMUSG00000020261
ENSMUSG00000026308.8	Klhl30	-1.06348	1.64188	-6.23417	0.000415595	0.00479965	0.587098	ENSMUSG00000026308
ENSMUSG00000021550.6	2210016F16Rik	0.52825	4.00865	6.22793	0.00041814	0.00480843	0.256549	ENSMUSG00000021550
ENSMUSG00000040907.15	Atp1a3	0.76589	6.31387	6.22868	0.000417833	0.00480843	-0.0590068	ENSMUSG00000040907
ENSMUSG00000074649.6	BC029722	0.392081	4.45613	6.2307	0.000417009	0.00480843	0.168445	ENSMUSG00000074649
ENSMUSG00000063077.15	Kif1b	0.560925	6.81269	6.23048	0.000417099	0.00480843	-0.0777871	ENSMUSG00000063077
ENSMUSG00000031337.16	Mtm1	0.452601	4.85149	6.22955	0.000417477	0.00480843	0.0954513	ENSMUSG00000031337
ENSMUSG00000023367.14	Tmem176a	-0.442828	6.17531	-6.22327	0.000420051	0.00482629	-0.0594846	ENSMUSG00000023367
ENSMUSG00000021236.16	Entpd5	0.356675	4.99897	6.22016	0.000421331	0.00483686	0.0596494	ENSMUSG00000021236
ENSMUSG00000036461.16	Elf1	-0.335379	7.78091	-6.21813	0.00042217	0.00484237	-0.0962539	ENSMUSG00000036461
ENSMUSG00000071076.6	Jund	0.550476	5.9537	6.2165	0.000422841	0.00484594	-0.0518305	ENSMUSG00000071076
ENSMUSG00000035569.17	Ankrd11	-0.319346	8.48058	-6.20849	0.000426176	0.00487947	-0.0958285	ENSMUSG00000035569
ENSMUSG00000001542.7	Ell2	0.382254	5.86444	6.20773	0.000426492	0.00487947	-0.0560708	ENSMUSG00000001542
ENSMUSG00000023175.15	Bsg	0.404789	7.03389	6.20538	0.000427477	0.00488318	-0.110271	ENSMUSG00000023175
ENSMUSG00000064373.12	Selenop	1.02811	8.43532	6.20523	0.000427541	0.00488318	-0.0980782	ENSMUSG00000064373
ENSMUSG00000051124.6	Gimap9	-1.04582	1.8379	-6.20147	0.000429118	0.00489289	0.549269	ENSMUSG00000051124
ENSMUSG00000060510.14	Zfp266	-0.313296	6.18687	-6.20186	0.000428953	0.00489289	-0.0840253	ENSMUSG00000060510
ENSMUSG00000033400.14	Agl	0.588023	6.63028	6.19712	0.000430953	0.00489731	-0.108164	ENSMUSG00000033400
ENSMUSG00000026478.14	Lamc1	0.886342	4.57323	6.1983	0.000430456	0.00489731	0.123081	ENSMUSG00000026478
ENSMUSG00000040249.15	Lrp1	1.40399	9.00149	6.19711	0.00043096	0.00489731	-0.0903534	ENSMUSG00000040249
ENSMUSG00000079427.10	Mthfsl	0.382144	4.42672	6.19957	0.000429919	0.00489731	0.140871	ENSMUSG00000079427
ENSMUSG00000005611.15	Mrvi1	-0.902849	3.19596	-6.19518	0.000431776	0.00490244	0.384835	ENSMUSG00000005611
ENSMUSG00000031387.14	Renbp	0.68598	5.9564	6.19429	0.000432154	0.0049026	-0.0740724	ENSMUSG00000031387
ENSMUSG00000003814.8	Calr	0.36229	9.61544	6.18803	0.000434821	0.00492456	-0.0823429	ENSMUSG00000003814
ENSMUSG00000020680.15	Taf15	-0.27186	6.62017	-6.18815	0.000434767	0.00492456	-0.118761	ENSMUSG00000020680
ENSMUSG00000043740.15	B430306N03Rik	0.621581	4.45502	6.1868	0.000435344	0.00492633	0.126176	ENSMUSG00000043740
ENSMUSG00000039031.16	Arhgap18	0.3984	6.33119	6.18527	0.000436001	0.00492963	-0.109573	ENSMUSG00000039031
ENSMUSG00000058794.12	Nfe2	-0.947375	4.1185	-6.18284	0.000437044	0.00493727	0.199852	ENSMUSG00000058794
ENSMUSG00000002319.16	Ipo4	0.425479	5.0919	6.1796	0.000438436	0.00494886	0.00281026	ENSMUSG00000002319
ENSMUSG00000020231.15	Dip2a	0.627999	5.10748	6.17493	0.000440459	0.00496752	-0.000982741	ENSMUSG00000020231
ENSMUSG00000026358.13	Rgs1	0.881092	5.65813	6.16853	0.000443242	0.00499473	-0.0716794	ENSMUSG00000026358
ENSMUSG00000045826.9	Ptprcap	-0.805684	4.55908	-6.15915	0.000447358	0.00503689	0.0836694	ENSMUSG00000045826
ENSMUSG00000027309.18	4930402H24Rik	0.456478	5.66978	6.1523	0.000450389	0.00506678	-0.097905	ENSMUSG00000027309
ENSMUSG00000029204.7	Rhoh	-0.472468	4.40584	-6.14683	0.00045283	0.00508999	0.0913536	ENSMUSG00000029204
ENSMUSG00000001870.16	Ltbp1	-1.16888	2.70701	-6.14253	0.000454756	0.00510312	0.410986	ENSMUSG00000001870
ENSMUSG00000036099.16	Vezt	0.468021	4.5995	6.14324	0.000454439	0.00510312	0.048658	ENSMUSG00000036099
ENSMUSG00000027947.11	Il6ra	-0.304972	7.7444	-6.14148	0.000455227	0.00510416	-0.179645	ENSMUSG00000027947
ENSMUSG00000009569.14	Mrtfb	1.02704	6.28306	6.13356	0.000458807	0.00514001	-0.156569	ENSMUSG00000009569
ENSMUSG00000067586.4	S1pr3	-1.13086	3.12001	-6.1318	0.000459608	0.00514471	0.337179	ENSMUSG00000067586
ENSMUSG00000025227.14	Mfsd13a	0.432869	4.57639	6.13092	0.000460005	0.00514487	0.0392504	ENSMUSG00000025227
ENSMUSG00000017760.16	Ctsa	0.67678	8.93434	6.12886	0.000460946	0.00514685	-0.169519	ENSMUSG00000017760
ENSMUSG00000034377.10	Tulp4	0.401688	7.30053	6.12905	0.000460857	0.00514685	-0.195237	ENSMUSG00000034377
ENSMUSG00000031555.15	Adam9	0.530354	6.37583	6.12762	0.000461512	0.0051489	-0.173527	ENSMUSG00000031555
ENSMUSG00000040250.14	Ints13	-0.372714	5.67464	-6.12454	0.00046292	0.00516033	-0.128546	ENSMUSG00000040250
ENSMUSG00000040751.12	Lat2	0.588785	7.42851	6.12269	0.000463771	0.00516554	-0.20153	ENSMUSG00000040751
ENSMUSG00000067199.4	Frat1	-0.6302	3.52509	-6.12172	0.000464215	0.00516621	0.2433	ENSMUSG00000067199
ENSMUSG00000054364.5	Rhob	1.28332	5.53214	6.12084	0.00046462	0.00516645	-0.0966416	ENSMUSG00000054364
ENSMUSG00000020482.4	Ccdc117	-0.319173	5.64223	-6.11828	0.000465798	0.00517527	-0.132631	ENSMUSG00000020482
ENSMUSG00000062070.12	Pgk1	0.642371	7.82337	6.11608	0.000466817	0.00518232	-0.206141	ENSMUSG00000062070
ENSMUSG00000035024.16	Ncapd3	-0.367168	6.32398	-6.11318	0.000468158	0.00519293	-0.187237	ENSMUSG00000035024
ENSMUSG00000018677.9	Slc25a39	0.429092	5.93989	6.10894	0.000470132	0.00521053	-0.16848	ENSMUSG00000018677
ENSMUSG00000040370.13	Etfrf1	0.628231	4.04107	6.1047	0.000472112	0.00522416	0.121179	ENSMUSG00000040370
ENSMUSG00000046897.17	Zfp740	-0.404938	7.03127	-6.10465	0.000472137	0.00522416	-0.219143	ENSMUSG00000046897
ENSMUSG00000051950.10	B3glct	1.02188	2.85617	6.10174	0.0004735	0.00523494	0.343567	ENSMUSG00000051950
ENSMUSG00000071847.13	Apcdd1	-0.496265	3.79676	-6.10083	0.000473932	0.00523531	0.165161	ENSMUSG00000071847
ENSMUSG00000031935.9	Med17	-0.276533	6.146	-6.10002	0.000474312	0.00523531	-0.192428	ENSMUSG00000031935
ENSMUSG00000037887.11	Dusp8	3.20646	0.557633	6.0972	0.000475641	0.0052414	0.324682	ENSMUSG00000037887
ENSMUSG00000021177.16	Tdp1	-0.387121	4.32819	-6.09789	0.000475316	0.0052414	0.0526451	ENSMUSG00000021177
ENSMUSG00000001576.15	Ergic1	0.855969	5.88947	6.09444	0.000476947	0.00524675	-0.174249	ENSMUSG00000001576
ENSMUSG00000051378.10	Kif18b	-0.47114	4.62451	-6.0937	0.000477296	0.00524675	-0.00770317	ENSMUSG00000051378
ENSMUSG00000015247.10	Nipsnap3b	0.499153	4.46961	6.09483	0.000476765	0.00524675	0.0217647	ENSMUSG00000015247
ENSMUSG00000040618.7	Pck2	-0.929828	6.24072	-6.0891	0.000479485	0.00526652	-0.20291	ENSMUSG00000040618
ENSMUSG00000022587.14	Ly6e	-0.499383	9.70608	-6.08784	0.000480085	0.00526881	-0.187499	ENSMUSG00000022587
ENSMUSG00000035517.17	Tdrd7	0.493249	5.47274	6.08604	0.000480945	0.00527395	-0.148397	ENSMUSG00000035517
ENSMUSG00000046169.10	Adamts6	-0.456637	3.55785	-6.08399	0.000481927	0.00527612	0.194025	ENSMUSG00000046169
ENSMUSG00000037636.6	Slc25a43	1.89225	1.10964	6.08473	0.000481574	0.00527612	0.435495	ENSMUSG00000037636
ENSMUSG00000043008.9	Klhl6	-0.366453	6.81732	-6.08249	0.000482651	0.00527975	-0.239265	ENSMUSG00000043008
ENSMUSG00000022369.13	Mtbp	-0.420391	4.59547	-6.07622	0.000485668	0.00530415	-0.0222656	ENSMUSG00000022369
ENSMUSG00000033577.18	Myo6	1.16321	3.62756	6.07665	0.000485463	0.00530415	0.187199	ENSMUSG00000033577
ENSMUSG00000020034.7	Tcp11l2	-0.419148	4.79884	-6.06653	0.000490382	0.00534695	-0.0699884	ENSMUSG00000020034
ENSMUSG00000057101.8	Zfp180	0.692642	5.51724	6.06697	0.000490166	0.00534695	-0.170954	ENSMUSG00000057101
ENSMUSG00000009073.16	Nf2	0.504904	6.73895	6.0627	0.000492259	0.00535874	-0.258466	ENSMUSG00000009073
ENSMUSG00000024413.14	Npc1	0.366282	8.66987	6.06277	0.000492225	0.00535874	-0.249915	ENSMUSG00000024413
ENSMUSG00000113949.1	Scamp4	0.389623	4.92928	6.05768	0.000494731	0.0053813	-0.104056	ENSMUSG00000113949
ENSMUSG00000054293.10	P2ry10b	0.96935	3.41274	6.0518	0.000497642	0.0054086	0.19647	ENSMUSG00000054293
ENSMUSG00000112148.1	Lilrb4a	-1.82442	4.30485	-6.05031	0.000498383	0.00541228	0.0621454	ENSMUSG00000112148
ENSMUSG00000034647.15	Ankrd12	0.323087	7.24842	6.04315	0.00050196	0.00544673	-0.289406	ENSMUSG00000034647
ENSMUSG00000069302.5	H2ac12	-0.674261	5.48712	-6.03927	0.000503909	0.00545908	-0.196505	ENSMUSG00000069302
ENSMUSG00000053398.11	Phgdh	-1.16739	6.431	-6.03953	0.000503781	0.00545908	-0.263732	ENSMUSG00000053398
ENSMUSG00000038393.14	Txnip	-0.42462	8.70179	-6.03808	0.000504513	0.00546123	-0.275924	ENSMUSG00000038393
ENSMUSG00000110040.1	Gm49369	4.11037	1.21623	6.03673	0.000505195	0.00546422	0.330148	ENSMUSG00000110040
ENSMUSG00000054808.15	Actn4	0.437197	7.45933	6.03241	0.00050738	0.00547905	-0.300843	ENSMUSG00000054808
ENSMUSG00000000320.10	Alox12	-0.795058	3.4799	-6.03307	0.000507049	0.00547905	0.161524	ENSMUSG00000000320
ENSMUSG00000027131.3	Emc4	0.441771	4.62352	6.03012	0.000508545	0.00548284	-0.0788182	ENSMUSG00000027131
ENSMUSG00000050578.10	Mmp13	-1.8292	2.40177	-6.03023	0.000508491	0.00548284	0.348803	ENSMUSG00000050578
ENSMUSG00000052336.7	Cx3cr1	-0.753171	5.71855	-6.02451	0.000511411	0.00550053	-0.235835	ENSMUSG00000052336
ENSMUSG00000035004.3	Igsf6	0.686328	6.38733	6.02593	0.000510682	0.00550053	-0.284346	ENSMUSG00000035004
ENSMUSG00000047417.18	Rexo1	-0.281903	6.20477	-6.02476	0.000511283	0.00550053	-0.278274	ENSMUSG00000047417
ENSMUSG00000029598.12	Plbd2	0.563016	6.30683	6.02367	0.000511843	0.00550078	-0.283802	ENSMUSG00000029598
ENSMUSG00000046671.18	Mtfr1l	0.320247	5.39466	6.0222	0.000512597	0.00550449	-0.211116	ENSMUSG00000046671
ENSMUSG00000025140.15	Pycr1	-0.576215	4.00072	-6.01985	0.000513805	0.00551307	0.0386674	ENSMUSG00000025140
ENSMUSG00000062014.13	Gmfb	0.291438	7.36543	6.01705	0.000515248	0.00552415	-0.31833	ENSMUSG00000062014
ENSMUSG00000022772.12	Senp5	0.359284	6.29517	6.01232	0.000517702	0.00554604	-0.296857	ENSMUSG00000022772
ENSMUSG00000008734.9	Gprc5b	7.04839	1.68547	6.01137	0.000518193	0.00554688	0.151046	ENSMUSG00000008734
ENSMUSG00000037795.14	N4bp2	-0.313465	6.49252	-6.00823	0.000519827	0.00555996	-0.310292	ENSMUSG00000037795
ENSMUSG00000029836.15	Cbx3	-0.291658	6.92829	-6.00406	0.000522012	0.00557293	-0.328467	ENSMUSG00000029836
ENSMUSG00000027163.13	Commd9	0.588434	3.8124	6.00324	0.000522442	0.00557293	0.0577018	ENSMUSG00000027163
ENSMUSG00000026471.14	Mr1	1.69977	2.95436	6.00197	0.000523109	0.00557293	0.244289	ENSMUSG00000026471
ENSMUSG00000040723.14	Rcsd1	-0.445231	7.02273	-6.00261	0.00052277	0.00557293	-0.330852	ENSMUSG00000040723
ENSMUSG00000040219.4	Ttc12	1.67852	1.73339	6.00254	0.000522807	0.00557293	0.364505	ENSMUSG00000040219
ENSMUSG00000006699.17	Cdc42	0.273127	9.33164	5.99844	0.000524968	0.0055839	-0.299957	ENSMUSG00000006699
ENSMUSG00000024511.15	Rab27b	-0.938583	3.45026	-5.99843	0.000524968	0.0055839	0.133677	ENSMUSG00000024511
ENSMUSG00000000168.9	Dlat	0.426982	5.36049	5.99566	0.000526436	0.00559509	-0.235034	ENSMUSG00000000168
ENSMUSG00000013033.16	Adgrl1	-0.819017	3.46193	-5.99051	0.000529169	0.00560286	0.119664	ENSMUSG00000013033
ENSMUSG00000029131.14	Dnajb6	0.318133	7.44953	5.99122	0.000528792	0.00560286	-0.346732	ENSMUSG00000029131
ENSMUSG00000028096.13	Gpr89	0.447549	5.11856	5.98958	0.000529663	0.00560286	-0.207742	ENSMUSG00000028096
ENSMUSG00000028893.8	Sesn2	-0.384302	5.90526	-5.98966	0.000529623	0.00560286	-0.296297	ENSMUSG00000028893
ENSMUSG00000071337.11	Tia1	-0.322649	6.34894	-5.99007	0.000529401	0.00560286	-0.32386	ENSMUSG00000071337
ENSMUSG00000029234.13	Tmem165	0.306907	5.73748	5.99338	0.000527642	0.00560286	-0.279395	ENSMUSG00000029234
ENSMUSG00000066191.12	Anks6	0.925692	1.09231	5.98692	0.000531082	0.00560906	0.351403	ENSMUSG00000066191
ENSMUSG00000022094.15	Slc39a14	-0.304284	5.30599	-5.98698	0.000531049	0.00560906	-0.237942	ENSMUSG00000022094
ENSMUSG00000061186.15	Sfmbt2	0.898639	2.68553	5.98597	0.000531591	0.00561003	0.246172	ENSMUSG00000061186
ENSMUSG00000027900.15	Dram2	0.691282	6.01394	5.9796	0.000535009	0.00563727	-0.312982	ENSMUSG00000027900
ENSMUSG00000054484.14	Tmem62	0.570589	3.31677	5.97994	0.000534829	0.00563727	0.129612	ENSMUSG00000054484
ENSMUSG00000076431.4	Sox4	-0.882396	5.89646	-5.97848	0.000535615	0.00563924	-0.300076	ENSMUSG00000076431
ENSMUSG00000033792.12	Atp7a	0.292427	6.50748	5.97176	0.000539255	0.00567275	-0.351616	ENSMUSG00000033792
ENSMUSG00000020650.15	Bcap29	0.27061	5.82856	5.97016	0.000540125	0.00567275	-0.313451	ENSMUSG00000020650
ENSMUSG00000023883.13	Phf10	-0.319863	5.8515	-5.9695	0.000540483	0.00567275	-0.314949	ENSMUSG00000023883
ENSMUSG00000030982.19	Vps35l	0.391722	6.84554	5.971	0.000539667	0.00567275	-0.36314	ENSMUSG00000030982
ENSMUSG00000105867.2	Gm42517	1.56221	0.153303	5.96359	0.000543718	0.00569783	0.221302	ENSMUSG00000105867
ENSMUSG00000024997.7	Prdx3	0.381888	5.37192	5.96427	0.000543341	0.00569783	-0.271566	ENSMUSG00000024997
ENSMUSG00000033004.16	Mycbp2	-0.304133	9.60572	-5.95825	0.000546653	0.00572413	-0.33416	ENSMUSG00000033004
ENSMUSG00000031246.14	Sh3bgrl	0.360034	7.63174	5.94821	0.000552229	0.00577803	-0.393281	ENSMUSG00000031246
ENSMUSG00000026339.18	Ccdc93	0.493949	6.16505	5.94696	0.000552928	0.00578084	-0.361178	ENSMUSG00000026339
ENSMUSG00000049409.9	Prokr1	2.7124	0.637609	5.94084	0.00055636	0.00581222	0.235802	ENSMUSG00000049409
ENSMUSG00000022387.17	Brd1	-0.262686	7.07873	-5.93976	0.000556964	0.00581402	-0.402332	ENSMUSG00000022387
ENSMUSG00000024525.7	Impa2	-0.416874	5.19044	-5.938	0.000557963	0.00581993	-0.274393	ENSMUSG00000024525
ENSMUSG00000018999.14	Slc35b4	0.436828	5.93305	5.93492	0.000559702	0.00583355	-0.359511	ENSMUSG00000018999
ENSMUSG00000018474.18	Chd3	0.62532	7.45482	5.93072	0.000562086	0.00585386	-0.412953	ENSMUSG00000018474
ENSMUSG00000024885.9	Aldh3b1	0.798583	4.42348	5.92683	0.000564308	0.00585437	-0.144825	ENSMUSG00000024885
ENSMUSG00000039741.15	Bahcc1	-0.449739	6.18859	-5.92817	0.000563541	0.00585437	-0.383276	ENSMUSG00000039741
ENSMUSG00000045302.13	Preb	-0.296525	6.95453	-5.92817	0.00056354	0.00585437	-0.41325	ENSMUSG00000045302
ENSMUSG00000017765.17	Slc12a4	0.45609	4.95809	5.92718	0.000564106	0.00585437	-0.251142	ENSMUSG00000017765
ENSMUSG00000027175.10	Tcp11l1	0.713869	5.33024	5.92953	0.000562767	0.00585437	-0.298803	ENSMUSG00000027175
ENSMUSG00000021504.14	B4galt7	0.42694	5.01381	5.92592	0.000564827	0.00585525	-0.26223	ENSMUSG00000021504
ENSMUSG00000024795.11	Kif20b	-0.321803	5.85966	-5.92347	0.000566231	0.00586528	-0.366753	ENSMUSG00000024795
ENSMUSG00000006705.13	Pknox1	-0.404706	5.30459	-5.92191	0.000567129	0.00587006	-0.308448	ENSMUSG00000006705
ENSMUSG00000065979.12	Cpped1	0.477941	4.8011	5.91428	0.00057154	0.00591118	-0.238109	ENSMUSG00000065979
ENSMUSG00000079481.11	Nhsl2	-0.745274	5.16778	-5.90979	0.000574146	0.00593003	-0.294413	ENSMUSG00000079481
ENSMUSG00000079037.9	Prnp	1.20475	4.05278	5.90963	0.000574243	0.00593003	-0.0753469	ENSMUSG00000079037
ENSMUSG00000089769.1	Gm16574	2.61584	-1.32948	5.90773	0.000575353	0.00593686	-0.318789	ENSMUSG00000089769
ENSMUSG00000074342.3	I830077J02Rik	-0.536335	7.37088	-5.90699	0.000575787	0.00593686	-0.439402	ENSMUSG00000074342
ENSMUSG00000022241.6	Tars	-0.398423	6.584	-5.90514	0.000576865	0.00594343	-0.42801	ENSMUSG00000022241
ENSMUSG00000059401.14	Mamld1	1.50156	1.80194	5.90134	0.0005791	0.00596189	0.259954	ENSMUSG00000059401
ENSMUSG00000017679.16	Ttpal	0.553378	5.1888	5.89665	0.000581868	0.00598582	-0.319085	ENSMUSG00000017679
ENSMUSG00000018736.14	Ndel1	0.307167	5.97715	5.89515	0.000582758	0.00598583	-0.40813	ENSMUSG00000018736
ENSMUSG00000035696.15	Rnf38	-0.286014	7.19675	-5.89577	0.000582388	0.00598583	-0.452541	ENSMUSG00000035696
ENSMUSG00000031667.16	Aktip	0.555187	4.16178	5.89267	0.000584227	0.00598721	-0.135298	ENSMUSG00000031667
ENSMUSG00000031807.10	Pgls	-0.487526	5.65642	-5.89415	0.000583351	0.00598721	-0.378964	ENSMUSG00000031807
ENSMUSG00000046032.16	Snx12	0.444905	5.92402	5.89294	0.00058407	0.00598721	-0.405581	ENSMUSG00000046032
ENSMUSG00000005225.15	Plekha8	0.939126	3.12239	5.89082	0.000585331	0.00599397	0.0763147	ENSMUSG00000005225
ENSMUSG00000027692.16	Tnik	-0.944771	3.4843	-5.88523	0.000588668	0.00602356	0.00582608	ENSMUSG00000027692
ENSMUSG00000022385.11	Gtse1	-0.547708	4.18952	-5.88251	0.000590303	0.0060357	-0.150811	ENSMUSG00000022385
ENSMUSG00000038260.10	Trpm4	0.690978	3.15414	5.87942	0.000592165	0.00605015	0.0532871	ENSMUSG00000038260
ENSMUSG00000036820.12	Amdhd2	-0.296744	5.25866	-5.87685	0.000593722	0.00606145	-0.353823	ENSMUSG00000036820
ENSMUSG00000004032.10	Gstm5	2.90891	-0.0555178	5.87329	0.00059588	0.00607544	0.0332141	ENSMUSG00000004032
ENSMUSG00000028879.4	Stx12	0.264749	6.17299	5.8731	0.000595994	0.00607544	-0.445669	ENSMUSG00000028879
ENSMUSG00000002015.5	Bcap31	0.413094	6.57247	5.87067	0.000597475	0.00608593	-0.466469	ENSMUSG00000002015
ENSMUSG00000041025.15	Iffo2	0.332201	4.86677	5.86838	0.000598871	0.00609554	-0.302792	ENSMUSG00000041025
ENSMUSG00000020898.18	Ctc1	-0.333037	5.00462	-5.86324	0.000602024	0.00611376	-0.330637	ENSMUSG00000020898
ENSMUSG00000032527.13	Pccb	0.345625	4.59095	5.86451	0.000601243	0.00611376	-0.25613	ENSMUSG00000032527
ENSMUSG00000039199.6	Zdhhc1	0.618124	2.45704	5.86392	0.000601602	0.00611376	0.145973	ENSMUSG00000039199
ENSMUSG00000007029.16	Vars	-0.402104	7.53621	-5.86084	0.000603498	0.00612412	-0.491287	ENSMUSG00000007029
ENSMUSG00000053158.10	Fes	-0.33078	7.70432	-5.85875	0.000604787	0.00612836	-0.49261	ENSMUSG00000053158
ENSMUSG00000051495.7	Irf2bp2	-0.363134	8.98598	-5.85869	0.000604826	0.00612836	-0.467153	ENSMUSG00000051495
ENSMUSG00000030279.15	C2cd5	-0.31981	6.29197	-5.85428	0.00060756	0.00615143	-0.472469	ENSMUSG00000030279
ENSMUSG00000056501.3	Cebpb	1.3006	4.14559	5.84293	0.000614655	0.00621374	-0.162037	ENSMUSG00000056501
ENSMUSG00000024600.8	Slc27a6	5.86514	-0.133946	5.84222	0.000615099	0.00621374	-0.326558	ENSMUSG00000024600
ENSMUSG00000004394.12	Tmed4	0.390842	5.34409	5.84319	0.000614492	0.00621374	-0.402842	ENSMUSG00000004394
ENSMUSG00000004849.14	Ap1s1	0.68358	5.12986	5.83552	0.000619339	0.00624721	-0.37549	ENSMUSG00000004849
ENSMUSG00000018076.12	Med13l	-0.457124	8.23	-5.83597	0.000619051	0.00624721	-0.511163	ENSMUSG00000018076
ENSMUSG00000029047.13	Pex10	0.686386	2.97715	5.8323	0.000621384	0.00625846	0.0337048	ENSMUSG00000029047
ENSMUSG00000007564.15	Ppp2r1a	0.366409	7.46653	5.83232	0.00062137	0.00625846	-0.524064	ENSMUSG00000007564
ENSMUSG00000031833.10	Mast3	-0.312425	7.07672	-5.83026	0.000622686	0.00626688	-0.524824	ENSMUSG00000031833
ENSMUSG00000028127.10	Abcd3	0.889337	4.76085	5.82832	0.000623922	0.00626906	-0.315439	ENSMUSG00000028127
ENSMUSG00000021670.14	Hmgcr	0.632118	8.07482	5.82876	0.000623646	0.00626906	-0.521596	ENSMUSG00000021670
ENSMUSG00000021687.14	Scamp1	0.720055	4.51987	5.82773	0.000624299	0.00626906	-0.275789	ENSMUSG00000021687
ENSMUSG00000021877.12	Arf4	0.47385	6.65093	5.81782	0.000630684	0.00630372	-0.528562	ENSMUSG00000021877
ENSMUSG00000057229.11	Dmac2	-0.433651	4.9366	-5.82114	0.000628539	0.00630372	-0.364568	ENSMUSG00000057229
ENSMUSG00000089704.9	Galnt2	-0.360258	5.89319	-5.81933	0.000629705	0.00630372	-0.48572	ENSMUSG00000089704
ENSMUSG00000039959.13	Hip1	0.831874	5.92329	5.81657	0.000631496	0.00630372	-0.48579	ENSMUSG00000039959
ENSMUSG00000053012.17	Krcc1	0.295701	5.92042	5.81741	0.000630951	0.00630372	-0.491121	ENSMUSG00000053012
ENSMUSG00000020716.16	Nf1	0.285162	7.14867	5.81802	0.000630553	0.00630372	-0.539838	ENSMUSG00000020716
ENSMUSG00000025647.16	Shisa5	0.311542	7.65799	5.81875	0.000630079	0.00630372	-0.538247	ENSMUSG00000025647
ENSMUSG00000050565.16	Tor1aip2	0.32948	7.08034	5.81723	0.000631064	0.00630372	-0.539973	ENSMUSG00000050565
ENSMUSG00000032698.15	Lmo2	-0.383011	6.95588	-5.813	0.000633816	0.00631751	-0.542053	ENSMUSG00000032698
ENSMUSG00000054641.10	Mmrn1	-1.08821	3.58446	-5.813	0.000633813	0.00631751	-0.0887945	ENSMUSG00000054641
ENSMUSG00000037902.18	Sirpa	0.981974	9.19031	5.81109	0.000635056	0.0063252	-0.51263	ENSMUSG00000037902
ENSMUSG00000004460.17	Dnajb11	0.263342	6.91734	5.80756	0.000637365	0.0063435	-0.548436	ENSMUSG00000004460
ENSMUSG00000016087.13	Fli1	-0.349002	7.24557	-5.8042	0.000639574	0.00636079	-0.555562	ENSMUSG00000016087
ENSMUSG00000060376.7	Bckdha	-0.410029	5.0945	-5.80184	0.00064113	0.00636708	-0.412427	ENSMUSG00000060376
ENSMUSG00000037669.15	Ldah	0.32214	5.74098	5.8018	0.000641153	0.00636708	-0.493493	ENSMUSG00000037669
ENSMUSG00000057329.7	Bcl2	-0.672724	6.79325	-5.79692	0.000644383	0.00636746	-0.554411	ENSMUSG00000057329
ENSMUSG00000061589.14	Dot1l	0.521532	6.70148	5.79949	0.00064268	0.00636746	-0.550565	ENSMUSG00000061589
ENSMUSG00000030122.12	Ptms	0.695929	7.20068	5.79886	0.000643094	0.00636746	-0.559698	ENSMUSG00000030122
ENSMUSG00000040511.14	Pvr	0.752873	5.01954	5.79836	0.000643424	0.00636746	-0.398298	ENSMUSG00000040511
ENSMUSG00000052751.16	Repin1	0.527159	3.79363	5.79858	0.000643285	0.00636746	-0.162941	ENSMUSG00000052751
ENSMUSG00000001918.17	Slc1a5	-0.399673	7.10921	-5.79712	0.000644252	0.00636746	-0.562274	ENSMUSG00000001918
ENSMUSG00000029174.18	Tbc1d1	0.421824	6.44451	5.79674	0.000644501	0.00636746	-0.544598	ENSMUSG00000029174
ENSMUSG00000017210.14	Med24	-0.325359	5.70865	-5.79455	0.000645957	0.00637716	-0.498029	ENSMUSG00000017210
ENSMUSG00000041488.16	Stx3	1.23484	5.17032	5.7899	0.000649056	0.00640307	-0.414613	ENSMUSG00000041488
ENSMUSG00000033526.16	Ppip5k1	0.380006	4.63877	5.78917	0.000649546	0.00640321	-0.349033	ENSMUSG00000033526
ENSMUSG00000067787.10	Blcap	0.438424	4.94613	5.78774	0.000650506	0.00640798	-0.405121	ENSMUSG00000067787
ENSMUSG00000010047.12	Hyal2	0.779268	2.89198	5.78428	0.000652828	0.00641678	-0.00205623	ENSMUSG00000010047
ENSMUSG00000054675.5	Tmem119	-1.20673	2.967	-5.78496	0.000652368	0.00641678	-0.00275101	ENSMUSG00000054675
ENSMUSG00000049882.10	Vcpkmt	0.570982	3.24187	5.78454	0.000652653	0.00641678	-0.0675092	ENSMUSG00000049882
ENSMUSG00000062082.16	Cd200r4	2.00164	4.07019	5.77912	0.000656313	0.00643787	-0.182258	ENSMUSG00000062082
ENSMUSG00000022707.16	Gbe1	0.821992	4.4345	5.78019	0.000655584	0.00643787	-0.309035	ENSMUSG00000022707
ENSMUSG00000101972.1	H3c11	-0.57591	6.38559	-5.77898	0.000656408	0.00643787	-0.560362	ENSMUSG00000101972
ENSMUSG00000050761.4	Gp1bb	-1.33021	0.150031	-5.77603	0.000658408	0.00644809	0.0655159	ENSMUSG00000050761
ENSMUSG00000019916.14	P4ha1	0.378509	5.8928	5.77638	0.00065817	0.00644809	-0.534839	ENSMUSG00000019916
ENSMUSG00000032182.15	Yipf2	-0.43762	3.83767	-5.77269	0.000660682	0.00646565	-0.201096	ENSMUSG00000032182
ENSMUSG00000032328.12	Tmem30a	0.286552	7.20069	5.76753	0.000664211	0.00649547	-0.597403	ENSMUSG00000032328
ENSMUSG00000063286.7	Gm8995	-0.352931	8.64231	-5.76675	0.000664743	0.00649596	-0.580896	ENSMUSG00000063286
ENSMUSG00000056121.16	Fez2	0.566174	4.17886	5.76415	0.000666536	0.00649933	-0.281168	ENSMUSG00000056121
ENSMUSG00000029777.10	Gars	-0.309942	7.36839	-5.76482	0.000666071	0.00649933	-0.600606	ENSMUSG00000029777
ENSMUSG00000060012.9	Kif13b	0.701275	6.77292	5.76476	0.00066611	0.00649933	-0.590751	ENSMUSG00000060012
ENSMUSG00000020160.18	Meis1	-0.412579	4.51804	-5.76281	0.000667454	0.00650357	-0.353372	ENSMUSG00000020160
ENSMUSG00000018001.18	Cyth3	0.572166	4.62196	5.75709	0.000671413	0.00653269	-0.378376	ENSMUSG00000018001
ENSMUSG00000090894.4	Olfr110	2.58981	0.518897	5.75742	0.000671185	0.00653269	0.0639042	ENSMUSG00000090894
ENSMUSG00000016541.10	Atxn10	0.567105	6.12705	5.75376	0.000673734	0.00654921	-0.575416	ENSMUSG00000016541
ENSMUSG00000066551.12	Hmgb1	-0.340041	8.22536	-5.75326	0.000674083	0.00654921	-0.605181	ENSMUSG00000066551
ENSMUSG00000022122.15	Ednrb	1.40873	3.20354	5.75115	0.000675557	0.00655407	-0.0757752	ENSMUSG00000022122
ENSMUSG00000026579.8	F5	-1.05212	4.39501	-5.75154	0.000675281	0.00655407	-0.322851	ENSMUSG00000026579
ENSMUSG00000090935.10	Synj2bp	0.421017	5.41935	5.74876	0.000677228	0.00656555	-0.518265	ENSMUSG00000090935
ENSMUSG00000052759.7	Gpr25	-1.6921	0.440622	-5.74695	0.000678501	0.00657316	0.0715192	ENSMUSG00000052759
ENSMUSG00000026928.14	Card9	-0.371135	6.2594	-5.74613	0.000679078	0.00657402	-0.592688	ENSMUSG00000026928
ENSMUSG00000049717.9	Lig4	0.584356	3.10969	5.74365	0.000680821	0.00658616	-0.0874111	ENSMUSG00000049717
ENSMUSG00000015806.12	Qdpr	0.322762	5.42595	5.74189	0.000682062	0.0065875	-0.528032	ENSMUSG00000015806
ENSMUSG00000000171.5	Sdhd	0.354359	6.01467	5.74164	0.00068224	0.0065875	-0.583585	ENSMUSG00000000171
ENSMUSG00000031066.10	Usp11	-0.66157	4.63449	-5.74138	0.000682427	0.0065875	-0.394766	ENSMUSG00000031066
ENSMUSG00000026664.7	Phyh	0.710404	3.83926	5.73782	0.000684946	0.00660708	-0.23616	ENSMUSG00000026664
ENSMUSG00000027639.16	Samhd1	-0.298982	9.07407	-5.72861	0.000691523	0.00666574	-0.611597	ENSMUSG00000027639
ENSMUSG00000022439.9	Parvg	-0.426173	7.00873	-5.72712	0.00069259	0.00667126	-0.640203	ENSMUSG00000022439
ENSMUSG00000046006.6	Gapt	-0.556468	4.44803	-5.72454	0.000694452	0.00667964	-0.379514	ENSMUSG00000046006
ENSMUSG00000021518.4	Ptdss1	0.267301	6.20715	5.72495	0.000694158	0.00667964	-0.61506	ENSMUSG00000021518
ENSMUSG00000020865.16	Abcc3	1.28167	4.97745	5.72146	0.000696674	0.00669623	-0.457507	ENSMUSG00000020865
ENSMUSG00000017002.14	Slpi	-0.858145	4.61732	-5.7206	0.000697297	0.00669743	-0.408746	ENSMUSG00000017002
ENSMUSG00000021062.15	Rab15	5.78588	-0.883339	5.71619	0.000700501	0.00672341	-0.672987	ENSMUSG00000021062
ENSMUSG00000029840.8	Mtpn	0.434851	8.95738	5.71514	0.000701268	0.00672598	-0.630709	ENSMUSG00000029840
ENSMUSG00000000078.7	Klf6	0.392488	8.35636	5.71413	0.000702005	0.00672825	-0.647418	ENSMUSG00000000078
ENSMUSG00000034501.7	Pcnx4	0.71885	3.16992	5.70943	0.000705442	0.00675159	-0.133855	ENSMUSG00000034501
ENSMUSG00000028458.12	Tesk1	0.317071	5.37917	5.70953	0.000705368	0.00675159	-0.559031	ENSMUSG00000028458
ENSMUSG00000026944.18	Abca2	-0.313797	7.31472	-5.70628	0.000707759	0.00676654	-0.667313	ENSMUSG00000026944
ENSMUSG00000032815.16	Fanca	-0.360115	4.80604	-5.70594	0.000708009	0.00676654	-0.473108	ENSMUSG00000032815
ENSMUSG00000004846.10	Plod3	0.669965	6.0496	5.70416	0.00070932	0.00676945	-0.625458	ENSMUSG00000004846
ENSMUSG00000020732.13	Rab37	-1.2265	2.75679	-5.70425	0.000709258	0.00676945	-0.0544083	ENSMUSG00000020732
ENSMUSG00000031903.7	Pla2g15	0.956849	5.86065	5.70172	0.000711129	0.00678191	-0.608042	ENSMUSG00000031903
ENSMUSG00000001089.14	Luzp1	0.495929	5.04366	5.70075	0.000711843	0.00678392	-0.51847	ENSMUSG00000001089
ENSMUSG00000058258.14	Idi1	0.913391	6.92831	5.69857	0.000713459	0.00678971	-0.66781	ENSMUSG00000058258
ENSMUSG00000003528.15	Slc25a1	0.618883	5.43038	5.69863	0.000713418	0.00678971	-0.573948	ENSMUSG00000003528
ENSMUSG00000001729.14	Akt1	0.303827	7.59854	5.69783	0.000714013	0.00679018	-0.67625	ENSMUSG00000001729
ENSMUSG00000019194.15	Scn1b	1.1262	0.692036	5.69645	0.000715041	0.00679516	0.0580591	ENSMUSG00000019194
ENSMUSG00000038797.13	Zscan2	-0.592106	2.7385	-5.6927	0.000717839	0.00681694	-0.0777669	ENSMUSG00000038797
ENSMUSG00000027523.20	Gnas	0.320903	9.07872	5.68966	0.000720121	0.00683379	-0.656081	ENSMUSG00000027523
ENSMUSG00000024098.6	Twsg1	0.36282	5.32931	5.68616	0.000722754	0.00685395	-0.579004	ENSMUSG00000024098
ENSMUSG00000061778.10	Mospd2	0.367338	5.52956	5.68447	0.000724029	0.00686121	-0.605037	ENSMUSG00000061778
ENSMUSG00000034432.11	Cops8	0.300848	5.22945	5.68334	0.000724881	0.00686445	-0.569296	ENSMUSG00000034432
ENSMUSG00000031565.18	Fgfr1	1.50807	3.55053	5.67675	0.000729883	0.00690696	-0.220535	ENSMUSG00000031565
ENSMUSG00000002985.16	Apoe	1.58096	8.777	5.67489	0.000731307	0.00691474	-0.676728	ENSMUSG00000002985
ENSMUSG00000024350.6	Dnajc18	0.378042	4.94272	5.6739	0.000732062	0.00691474	-0.534661	ENSMUSG00000024350
ENSMUSG00000033557.17	Fam20b	0.289369	5.93657	5.67031	0.000734813	0.00691474	-0.659744	ENSMUSG00000033557
ENSMUSG00000018339.11	Gpx3	2.58483	3.14636	5.67211	0.000733428	0.00691474	-0.0989898	ENSMUSG00000018339
ENSMUSG00000040528.15	Milr1	-0.3006	5.93818	-5.67091	0.000734352	0.00691474	-0.65862	ENSMUSG00000040528
ENSMUSG00000022820.4	Ndufb4	0.33957	4.972	5.67161	0.000733812	0.00691474	-0.542563	ENSMUSG00000022820
ENSMUSG00000028803.18	Nipal3	0.391184	6.13588	5.67105	0.000734241	0.00691474	-0.671862	ENSMUSG00000028803
ENSMUSG00000026321.7	Tnfrsf11a	0.492374	5.92879	5.67052	0.00073465	0.00691474	-0.657376	ENSMUSG00000026321
ENSMUSG00000030088.15	Aldh1l1	2.67201	1.17928	5.66426	0.000739473	0.0069151	0.0349396	ENSMUSG00000030088
ENSMUSG00000022841.15	Ap2m1	0.333152	7.62711	5.66449	0.000739295	0.0069151	-0.714273	ENSMUSG00000022841
ENSMUSG00000079418.3	Atg4a	0.381351	4.13352	5.66872	0.000736032	0.0069151	-0.382229	ENSMUSG00000079418
ENSMUSG00000038085.13	Cnbd2	-0.426682	4.1118	-5.66525	0.000738706	0.0069151	-0.379443	ENSMUSG00000038085
ENSMUSG00000025373.14	Rnf41	0.265315	6.03475	5.6681	0.000736511	0.0069151	-0.669496	ENSMUSG00000025373
ENSMUSG00000042312.9	S100a13	0.46167	3.87599	5.66469	0.000739141	0.0069151	-0.330965	ENSMUSG00000042312
ENSMUSG00000024941.9	Scyl1	0.347517	5.8286	5.66716	0.000737235	0.0069151	-0.654431	ENSMUSG00000024941
ENSMUSG00000053897.15	Slc39a8	0.92506	2.53639	5.66582	0.000738268	0.0069151	-0.0716229	ENSMUSG00000053897
ENSMUSG00000030101.15	Sumf1	0.559259	6.00165	5.66566	0.000738395	0.0069151	-0.667518	ENSMUSG00000030101
ENSMUSG00000061607.15	Mdc1	-0.360962	6.40045	-5.66227	0.000741013	0.00692469	-0.695778	ENSMUSG00000061607
ENSMUSG00000021361.7	Tmem14c	0.408387	6.04698	5.65911	0.000743472	0.00694285	-0.679781	ENSMUSG00000021361
ENSMUSG00000028692.14	Akr1a1	0.477907	8.99429	5.65716	0.000744986	0.00694736	-0.695894	ENSMUSG00000028692
ENSMUSG00000029622.16	Arpc1b	0.293245	8.63018	5.65772	0.00074455	0.00694736	-0.706072	ENSMUSG00000029622
ENSMUSG00000093930.2	Hmgcs1	0.996823	7.91707	5.65409	0.000747386	0.00696492	-0.721673	ENSMUSG00000093930
ENSMUSG00000066306.13	Numa1	-0.30774	8.22329	-5.65292	0.000748302	0.00696863	-0.720117	ENSMUSG00000066306
ENSMUSG00000030220.13	Arhgdib	-0.288726	8.96328	-5.65148	0.000749436	0.00697283	-0.703594	ENSMUSG00000030220
ENSMUSG00000051224.13	Tceanc	-0.475906	3.68574	-5.65037	0.000750307	0.00697283	-0.305208	ENSMUSG00000051224
ENSMUSG00000025171.2	Ubtd1	0.582614	3.73958	5.65074	0.000750014	0.00697283	-0.315528	ENSMUSG00000025171
ENSMUSG00000036948.17	Map11	-0.357354	6.14749	-5.6489	0.000751459	0.00697872	-0.697697	ENSMUSG00000036948
ENSMUSG00000030522.14	Mtmr10	0.665485	5.11648	5.64589	0.000753834	0.00699304	-0.588906	ENSMUSG00000030522
ENSMUSG00000036057.11	Ptpn23	0.38751	6.18231	5.64563	0.00075404	0.00699304	-0.703863	ENSMUSG00000036057
ENSMUSG00000079363.7	Gbp4	-0.548245	4.42487	-5.64454	0.000754906	0.00699626	-0.465759	ENSMUSG00000079363
ENSMUSG00000037661.14	Gpr160	-0.491839	3.75718	-5.6438	0.000755492	0.00699687	-0.327321	ENSMUSG00000037661
ENSMUSG00000029020.13	Mfn2	0.263458	5.96566	5.64105	0.000757674	0.00701226	-0.695806	ENSMUSG00000029020
ENSMUSG00000027935.14	Rab13	1.36168	0.687714	5.64011	0.000758416	0.00701431	0.0020458	ENSMUSG00000027935
ENSMUSG00000044037.15	Als2cl	0.709236	4.45599	5.63609	0.000761623	0.00703914	-0.479725	ENSMUSG00000044037
ENSMUSG00000040675.17	Mthfd1l	-0.571891	5.32595	-5.63084	0.000765833	0.00707318	-0.637185	ENSMUSG00000040675
ENSMUSG00000027852.14	Nras	0.331549	7.20279	5.62971	0.000766746	0.00707677	-0.755141	ENSMUSG00000027852
ENSMUSG00000035967.15	Ints6l	-0.435201	6.42654	-5.62752	0.000768514	0.00708822	-0.73654	ENSMUSG00000035967
ENSMUSG00000042647.13	Acad12	0.533184	3.39201	5.62523	0.000770364	0.00710042	-0.273408	ENSMUSG00000042647
ENSMUSG00000052214.9	Opa3	0.293121	5.32421	5.62423	0.00077117	0.00710145	-0.649934	ENSMUSG00000052214
ENSMUSG00000033450.8	Tagap	-0.533925	6.96274	-5.62379	0.00077153	0.00710145	-0.75732	ENSMUSG00000033450
ENSMUSG00000038188.17	Scarf1	1.17664	2.11979	5.62276	0.000772364	0.00710427	-0.0589829	ENSMUSG00000038188
ENSMUSG00000069769.13	Msi2	-0.286869	6.33775	-5.62199	0.000772992	0.0071052	-0.739514	ENSMUSG00000069769
ENSMUSG00000067071.8	Hes6	-0.459752	5.15904	-5.62036	0.000774312	0.00711015	-0.627462	ENSMUSG00000067071
ENSMUSG00000034333.15	Zbed4	-0.325197	6.76866	-5.62003	0.000774587	0.00711015	-0.758504	ENSMUSG00000034333
ENSMUSG00000040712.16	Camta2	0.280116	6.93266	5.61767	0.000776511	0.00712296	-0.765813	ENSMUSG00000040712
ENSMUSG00000030704.14	Rab6a	0.24893	6.502	5.61651	0.000777453	0.00712675	-0.753694	ENSMUSG00000030704
ENSMUSG00000058833.11	Rex1bd	0.368947	4.1831	5.61487	0.000778797	0.0071342	-0.453997	ENSMUSG00000058833
ENSMUSG00000042043.6	Tbca	0.304853	5.3107	5.61422	0.000779331	0.00713424	-0.659658	ENSMUSG00000042043
ENSMUSG00000024856.10	Cdk2ap2	-0.344488	5.06447	-5.61102	0.000781965	0.00715306	-0.625836	ENSMUSG00000024856
ENSMUSG00000045193.13	Cirbp	-0.455293	4.89903	-5.61043	0.000782449	0.00715306	-0.596981	ENSMUSG00000045193
ENSMUSG00000081309.3	Gm12397	5.65205	-2.70047	5.60736	0.000784981	0.00717134	-1.28966	ENSMUSG00000081309
ENSMUSG00000020198.8	Ap3d1	0.248095	7.88438	5.60437	0.000787454	0.00718905	-0.781126	ENSMUSG00000020198
ENSMUSG00000030528.12	Blm	-0.417044	5.09472	-5.60241	0.000789087	0.00719909	-0.639495	ENSMUSG00000030528
ENSMUSG00000030545.9	Pex11a	1.71066	1.27001	5.59822	0.000792575	0.007226	-0.0254735	ENSMUSG00000030545
ENSMUSG00000026883.17	Dab2ip	-1.17628	1.97759	-5.59491	0.000795346	0.00724146	-0.073001	ENSMUSG00000026883
ENSMUSG00000005474.9	Myl10	-1.35956	2.49948	-5.59554	0.000794824	0.00724146	-0.1316	ENSMUSG00000005474
ENSMUSG00000022816.11	Fstl1	2.25738	1.92855	5.59208	0.000797728	0.00725334	-0.0523577	ENSMUSG00000022816
ENSMUSG00000032437.10	Stt3b	0.245425	7.75745	5.59252	0.000797356	0.00725334	-0.796267	ENSMUSG00000032437
ENSMUSG00000033581.17	Igf2bp2	2.24635	2.47038	5.58704	0.000801978	0.00728707	-0.110214	ENSMUSG00000033581
ENSMUSG00000017734.15	Dbndd2	1.15745	2.79014	5.58445	0.000804181	0.00730216	-0.19479	ENSMUSG00000017734
ENSMUSG00000074006.3	Omp	-0.947066	1.83662	-5.57608	0.000811323	0.00736204	-0.082754	ENSMUSG00000074006
ENSMUSG00000049299.14	Trappc1	0.34183	4.75933	5.57424	0.000812904	0.00737142	-0.616779	ENSMUSG00000049299
ENSMUSG00000068823.10	Csde1	0.290596	9.26566	5.57113	0.000815583	0.0073885	-0.78631	ENSMUSG00000068823
ENSMUSG00000044674.6	Fzd1	2.65594	1.66918	5.57078	0.000815884	0.0073885	-0.0568116	ENSMUSG00000044674
ENSMUSG00000014748.13	Tex261	0.280209	6.51071	5.57004	0.000816518	0.00738927	-0.807843	ENSMUSG00000014748
ENSMUSG00000023048.13	Prr13	0.382439	6.97472	5.5674	0.000818802	0.00740497	-0.824444	ENSMUSG00000023048
ENSMUSG00000041633.14	Kctd12b	0.947062	3.98924	5.56502	0.00082087	0.00741371	-0.455757	ENSMUSG00000041633
ENSMUSG00000020859.16	Spag9	0.25876	8.64199	5.56529	0.00082063	0.00741371	-0.812717	ENSMUSG00000020859
ENSMUSG00000060260.13	Pwwp2b	1.03627	4.35595	5.56332	0.000822347	0.00742207	-0.531208	ENSMUSG00000060260
ENSMUSG00000025228.5	Actr1a	0.277039	6.99914	5.56003	0.000825217	0.007438	-0.833814	ENSMUSG00000025228
ENSMUSG00000022905.12	Kpna1	0.372914	6.50383	5.56011	0.000825148	0.007438	-0.81878	ENSMUSG00000022905
ENSMUSG00000040247.6	Tbc1d10c	-0.59211	5.97018	-5.55918	0.000825958	0.0074397	-0.786545	ENSMUSG00000040247
ENSMUSG00000033952.14	Aspm	-0.339975	6.30818	-5.55831	0.000826723	0.0074415	-0.811613	ENSMUSG00000033952
ENSMUSG00000032238.17	Rora	0.654323	4.88639	5.55769	0.000827263	0.0074415	-0.652827	ENSMUSG00000032238
ENSMUSG00000037415.6	Ranbp10	0.347656	6.37685	5.54859	0.000835281	0.0075036	-0.826721	ENSMUSG00000037415
ENSMUSG00000042744.16	Hectd4	-0.261679	7.66045	-5.54538	0.000838133	0.0075242	-0.851872	ENSMUSG00000042744
ENSMUSG00000020883.18	Fbxl20	-0.27667	7.08562	-5.54398	0.000839378	0.00753036	-0.853424	ENSMUSG00000020883
ENSMUSG00000022148.16	Fyb	-0.468537	7.97804	-5.54222	0.000840945	0.00753939	-0.851839	ENSMUSG00000022148
ENSMUSG00000038803.7	Ost4	0.279439	6.00502	5.53882	0.000843989	0.00756165	-0.817013	ENSMUSG00000038803
ENSMUSG00000027346.15	Gpcpd1	0.522419	7.18336	5.53671	0.000845883	0.00757357	-0.862159	ENSMUSG00000027346
ENSMUSG00000061751.16	Kalrn	-0.694498	3.39029	-5.53595	0.000846568	0.00757468	-0.369428	ENSMUSG00000061751
ENSMUSG00000078671.11	Chd2	-0.282464	7.87264	-5.53397	0.000848353	0.0075856	-0.863053	ENSMUSG00000078671
ENSMUSG00000001995.9	Sipa1l2	0.892763	4.13982	5.52886	0.000852971	0.00762183	-0.530746	ENSMUSG00000001995
ENSMUSG00000047959.4	Kcna3	-0.586521	4.86345	-5.52532	0.000856184	0.00764041	-0.685581	ENSMUSG00000047959
ENSMUSG00000033253.18	Szt2	-0.307506	6.62602	-5.52568	0.000855862	0.00764041	-0.863597	ENSMUSG00000033253
ENSMUSG00000018750.14	Zbtb4	0.73999	5.37504	5.52393	0.000857451	0.00764665	-0.765112	ENSMUSG00000018750
ENSMUSG00000039633.7	Lonrf1	0.49839	4.16911	5.52226	0.000858979	0.00765521	-0.554964	ENSMUSG00000039633
ENSMUSG00000022540.16	Rogdi	-0.514314	6.5704	-5.52072	0.000860391	0.00766271	-0.866201	ENSMUSG00000022540
ENSMUSG00000060450.14	Rnf14	0.389614	5.90077	5.51681	0.000863978	0.00768957	-0.83401	ENSMUSG00000060450
ENSMUSG00000005881.13	Ergic3	0.283175	6.06163	5.51444	0.000866163	0.00770342	-0.849125	ENSMUSG00000005881
ENSMUSG00000050473.5	Slc35d3	-1.26149	3.25649	-5.51388	0.000866677	0.00770342	-0.352347	ENSMUSG00000050473
ENSMUSG00000030695.16	Aldoa	0.475643	9.13606	5.51104	0.000869305	0.00771658	-0.860653	ENSMUSG00000030695
ENSMUSG00000031357.3	Syap1	0.359968	5.31491	5.51146	0.000868917	0.00771658	-0.778817	ENSMUSG00000031357
ENSMUSG00000022139.17	Mbnl2	0.409661	7.00528	5.50993	0.000870334	0.00772063	-0.891901	ENSMUSG00000022139
ENSMUSG00000001467.5	Cyp51	0.898459	6.99404	5.50273	0.000877038	0.00777498	-0.89611	ENSMUSG00000001467
ENSMUSG00000036503.13	Rnf13	0.302806	7.35582	5.49409	0.000885159	0.00784181	-0.913446	ENSMUSG00000036503
ENSMUSG00000020256.14	Aldh1l2	-2.50843	2.93176	-5.49092	0.000888163	0.00786325	-0.267856	ENSMUSG00000020256
ENSMUSG00000056498.13	Tmem154	0.435535	6.55946	5.48916	0.000889834	0.00787287	-0.903614	ENSMUSG00000056498
ENSMUSG00000053119.11	Chmp3	0.366154	6.21603	5.48624	0.000892614	0.00789228	-0.891254	ENSMUSG00000053119
ENSMUSG00000029471.13	Camkk2	-0.340507	7.09699	-5.48486	0.000893935	0.00789359	-0.922486	ENSMUSG00000029471
ENSMUSG00000022026.7	Olfm4	-1.18378	1.89781	-5.48507	0.000893732	0.00789359	-0.181955	ENSMUSG00000022026
ENSMUSG00000030283.7	St8sia1	-0.618545	7.13613	-5.47923	0.000899334	0.00793105	-0.927684	ENSMUSG00000030283
ENSMUSG00000060441.15	Trim5	-0.372194	4.68746	-5.4792	0.000899355	0.00793105	-0.711675	ENSMUSG00000060441
ENSMUSG00000020897.12	Aurkb	-0.358219	5.31813	-5.4748	0.0009036	0.00796076	-0.820951	ENSMUSG00000020897
ENSMUSG00000047379.7	B4gat1	0.554901	3.73536	5.47388	0.000904497	0.00796076	-0.516507	ENSMUSG00000047379
ENSMUSG00000025245.14	Lztfl1	-0.661192	7.60856	-5.47446	0.000903936	0.00796076	-0.934296	ENSMUSG00000025245
ENSMUSG00000028927.6	Padi2	-0.525587	7.09887	-5.47222	0.000906106	0.00796971	-0.936206	ENSMUSG00000028927
ENSMUSG00000026249.10	Serpine2	-0.860376	2.66602	-5.47104	0.000907246	0.00797453	-0.305594	ENSMUSG00000026249
ENSMUSG00000020402.11	Vdac1	0.320433	7.10447	5.47021	0.000908051	0.0079764	-0.940357	ENSMUSG00000020402
ENSMUSG00000032418.15	Me1	1.63725	1.02934	5.46115	0.000916917	0.00804378	-0.162919	ENSMUSG00000032418
ENSMUSG00000015013.9	Trappc2l	0.544286	4.15498	5.46166	0.000916409	0.00804378	-0.621055	ENSMUSG00000015013
ENSMUSG00000025153.9	Fasn	0.853552	8.5216	5.45915	0.000918879	0.00805574	-0.938131	ENSMUSG00000025153
ENSMUSG00000005583.16	Mef2c	-0.429461	7.60694	-5.45759	0.000920413	0.0080587	-0.954896	ENSMUSG00000005583
ENSMUSG00000035835.14	Plppr3	-1.14045	3.30244	-5.45803	0.000919988	0.0080587	-0.428607	ENSMUSG00000035835
ENSMUSG00000038506.13	Dcun1d2	0.543296	4.56808	5.45091	0.00092704	0.00810652	-0.719495	ENSMUSG00000038506
ENSMUSG00000000194.13	Gpr107	0.255817	6.33923	5.45087	0.000927079	0.00810652	-0.939738	ENSMUSG00000000194
ENSMUSG00000016252.7	Atp5e	0.286163	6.02769	5.44665	0.000931292	0.00813572	-0.926479	ENSMUSG00000016252
ENSMUSG00000035621.13	Midn	-0.355261	6.60471	-5.44631	0.000931626	0.00813572	-0.95575	ENSMUSG00000035621
ENSMUSG00000030970.16	Ctbp2	0.33312	5.44608	5.44255	0.000935402	0.00816339	-0.876433	ENSMUSG00000030970
ENSMUSG00000050350.8	Gpr18	-0.664891	3.09519	-5.4409	0.000937058	0.00817256	-0.41949	ENSMUSG00000050350
ENSMUSG00000028214.13	Gem	-1.03534	4.88855	-5.43854	0.000939436	0.00817741	-0.776611	ENSMUSG00000028214
ENSMUSG00000046079.16	Lrrc8d	0.310438	6.48781	5.43971	0.000938261	0.00817741	-0.959398	ENSMUSG00000046079
ENSMUSG00000034634.7	Ly6d	-0.818516	6.55693	-5.43888	0.000939094	0.00817741	-0.959069	ENSMUSG00000034634
ENSMUSG00000006389.13	Mpl	-0.903349	2.16902	-5.43626	0.000941748	0.00819224	-0.270221	ENSMUSG00000006389
ENSMUSG00000019857.7	Asf1a	-0.455386	4.07091	-5.4329	0.000945151	0.00821653	-0.636614	ENSMUSG00000019857
ENSMUSG00000005580.11	Adcy9	0.927868	3.38897	5.42934	0.000948778	0.00823742	-0.486276	ENSMUSG00000005580
ENSMUSG00000032324.11	Tspan3	-0.381767	6.09946	-5.42987	0.000948244	0.00823742	-0.949725	ENSMUSG00000032324
ENSMUSG00000037824.6	Tspan14	0.347563	6.65357	5.42811	0.00095004	0.00824307	-0.979345	ENSMUSG00000037824
ENSMUSG00000020798.14	Spns3	-0.568195	4.83401	-5.42403	0.000954218	0.00827399	-0.799185	ENSMUSG00000020798
ENSMUSG00000021748.9	Pdhb	0.378653	5.90583	5.42034	0.000958022	0.00830162	-0.947799	ENSMUSG00000021748
ENSMUSG00000006576.16	Slc4a3	2.05456	1.45912	5.41961	0.000958778	0.00830283	-0.210497	ENSMUSG00000006576
ENSMUSG00000024901.15	Peli3	2.62285	0.558999	5.41253	0.000966118	0.00836101	-0.247067	ENSMUSG00000024901
ENSMUSG00000024219.16	Anks1	-0.343551	6.26305	-5.40895	0.000969855	0.00838258	-0.98449	ENSMUSG00000024219
ENSMUSG00000024986.12	Hhex	-0.441238	6.0022	-5.40896	0.00096985	0.00838258	-0.967282	ENSMUSG00000024986
ENSMUSG00000075419.4	Dolk	0.401175	3.67899	5.40499	0.000974005	0.00841305	-0.586145	ENSMUSG00000075419
ENSMUSG00000027602.9	Map1lc3a	0.661278	3.02125	5.40179	0.000977382	0.00843681	-0.451708	ENSMUSG00000027602
ENSMUSG00000059796.16	Eif4a1	0.350769	9.37857	5.3998	0.000979479	0.0084448	-0.983046	ENSMUSG00000059796
ENSMUSG00000024242.15	Map4k3	0.697911	5.69785	5.39972	0.000979562	0.0084448	-0.949269	ENSMUSG00000024242
ENSMUSG00000039834.17	Zfp335	-0.262296	5.74652	-5.39678	0.000982686	0.00846631	-0.96235	ENSMUSG00000039834
ENSMUSG00000030245.10	Golt1b	0.416396	5.40012	5.39598	0.000983538	0.00846823	-0.924677	ENSMUSG00000030245
ENSMUSG00000025403.5	Shmt2	-0.9369	6.60854	-5.38895	0.000991041	0.00852738	-1.01872	ENSMUSG00000025403
ENSMUSG00000038578.15	Susd1	-0.49058	5.07543	-5.38807	0.000991978	0.00852999	-0.884784	ENSMUSG00000038578
ENSMUSG00000044966.4	Fbxo48	-0.54902	3.31688	-5.38534	0.000994908	0.0085467	-0.529053	ENSMUSG00000044966
ENSMUSG00000020388.12	Pdlim4	1.48469	1.98943	5.38508	0.00099519	0.0085467	-0.295185	ENSMUSG00000020388
ENSMUSG00000039202.12	Abhd2	-0.263761	7.92122	-5.38367	0.000996713	0.00855433	-1.03952	ENSMUSG00000039202
ENSMUSG00000028528.17	Dnajc6	-1.15697	1.88372	-5.38232	0.000998166	0.00856134	-0.291453	ENSMUSG00000028528
ENSMUSG00000038708.10	Golga4	0.396155	7.30446	5.38078	0.000999839	0.00857023	-1.04703	ENSMUSG00000038708
ENSMUSG00000019998.6	Stx7	0.279819	7.52334	5.37888	0.0010019	0.00858241	-1.04902	ENSMUSG00000019998
ENSMUSG00000025745.12	Hadha	0.366602	7.02839	5.35292	0.0010305	0.00882182	-1.07798	ENSMUSG00000025745
ENSMUSG00000042901.10	Aida	0.294646	5.74275	5.34759	0.00103649	0.00886747	-1.02063	ENSMUSG00000042901
ENSMUSG00000028988.13	Ctnnbip1	0.567669	3.4352	5.34194	0.00104288	0.00891517	-0.604662	ENSMUSG00000028988
ENSMUSG00000040687.16	Madd	-0.245697	7.55953	-5.34148	0.00104339	0.00891517	-1.09331	ENSMUSG00000040687
ENSMUSG00000040270.16	Bach2	-0.444045	6.03113	-5.33966	0.00104546	0.00892722	-1.05156	ENSMUSG00000040270
ENSMUSG00000026159.13	Agfg1	0.341645	6.57051	5.33464	0.0010512	0.00895911	-1.08744	ENSMUSG00000026159
ENSMUSG00000074420.5	Gm10693	0.549797	3.91095	5.33569	0.00104999	0.00895911	-0.71525	ENSMUSG00000074420
ENSMUSG00000026864.13	Hspa5	0.247392	9.22004	5.33474	0.00105108	0.00895911	-1.06634	ENSMUSG00000026864
ENSMUSG00000071657.12	Bscl2	0.362326	5.4675	5.33314	0.00105291	0.008968	-1.00822	ENSMUSG00000071657
ENSMUSG00000090799.2	Klhl33	0.820097	2.97854	5.33118	0.00105516	0.00898157	-0.521633	ENSMUSG00000090799
ENSMUSG00000035212.14	Leprot	0.291112	6.27037	5.32624	0.00106085	0.00902427	-1.0839	ENSMUSG00000035212
ENSMUSG00000015665.8	Awat1	6.20596	-0.116966	5.32427	0.00106314	0.00902662	-0.732672	ENSMUSG00000015665
ENSMUSG00000022408.7	Fam83f	1.01849	3.63366	5.32504	0.00106224	0.00902662	-0.654849	ENSMUSG00000022408
ENSMUSG00000020387.15	Jade2	0.276561	5.39191	5.32441	0.00106297	0.00902662	-1.01003	ENSMUSG00000020387
ENSMUSG00000032959.12	Pebp1	0.440191	6.56432	5.32231	0.00106541	0.00904019	-1.10147	ENSMUSG00000032959
ENSMUSG00000037725.8	Ckap2	-0.362388	4.06589	-5.31876	0.00106954	0.00906956	-0.770883	ENSMUSG00000037725
ENSMUSG00000032553.14	Srprb	0.347924	5.44646	5.31793	0.00107051	0.00907206	-1.02395	ENSMUSG00000032553
ENSMUSG00000029428.13	Stx2	0.274043	5.45938	5.31238	0.00107701	0.00912142	-1.0329	ENSMUSG00000029428
ENSMUSG00000021868.7	Ppif	-0.462625	4.59623	-5.31125	0.00107835	0.00912698	-0.889584	ENSMUSG00000021868
ENSMUSG00000018899.16	Irf1	-0.436855	7.51349	-5.30791	0.00108228	0.00915091	-1.13325	ENSMUSG00000018899
ENSMUSG00000022996.15	Wnt10b	-1.82031	0.6306	-5.3077	0.00108253	0.00915091	-0.328954	ENSMUSG00000022996
ENSMUSG00000029553.10	Tfec	1.28443	3.29542	5.30644	0.00108402	0.00915772	-0.597473	ENSMUSG00000029553
ENSMUSG00000028419.5	Chmp5	0.29745	5.77614	5.3053	0.00108538	0.00916344	-1.07427	ENSMUSG00000028419
ENSMUSG00000045411.16	2410002F23Rik	-0.279117	6.14686	-5.30441	0.00108643	0.00916659	-1.10267	ENSMUSG00000045411
ENSMUSG00000024590.8	Lmnb1	-0.470115	7.36728	-5.30274	0.00108841	0.00917178	-1.13956	ENSMUSG00000024590
ENSMUSG00000042333.16	Tnfrsf14	-0.336399	5.77689	-5.30308	0.001088	0.00917178	-1.07593	ENSMUSG00000042333
ENSMUSG00000021248.9	Tmed10	0.265044	7.50492	5.30058	0.00109099	0.00918776	-1.14268	ENSMUSG00000021248
ENSMUSG00000020715.9	Ern1	-0.314061	7.50365	-5.29799	0.00109407	0.009208	-1.14554	ENSMUSG00000020715
ENSMUSG00000034311.3	Kif4	-0.344131	5.22812	-5.29418	0.00109865	0.00923284	-1.02243	ENSMUSG00000034311
ENSMUSG00000028581.17	Laptm5	0.274425	10.583	5.294	0.00109887	0.00923284	-1.06062	ENSMUSG00000028581
ENSMUSG00000020846.6	Rflnb	-0.669324	2.76763	-5.29382	0.00109908	0.00923284	-0.527004	ENSMUSG00000020846
ENSMUSG00000020077.14	Srgn	-0.531323	6.94425	-5.29066	0.00110289	0.00925901	-1.14943	ENSMUSG00000020077
ENSMUSG00000028184.12	Adgrl2	0.986979	4.21017	5.28904	0.00110484	0.00926965	-0.823265	ENSMUSG00000028184
ENSMUSG00000054387.13	Mdm4	-0.246469	8.01087	-5.28742	0.0011068	0.00927957	-1.15335	ENSMUSG00000054387
ENSMUSG00000002108.10	Nr1h3	1.80675	2.88901	5.28693	0.0011074	0.00927957	-0.523319	ENSMUSG00000002108
ENSMUSG00000040234.16	Tm7sf3	-0.567142	5.19085	-5.28446	0.00111039	0.00929887	-1.02436	ENSMUSG00000040234
ENSMUSG00000005413.8	Hmox1	1.32499	6.61714	5.27773	0.00111862	0.00935614	-1.1469	ENSMUSG00000005413
ENSMUSG00000079470.8	Utp14b	0.81654	5.38877	5.27773	0.00111862	0.00935614	-1.05633	ENSMUSG00000079470
ENSMUSG00000047181.12	Samd14	-1.03651	1.63739	-5.27554	0.00112131	0.00937279	-0.386296	ENSMUSG00000047181
ENSMUSG00000046836.13	Brox	0.369526	6.70942	5.27304	0.00112439	0.00938684	-1.16607	ENSMUSG00000046836
ENSMUSG00000031442.21	Mcf2l	-0.805617	2.64674	-5.2733	0.00112407	0.00938684	-0.526754	ENSMUSG00000031442
ENSMUSG00000035356.17	Nfkbiz	-0.431283	5.90532	-5.27011	0.00112801	0.00941126	-1.12536	ENSMUSG00000035356
ENSMUSG00000042688.16	Mapk6	0.571828	6.63442	5.26769	0.00113101	0.00943048	-1.16891	ENSMUSG00000042688
ENSMUSG00000038227.15	Hoxa9	-0.881314	2.79247	-5.26696	0.00113192	0.00943219	-0.557955	ENSMUSG00000038227
ENSMUSG00000040997.13	Abhd4	0.406331	5.83501	5.26459	0.00113486	0.00945087	-1.12736	ENSMUSG00000040997
ENSMUSG00000045165.6	AI467606	-0.392397	5.48437	-5.26096	0.0011394	0.0094668	-1.0952	ENSMUSG00000045165
ENSMUSG00000032640.10	Chsy1	-0.279602	5.41614	-5.2603	0.00114022	0.0094668	-1.08902	ENSMUSG00000032640
ENSMUSG00000046516.10	Cox17	0.284006	5.19362	5.26025	0.00114029	0.0094668	-1.0597	ENSMUSG00000046516
ENSMUSG00000015950.13	Ncf1	-0.377695	8.55026	-5.26072	0.0011397	0.0094668	-1.17522	ENSMUSG00000015950
ENSMUSG00000026812.16	Tsc1	0.295274	6.32197	5.26113	0.00113919	0.0094668	-1.16474	ENSMUSG00000026812
ENSMUSG00000027207.15	Galk2	0.383195	5.54706	5.25696	0.00114442	0.00948275	-1.10832	ENSMUSG00000027207
ENSMUSG00000048755.9	Mcat	-0.403838	3.68044	-5.25591	0.00114573	0.00948275	-0.759504	ENSMUSG00000048755
ENSMUSG00000029310.13	Nudt9	0.31797	4.71887	5.25598	0.00114565	0.00948275	-0.98335	ENSMUSG00000029310
ENSMUSG00000047592.17	Nxpe5	-0.527265	4.88228	-5.25754	0.00114368	0.00948275	-1.00669	ENSMUSG00000047592
ENSMUSG00000020770.13	Unk	-0.363818	5.44768	-5.25643	0.00114508	0.00948275	-1.09664	ENSMUSG00000020770
ENSMUSG00000049103.14	Ccr2	-0.515271	9.8701	-5.25286	0.00114958	0.00949786	-1.13917	ENSMUSG00000049103
ENSMUSG00000049739.10	Zfp646	-0.326628	6.95584	-5.25387	0.00114831	0.00949786	-1.19538	ENSMUSG00000049739
ENSMUSG00000007812.16	Zfp655	0.380603	6.35406	5.25279	0.00114967	0.00949786	-1.17601	ENSMUSG00000007812
ENSMUSG00000028573.18	Fggy	1.27892	1.86946	5.25215	0.00115048	0.00949873	-0.431715	ENSMUSG00000028573
ENSMUSG00000028691.12	Prdx1	1.06913	9.43441	5.2509	0.00115207	0.00950598	-1.15748	ENSMUSG00000028691
ENSMUSG00000025026.15	Add3	-0.434264	6.98448	-5.24904	0.00115443	0.00951382	-1.20099	ENSMUSG00000025026
ENSMUSG00000029915.14	Clec5a	1.89584	3.31004	5.24934	0.00115405	0.00951382	-0.639357	ENSMUSG00000029915
ENSMUSG00000006398.15	Cdc20	-0.563301	4.80794	-5.24841	0.00115523	0.00951454	-1.00318	ENSMUSG00000006398
ENSMUSG00000029703.10	Lrwd1	-0.409906	5.25162	-5.24656	0.00115758	0.00952811	-1.08188	ENSMUSG00000029703
ENSMUSG00000019261.3	Map1s	0.313309	5.42495	5.24235	0.00116296	0.0095665	-1.11227	ENSMUSG00000019261
ENSMUSG00000038481.13	Cdk19	-0.333694	6.6289	-5.23763	0.00116902	0.00961047	-1.20584	ENSMUSG00000038481
ENSMUSG00000053560.5	Ier2	-0.829243	5.83471	-5.236	0.00117112	0.0096219	-1.15399	ENSMUSG00000053560
ENSMUSG00000022270.16	Retreg1	0.494901	5.92346	5.23232	0.00117587	0.00965063	-1.17279	ENSMUSG00000022270
ENSMUSG00000020642.13	Rnf144a	-0.868235	3.98744	-5.23219	0.00117605	0.00965063	-0.843927	ENSMUSG00000020642
ENSMUSG00000079165.10	Sap25	-0.337608	4.60719	-5.22968	0.00117931	0.00966558	-0.991464	ENSMUSG00000079165
ENSMUSG00000026580.16	Selp	-1.06996	1.98949	-5.2299	0.00117903	0.00966558	-0.473191	ENSMUSG00000026580
ENSMUSG00000028759.13	Hp1bp3	-0.252519	7.86411	-5.22901	0.00118018	0.00966681	-1.22565	ENSMUSG00000028759
ENSMUSG00000019295.8	Tmem129	0.428313	4.15299	5.228	0.00118149	0.00967168	-0.897758	ENSMUSG00000019295
ENSMUSG00000027002.13	Nckap1	0.55009	4.08176	5.22678	0.00118309	0.00967477	-0.881621	ENSMUSG00000027002
ENSMUSG00000031921.17	Terf2	-0.376196	5.48997	-5.22661	0.0011833	0.00967477	-1.13748	ENSMUSG00000031921
ENSMUSG00000039686.14	Zer1	-0.483406	5.37628	-5.22519	0.00118516	0.00968412	-1.12312	ENSMUSG00000039686
ENSMUSG00000032743.15	D430042O09Rik	0.273514	5.4467	5.2246	0.00118594	0.00968457	-1.13682	ENSMUSG00000032743
ENSMUSG00000033777.4	Tlr13	0.968173	6.74936	5.22327	0.00118768	0.00969291	-1.22253	ENSMUSG00000033777
ENSMUSG00000041797.7	Abca9	-0.799538	2.83229	-5.22221	0.00118907	0.00969837	-0.618498	ENSMUSG00000041797
ENSMUSG00000028057.14	Rit1	0.662435	4.85806	5.22043	0.0011914	0.00971149	-1.04505	ENSMUSG00000028057
ENSMUSG00000021144.14	Mta1	-0.3059	6.24869	-5.21834	0.00119415	0.00972803	-1.21216	ENSMUSG00000021144
ENSMUSG00000048878.6	Hexim1	-0.255228	5.49796	-5.21684	0.00119613	0.00973588	-1.15155	ENSMUSG00000048878
ENSMUSG00000025017.10	Pik3ap1	0.364651	8.11537	5.21652	0.00119656	0.00973588	-1.23735	ENSMUSG00000025017
ENSMUSG00000047694.12	Yipf6	0.296359	5.84187	5.21343	0.00120065	0.00976329	-1.19068	ENSMUSG00000047694
ENSMUSG00000026921.19	Egfl7	-1.13092	1.74273	-5.20775	0.00120822	0.00981887	-0.469407	ENSMUSG00000026921
ENSMUSG00000024672.11	Ms4a7	1.17989	6.43506	5.20705	0.00120915	0.00982054	-1.22682	ENSMUSG00000024672
ENSMUSG00000071252.6	2210408I21Rik	0.739458	1.80199	5.20114	0.00121708	0.00986205	-0.489155	ENSMUSG00000071252
ENSMUSG00000026150.14	Mff	0.30462	5.86749	5.20187	0.00121609	0.00986205	-1.20665	ENSMUSG00000026150
ENSMUSG00000029359.13	Tesc	-1.21631	0.493868	-5.20059	0.00121781	0.00986205	-0.437075	ENSMUSG00000029359
ENSMUSG00000060519.11	Tor3a	0.442545	5.92935	5.20051	0.00121793	0.00986205	-1.21222	ENSMUSG00000060519
ENSMUSG00000051748.2	Wfdc21	-1.30675	0.566245	-5.20221	0.00121564	0.00986205	-0.432995	ENSMUSG00000051748
ENSMUSG00000047248.20	C2cd3	-0.301601	6.63449	-5.19951	0.00121928	0.00986706	-1.25237	ENSMUSG00000047248
ENSMUSG00000006941.5	Eif1b	0.360695	4.83655	5.19895	0.00122003	0.00986721	-1.07329	ENSMUSG00000006941
ENSMUSG00000073403.11	Gm10499	0.357003	4.57762	5.19767	0.00122176	0.0098753	-1.02494	ENSMUSG00000073403
ENSMUSG00000024750.11	Zfand5	0.526634	7.27146	5.1966	0.0012232	0.00988103	-1.2676	ENSMUSG00000024750
ENSMUSG00000005161.15	Prdx2	0.399527	6.26003	5.19317	0.00122787	0.00990921	-1.24324	ENSMUSG00000005161
ENSMUSG00000029363.14	Rfc5	-0.404491	5.2068	-5.19295	0.00122817	0.00990921	-1.14001	ENSMUSG00000029363
ENSMUSG00000025151.16	Maged1	1.02184	3.3679	5.1911	0.00123069	0.00991178	-0.756518	ENSMUSG00000025151
ENSMUSG00000021281.15	Tnfaip2	0.569806	9.00244	5.19205	0.00122939	0.00991178	-1.2451	ENSMUSG00000021281
ENSMUSG00000021520.4	Uqcrb	0.430867	5.61603	5.19119	0.00123057	0.00991178	-1.19463	ENSMUSG00000021520
ENSMUSG00000002741.9	Ykt6	0.389503	6.17656	5.18728	0.00123591	0.00994783	-1.24562	ENSMUSG00000002741
ENSMUSG00000027742.13	Cog6	0.402664	4.91656	5.18171	0.00124357	0.00997372	-1.1078	ENSMUSG00000027742
ENSMUSG00000025465.13	Echs1	0.37572	5.2657	5.18237	0.00124265	0.00997372	-1.163	ENSMUSG00000025465
ENSMUSG00000050138.8	Kcnk12	-1.20581	2.71881	-5.18218	0.00124291	0.00997372	-0.634852	ENSMUSG00000050138
ENSMUSG00000024151.13	Msh2	-0.434256	5.25458	-5.18171	0.00124356	0.00997372	-1.16025	ENSMUSG00000024151
ENSMUSG00000004612.9	Nkg7	-1.16852	-0.17307	-5.18197	0.00124321	0.00997372	-0.514315	ENSMUSG00000004612
ENSMUSG00000038451.13	Spsb2	0.720721	3.38577	5.18357	0.00124101	0.00997372	-0.776793	ENSMUSG00000038451
ENSMUSG00000026755.14	Arpc5l	-0.33487	5.98265	-5.18049	0.00124525	0.00998127	-1.24073	ENSMUSG00000026755
ENSMUSG00000018761.14	Mpdu1	0.281908	4.90118	5.17979	0.00124621	0.00998304	-1.1094	ENSMUSG00000018761
ENSMUSG00000038520.15	Tbc1d17	-0.335312	5.89308	-5.17594	0.00125154	0.0100198	-1.23933	ENSMUSG00000038520
ENSMUSG00000020116.7	Pno1	0.614612	4.90509	5.17515	0.00125265	0.0100227	-1.1094	ENSMUSG00000020116
ENSMUSG00000028648.13	Ndufs5	0.375164	4.99383	5.17037	0.00125932	0.01007	-1.13539	ENSMUSG00000028648
ENSMUSG00000063229.15	Ldha	0.274032	8.23412	5.16829	0.00126223	0.0100873	-1.2941	ENSMUSG00000063229
ENSMUSG00000015846.15	Rxra	0.817177	5.83798	5.16547	0.00126619	0.010113	-1.2415	ENSMUSG00000015846
ENSMUSG00000028496.17	Mllt3	0.625943	4.61694	5.16377	0.00126859	0.0101262	-1.06887	ENSMUSG00000028496
ENSMUSG00000039745.8	Htatip2	0.562497	4.49509	5.16194	0.00127117	0.0101408	-1.04749	ENSMUSG00000039745
ENSMUSG00000026335.16	Pam	1.17472	4.55475	5.16008	0.0012738	0.0101557	-1.04088	ENSMUSG00000026335
ENSMUSG00000041890.17	Git2	-0.307087	7.63973	-5.15402	0.00128242	0.0102184	-1.31893	ENSMUSG00000041890
ENSMUSG00000042208.15	0610010F05Rik	0.445963	5.06379	5.15121	0.00128644	0.0102444	-1.16903	ENSMUSG00000042208
ENSMUSG00000021773.11	Comtd1	0.91863	2.78908	5.14898	0.00128963	0.0102577	-0.694668	ENSMUSG00000021773
ENSMUSG00000020435.17	Osbp2	1.46691	2.42113	5.14899	0.00128963	0.0102577	-0.617296	ENSMUSG00000020435
ENSMUSG00000029752.12	Asns	-0.922612	6.34086	-5.14722	0.00129216	0.0102581	-1.29732	ENSMUSG00000029752
ENSMUSG00000053870.7	Fpgt	0.381305	4.08749	5.14682	0.00129274	0.0102581	-0.98134	ENSMUSG00000053870
ENSMUSG00000038861.14	Pi4kb	0.298591	6.31327	5.14755	0.0012917	0.0102581	-1.302	ENSMUSG00000038861
ENSMUSG00000023186.14	Vwa5a	0.316731	7.60305	5.14739	0.00129192	0.0102581	-1.32745	ENSMUSG00000023186
ENSMUSG00000032997.16	Chpf	1.16758	2.42113	5.14611	0.00129376	0.0102602	-0.629585	ENSMUSG00000032997
ENSMUSG00000026107.11	Nabp1	0.437149	7.11207	5.14365	0.00129732	0.0102642	-1.33138	ENSMUSG00000026107
ENSMUSG00000015839.6	Nfe2l2	0.477948	7.29812	5.14414	0.00129661	0.0102642	-1.33186	ENSMUSG00000015839
ENSMUSG00000004771.12	Rab11a	0.319522	6.04527	5.14402	0.00129678	0.0102642	-1.29038	ENSMUSG00000004771
ENSMUSG00000073131.12	Vma21	0.527475	5.3278	5.14382	0.00129707	0.0102642	-1.21612	ENSMUSG00000073131
ENSMUSG00000049339.16	Retreg2	0.245643	6.0472	5.14166	0.0013002	0.0102809	-1.29377	ENSMUSG00000049339
ENSMUSG00000021610.8	Clptm1l	0.26202	6.94017	5.13524	0.00130954	0.0103487	-1.33981	ENSMUSG00000021610
ENSMUSG00000024968.14	Rcor2	-0.97456	2.05134	-5.13443	0.00131072	0.010352	-0.590582	ENSMUSG00000024968
ENSMUSG00000058503.11	Fam133b	-0.299548	4.84999	-5.1336	0.00131193	0.0103555	-1.15474	ENSMUSG00000058503
ENSMUSG00000022898.13	Vps26c	0.354498	5.62018	5.12708	0.00132153	0.0104251	-1.27405	ENSMUSG00000022898
ENSMUSG00000004070.15	Hmox2	0.307377	5.9733	5.1229	0.00132771	0.0104678	-1.31118	ENSMUSG00000004070
ENSMUSG00000030126.17	Tmcc1	0.311019	5.5054	5.122	0.00132904	0.0104712	-1.26785	ENSMUSG00000030126
ENSMUSG00000022263.10	Trio	0.362328	7.11952	5.12155	0.0013297	0.0104712	-1.35895	ENSMUSG00000022263
ENSMUSG00000037820.15	Tgm2	1.91817	5.75792	5.11867	0.001334	0.0104989	-1.25099	ENSMUSG00000037820
ENSMUSG00000039016.5	Timm8b	0.509768	4.4805	5.11768	0.00133547	0.0105043	-1.09921	ENSMUSG00000039016
ENSMUSG00000034345.14	Gtf2h5	0.347679	4.86297	5.11661	0.00133707	0.0105108	-1.17814	ENSMUSG00000034345
ENSMUSG00000029726.16	Mepce	-0.275415	5.63526	-5.11585	0.00133822	0.0105137	-1.28919	ENSMUSG00000029726
ENSMUSG00000045954.7	Cavin2	-1.17482	2.58617	-5.10693	0.00135164	0.0105835	-0.699711	ENSMUSG00000045954
ENSMUSG00000018442.13	Derl2	0.343718	5.83631	5.10629	0.00135261	0.0105835	-1.32036	ENSMUSG00000018442
ENSMUSG00000041695.2	Kcnj2	0.581333	4.70217	5.10714	0.00135132	0.0105835	-1.15526	ENSMUSG00000041695
ENSMUSG00000025223.15	Ldb1	-0.359476	6.73448	-5.10804	0.00134995	0.0105835	-1.36704	ENSMUSG00000025223
ENSMUSG00000059474.13	Mbtd1	-0.265171	6.78697	-5.10629	0.00135261	0.0105835	-1.37124	ENSMUSG00000059474
ENSMUSG00000038384.16	Setd1b	-0.239854	7.37458	-5.10699	0.00135154	0.0105835	-1.378	ENSMUSG00000038384
ENSMUSG00000025511.15	Tspan4	1.46472	4.11423	5.10853	0.00134921	0.0105835	-0.995412	ENSMUSG00000025511
ENSMUSG00000027132.3	Katnbl1	0.625701	4.8468	5.10452	0.00135528	0.0105982	-1.18435	ENSMUSG00000027132
ENSMUSG00000031521.5	Aga	0.643456	4.03697	5.10124	0.00136027	0.010625	-1.01991	ENSMUSG00000031521
ENSMUSG00000012114.17	Med15	0.411245	6.46361	5.10174	0.00135951	0.010625	-1.36479	ENSMUSG00000012114
ENSMUSG00000069309.2	Hist1h2an	-0.608648	3.8178	-5.09853	0.00136441	0.0106511	-0.973339	ENSMUSG00000069309
ENSMUSG00000022237.17	Ankrd33b	0.822203	5.24665	5.09726	0.00136636	0.0106592	-1.25451	ENSMUSG00000022237
ENSMUSG00000022848.8	Slc49a4	-0.311646	6.36432	-5.09681	0.00136703	0.0106592	-1.36621	ENSMUSG00000022848
ENSMUSG00000003038.15	Hmgn2	-0.398748	7.52719	-5.09492	0.00136995	0.0106757	-1.39185	ENSMUSG00000003038
ENSMUSG00000027858.13	Tspan2	-0.451169	4.68626	-5.09429	0.00137091	0.0106771	-1.16886	ENSMUSG00000027858
ENSMUSG00000028179.12	Cth	-1.39992	0.548491	-5.09317	0.00137263	0.0106781	-0.545043	ENSMUSG00000028179
ENSMUSG00000043257.15	Pigv	-0.287211	5.57995	-5.09329	0.00137245	0.0106781	-1.31095	ENSMUSG00000043257
ENSMUSG00000028559.17	Osbpl9	0.364016	6.9295	5.09012	0.00137733	0.0107085	-1.39451	ENSMUSG00000028559
ENSMUSG00000025192.13	Entpd7	0.259953	5.64426	5.08817	0.00138036	0.0107258	-1.32503	ENSMUSG00000025192
ENSMUSG00000044968.16	Napepld	0.636302	2.40098	5.08755	0.00138131	0.0107271	-0.703985	ENSMUSG00000044968
ENSMUSG00000028049.15	Scamp3	0.35821	5.57985	5.0829	0.00138854	0.010777	-1.3237	ENSMUSG00000028049
ENSMUSG00000030144.4	Clec4d	1.60778	6.08731	5.07819	0.0013959	0.0108217	-1.34922	ENSMUSG00000030144
ENSMUSG00000070576.4	Mn1	-0.694058	4.87874	-5.07862	0.00139522	0.0108217	-1.21796	ENSMUSG00000070576
ENSMUSG00000059708.12	Akap17b	0.772423	2.87935	5.07639	0.00139873	0.0108374	-0.800479	ENSMUSG00000059708
ENSMUSG00000030614.8	Tmem126b	0.326444	4.27329	5.07537	0.00140034	0.0108436	-1.10934	ENSMUSG00000030614
ENSMUSG00000001741.12	Il16	-0.535444	7.14309	-5.07406	0.0014024	0.0108533	-1.41597	ENSMUSG00000001741
ENSMUSG00000019843.14	Fyn	-0.703239	8.55707	-5.07352	0.00140324	0.0108536	-1.40202	ENSMUSG00000019843
ENSMUSG00000021457.14	Syk	0.539184	8.80946	5.06921	0.00141006	0.0109001	-1.40142	ENSMUSG00000021457
ENSMUSG00000058291.14	Zfp68	-0.272571	5.50037	-5.066	0.00141516	0.0109332	-1.33557	ENSMUSG00000058291
ENSMUSG00000034923.9	Ly6g6f	-1.55232	-0.187734	-5.06364	0.00141894	0.0109561	-0.635771	ENSMUSG00000034923
ENSMUSG00000072964.14	Bhlhb9	-0.713631	3.49199	-5.0602	0.00142444	0.0109855	-0.945702	ENSMUSG00000072964
ENSMUSG00000092622.8	Khdc3	-0.729246	1.33684	-5.05973	0.00142519	0.0109855	-0.601779	ENSMUSG00000092622
ENSMUSG00000074217.8	Misp3	3.03806	-1.74437	5.06018	0.00142447	0.0109855	-1.06715	ENSMUSG00000074217
ENSMUSG00000022108.8	Itm2b	0.426205	9.47758	5.05839	0.00142734	0.0109958	-1.39185	ENSMUSG00000022108
ENSMUSG00000053819.16	Camk2d	1.20115	5.15252	5.05747	0.00142883	0.0110009	-1.27396	ENSMUSG00000053819
ENSMUSG00000024045.6	Akap8	-0.240967	7.01553	-5.05418	0.00143413	0.0110354	-1.44061	ENSMUSG00000024045
ENSMUSG00000075486.10	Commd6	0.568649	4.15694	5.05157	0.00143834	0.0110615	-1.10883	ENSMUSG00000075486
ENSMUSG00000029482.4	Aacs	0.683641	6.16339	5.04788	0.00144435	0.0110887	-1.41293	ENSMUSG00000029482
ENSMUSG00000048445.6	Ccdc57	0.769228	2.33157	5.04868	0.00144305	0.0110887	-0.735832	ENSMUSG00000048445
ENSMUSG00000029478.16	Ncor2	-0.240521	7.71822	-5.04823	0.00144378	0.0110887	-1.44829	ENSMUSG00000029478
ENSMUSG00000024566.10	Atp9b	0.26384	6.51756	5.04585	0.00144765	0.0111077	-1.43645	ENSMUSG00000024566
ENSMUSG00000031950.7	Gabarapl2	0.294056	5.88228	5.04477	0.00144943	0.0111105	-1.40005	ENSMUSG00000031950
ENSMUSG00000026667.14	Uhmk1	0.245526	8.3094	5.04463	0.00144966	0.0111105	-1.44454	ENSMUSG00000026667
ENSMUSG00000047875.6	Gpr157	0.610765	5.37438	5.03956	0.00145797	0.0111678	-1.34869	ENSMUSG00000047875
ENSMUSG00000020212.14	Mdm1	-0.571664	3.29889	-5.03746	0.00146142	0.0111752	-0.934343	ENSMUSG00000020212
ENSMUSG00000034285.15	Nipsnap1	-0.524104	2.97946	-5.03739	0.00146155	0.0111752	-0.869252	ENSMUSG00000034285
ENSMUSG00000034738.8	Nostrin	0.547235	3.57039	5.03821	0.0014602	0.0111752	-0.994419	ENSMUSG00000034738
ENSMUSG00000002055.9	Spag5	-0.432246	5.34632	-5.03696	0.00146225	0.0111752	-1.34971	ENSMUSG00000002055
ENSMUSG00000032398.7	Snapc5	0.36087	4.47725	5.03511	0.00146531	0.0111922	-1.20162	ENSMUSG00000032398
ENSMUSG00000052889.11	Prkcb	0.339974	5.60833	5.03425	0.00146673	0.0111967	-1.38696	ENSMUSG00000052889
ENSMUSG00000007837.11	Prrg2	0.542409	3.18783	5.0326	0.00146948	0.0112113	-0.918568	ENSMUSG00000007837
ENSMUSG00000028678.13	Kif2c	-0.503244	4.54734	-5.02932	0.00147494	0.0112432	-1.21946	ENSMUSG00000028678
ENSMUSG00000040548.16	Tex2	-0.493769	8.6242	-5.02909	0.00147532	0.0112432	-1.45595	ENSMUSG00000040548
ENSMUSG00000039208.15	Metrnl	1.20519	4.554	5.0274	0.00147813	0.0112582	-1.2002	ENSMUSG00000039208
ENSMUSG00000068855.3	H2ac20	-0.470168	6.27549	-5.02602	0.00148044	0.0112627	-1.44782	ENSMUSG00000068855
ENSMUSG00000024601.9	Isoc1	0.327114	5.88753	5.02534	0.00148157	0.0112627	-1.42428	ENSMUSG00000024601
ENSMUSG00000001313.12	Rnd2	1.64375	0.63004	5.02505	0.00148207	0.0112627	-0.614305	ENSMUSG00000001313
ENSMUSG00000024516.13	Sec11c	0.227738	6.64948	5.02625	0.00148006	0.0112627	-1.46576	ENSMUSG00000024516
ENSMUSG00000059273.9	Zc3h4	-0.279584	7.17631	-5.022	0.00148719	0.0112953	-1.48213	ENSMUSG00000059273
ENSMUSG00000099517.2	H3c8	-0.653502	5.29843	-5.01965	0.00149115	0.0113126	-1.35984	ENSMUSG00000099517
ENSMUSG00000034487.4	Poglut3	0.588482	3.88718	5.02	0.00149055	0.0113126	-1.08627	ENSMUSG00000034487
ENSMUSG00000028234.6	Rps20	-0.323425	8.04653	-5.01818	0.00149363	0.0113196	-1.48144	ENSMUSG00000028234
ENSMUSG00000042213.17	Zfand4	-0.525398	3.00108	-5.01811	0.00149376	0.0113196	-0.896618	ENSMUSG00000042213
ENSMUSG00000028416.12	Bag1	0.328574	6.14064	5.01619	0.001497	0.0113378	-1.45374	ENSMUSG00000028416
ENSMUSG00000051498.6	Tlr6	0.732694	3.43039	5.0152	0.00149869	0.0113442	-0.987316	ENSMUSG00000051498
ENSMUSG00000028917.14	Plekhm2	0.598691	6.41875	5.0144	0.00150004	0.0113481	-1.46933	ENSMUSG00000028917
ENSMUSG00000025058.4	5430427O19Rik	-0.365155	5.47811	-5.01002	0.00150749	0.0113617	-1.40092	ENSMUSG00000025058
ENSMUSG00000025473.16	Adam8	0.597392	7.91021	5.00979	0.00150788	0.0113617	-1.49334	ENSMUSG00000025473
ENSMUSG00000023055.10	Calcoco1	-0.458878	6.30549	-5.01033	0.00150697	0.0113617	-1.469	ENSMUSG00000023055
ENSMUSG00000023919.7	Cenpq	-0.489966	3.56332	-5.01263	0.00150304	0.0113617	-1.02318	ENSMUSG00000023919
ENSMUSG00000002580.7	Mien1	0.48416	4.42062	5.00921	0.00150888	0.0113617	-1.21949	ENSMUSG00000002580
ENSMUSG00000032601.13	Prkar2a	0.44166	6.58262	5.00896	0.00150931	0.0113617	-1.48404	ENSMUSG00000032601
ENSMUSG00000038122.9	Tbc1d32	0.376327	3.73068	5.01122	0.00150545	0.0113617	-1.06547	ENSMUSG00000038122
ENSMUSG00000044468.14	Tent5c	1.33422	5.54682	5.01156	0.00150487	0.0113617	-1.38268	ENSMUSG00000044468
ENSMUSG00000001403.13	Ube2c	-0.456757	5.31325	-5.00889	0.00150943	0.0113617	-1.37964	ENSMUSG00000001403
ENSMUSG00000022070.7	Bora	-0.315944	4.51476	-5.00719	0.00151235	0.0113772	-1.24327	ENSMUSG00000022070
ENSMUSG00000039275.9	Foxk2	0.221496	6.33034	5.00668	0.0015132	0.0113773	-1.47655	ENSMUSG00000039275
ENSMUSG00000019301.5	Hsd17b1	-1.02928	0.59981	-5.00527	0.00151563	0.0113829	-0.634244	ENSMUSG00000019301
ENSMUSG00000031312.5	Itgb1bp2	-0.60979	2.24016	-5.0057	0.00151488	0.0113829	-0.772564	ENSMUSG00000031312
ENSMUSG00000021377.15	Dek	-0.30211	7.97653	-5.00368	0.00151837	0.0113971	-1.50041	ENSMUSG00000021377
ENSMUSG00000050106.17	Tmc8	-0.613233	3.31113	-5.00282	0.00151986	0.0114019	-0.977575	ENSMUSG00000050106
ENSMUSG00000041977.18	Arhgef11	0.329061	6.29149	5.00005	0.00152464	0.0114263	-1.48233	ENSMUSG00000041977
ENSMUSG00000025626.16	Phf6	-0.244929	5.82049	-4.99993	0.00152483	0.0114263	-1.45004	ENSMUSG00000025626
ENSMUSG00000050271.12	Prag1	-0.388784	3.93786	-4.99638	0.00153099	0.0114598	-1.12905	ENSMUSG00000050271
ENSMUSG00000028842.15	Ago3	0.547699	6.44342	4.99188	0.00153884	0.0114838	-1.49883	ENSMUSG00000028842
ENSMUSG00000034189.5	Hsdl1	0.286316	5.74714	4.99202	0.00153858	0.0114838	-1.45352	ENSMUSG00000034189
ENSMUSG00000018501.17	Ncor1	-0.215234	8.82293	-4.99399	0.00153515	0.0114838	-1.49457	ENSMUSG00000018501
ENSMUSG00000021930.14	Spryd7	0.801195	4.65345	4.99338	0.00153622	0.0114838	-1.27885	ENSMUSG00000021930
ENSMUSG00000021036.10	Sptlc2	0.289279	6.84434	4.99161	0.00153931	0.0114838	-1.51461	ENSMUSG00000021036
ENSMUSG00000006463.13	Zdhhc24	0.408993	3.72704	4.99239	0.00153795	0.0114838	-1.0872	ENSMUSG00000006463
ENSMUSG00000032470.17	Mras	1.3381	1.02688	4.99002	0.00154208	0.011488	-0.656683	ENSMUSG00000032470
ENSMUSG00000026581.14	Sell	-0.578138	7.96865	-4.99018	0.0015418	0.011488	-1.5168	ENSMUSG00000026581
ENSMUSG00000036534.6	Slc38a7	0.405947	5.58295	4.98982	0.00154243	0.011488	-1.43851	ENSMUSG00000036534
ENSMUSG00000024300.17	Myo1f	0.478014	8.91418	4.98864	0.00154451	0.0114908	-1.49808	ENSMUSG00000024300
ENSMUSG00000015305.6	Sash1	0.895688	5.84778	4.98902	0.00154384	0.0114908	-1.45754	ENSMUSG00000015305
ENSMUSG00000022477.13	Aco2	0.315534	7.25917	4.98647	0.00154831	0.0114937	-1.5269	ENSMUSG00000022477
ENSMUSG00000036402.13	Gng12	0.425977	6.67076	4.98684	0.00154767	0.0114937	-1.51481	ENSMUSG00000036402
ENSMUSG00000075254.12	Heg1	-0.745125	5.40906	-4.98776	0.00154604	0.0114937	-1.41236	ENSMUSG00000075254
ENSMUSG00000025986.6	Slc39a10	0.295072	5.98467	4.98669	0.00154793	0.0114937	-1.48013	ENSMUSG00000025986
ENSMUSG00000031207.16	Msn	0.239595	10.0076	4.98484	0.00155118	0.0115086	-1.46171	ENSMUSG00000031207
ENSMUSG00000044700.15	Tmem201	-0.479978	3.93088	-4.98427	0.00155218	0.0115097	-1.14074	ENSMUSG00000044700
ENSMUSG00000037553.14	Zdhhc18	0.303721	6.31728	4.98328	0.00155394	0.0115164	-1.50464	ENSMUSG00000037553
ENSMUSG00000038252.13	Ncapd2	-0.479726	7.16022	-4.98136	0.00155734	0.0115342	-1.53131	ENSMUSG00000038252
ENSMUSG00000054434.14	Tmem120b	0.83368	3.05209	4.97999	0.00155977	0.0115342	-0.948007	ENSMUSG00000054434
ENSMUSG00000021277.16	Traf3	0.318591	6.35779	4.98004	0.00155967	0.0115342	-1.51073	ENSMUSG00000021277
ENSMUSG00000039814.15	Xkr5	-0.721283	1.51571	-4.98048	0.0015589	0.0115342	-0.705952	ENSMUSG00000039814
ENSMUSG00000071646.9	Mta2	-0.293656	7.83042	-4.97652	0.00156593	0.0115735	-1.53601	ENSMUSG00000071646
ENSMUSG00000034947.13	Tmem106a	0.977837	5.20554	4.97287	0.00157244	0.0116152	-1.39585	ENSMUSG00000034947
ENSMUSG00000030149.15	Klrk1	-0.457955	5.23997	-4.96956	0.00157838	0.0116463	-1.41794	ENSMUSG00000030149
ENSMUSG00000040472.15	Rabggta	0.343342	4.26578	4.96981	0.00157794	0.0116463	-1.23679	ENSMUSG00000040472
ENSMUSG00000000861.15	Bcl11a	-0.504546	7.99821	-4.9674	0.00158228	0.0116594	-1.54495	ENSMUSG00000000861
ENSMUSG00000094777.2	Hist1h2ap	-0.488478	7.04625	-4.96749	0.0015821	0.0116594	-1.54717	ENSMUSG00000094777
ENSMUSG00000038034.15	Igsf8	0.437446	6.00359	4.96713	0.00158276	0.0116594	-1.50462	ENSMUSG00000038034
ENSMUSG00000041130.10	Zfp598	-0.277996	5.66255	-4.96411	0.00158821	0.0116932	-1.47932	ENSMUSG00000041130
ENSMUSG00000078920.3	Ifi47	-0.400012	5.33976	-4.96333	0.00158962	0.0116971	-1.44063	ENSMUSG00000078920
ENSMUSG00000000686.11	Abhd15	-0.586818	6.40289	-4.96168	0.00159262	0.0117129	-1.53353	ENSMUSG00000000686
ENSMUSG00000033446.7	Lpar6	-0.301512	6.8172	-4.96017	0.00159536	0.0117266	-1.55275	ENSMUSG00000033446
ENSMUSG00000021585.10	Cast	0.22313	7.13641	4.95574	0.00160343	0.0117667	-1.56465	ENSMUSG00000021585
ENSMUSG00000017837.12	Nkiras2	0.280348	5.68037	4.95645	0.00160215	0.0117667	-1.49138	ENSMUSG00000017837
ENSMUSG00000005682.9	Pan2	-0.358812	5.42409	-4.95592	0.00160311	0.0117667	-1.46154	ENSMUSG00000005682
ENSMUSG00000019518.11	Ap4m1	-0.300202	5.35052	-4.95372	0.00160713	0.0117825	-1.45556	ENSMUSG00000019518
ENSMUSG00000036093.7	Arl5a	0.213509	7.23561	4.95361	0.00160734	0.0117825	-1.56803	ENSMUSG00000036093
ENSMUSG00000032123.5	Dpagt1	0.370371	5.12033	4.95254	0.0016093	0.0117904	-1.42386	ENSMUSG00000032123
ENSMUSG00000024579.7	Pcyox1l	-0.474062	3.51685	-4.94921	0.00161542	0.0118252	-1.09026	ENSMUSG00000024579
ENSMUSG00000028832.11	Stmn1	-0.508022	7.00981	-4.94901	0.0016158	0.0118252	-1.56948	ENSMUSG00000028832
ENSMUSG00000039231.18	Suv39h1	-0.37217	5.71426	-4.9467	0.00162006	0.01185	-1.50523	ENSMUSG00000039231
ENSMUSG00000018983.9	E2f2	-0.371007	5.85656	-4.94546	0.00162236	0.011854	-1.51992	ENSMUSG00000018983
ENSMUSG00000028019.9	Pdgfc	1.91941	1.5494	4.94545	0.00162238	0.011854	-0.731358	ENSMUSG00000028019
ENSMUSG00000028189.12	Ctbs	0.510065	3.61071	4.94186	0.00162904	0.0118713	-1.12109	ENSMUSG00000028189
ENSMUSG00000069270.6	H2ac6	-0.593738	5.25319	-4.94306	0.00162682	0.0118713	-1.44972	ENSMUSG00000069270
ENSMUSG00000117975.1	Itprip	-0.346356	5.67249	-4.9418	0.00162915	0.0118713	-1.50753	ENSMUSG00000117975
ENSMUSG00000041308.6	Sntb2	0.478165	5.72775	4.94196	0.00162885	0.0118713	-1.51243	ENSMUSG00000041308
ENSMUSG00000020919.11	Stat5b	-0.275032	7.40827	-4.94349	0.00162601	0.0118713	-1.58039	ENSMUSG00000020919
ENSMUSG00000074582.10	Arfgef2	0.265711	7.27461	4.94013	0.00163227	0.0118876	-1.58491	ENSMUSG00000074582
ENSMUSG00000028266.17	Lmo4	-0.320401	5.99532	-4.93822	0.00163584	0.0119071	-1.54039	ENSMUSG00000028266
ENSMUSG00000050777.7	Tmem37	1.57468	1.93492	4.93623	0.00163955	0.0119213	-0.789824	ENSMUSG00000050777
ENSMUSG00000024091.9	Vapa	0.294544	6.73272	4.93629	0.00163944	0.0119213	-1.58049	ENSMUSG00000024091
ENSMUSG00000032431.6	Crtap	0.449801	4.35897	4.93516	0.00164156	0.011923	-1.29821	ENSMUSG00000032431
ENSMUSG00000078880.10	Gm14308	-4.69079	-3.01586	-4.93516	0.00164156	0.011923	-1.67431	ENSMUSG00000078880
ENSMUSG00000026457.14	Adipor1	0.344233	7.04037	4.9341	0.00164356	0.011927	-1.59014	ENSMUSG00000026457
ENSMUSG00000034570.12	Inpp5j	1.18084	1.49698	4.93393	0.00164388	0.011927	-0.752185	ENSMUSG00000034570
ENSMUSG00000059743.12	Fdps	1.09921	6.65188	4.93152	0.00164842	0.0119535	-1.57682	ENSMUSG00000059743
ENSMUSG00000024487.5	Yipf5	0.257108	5.74481	4.93065	0.00165006	0.0119589	-1.52996	ENSMUSG00000024487
ENSMUSG00000026004.15	Kansl1l	-0.293311	5.21446	-4.93006	0.00165116	0.0119605	-1.46605	ENSMUSG00000026004
ENSMUSG00000020263.14	Appl2	0.35082	5.5844	4.92796	0.00165514	0.0119828	-1.51627	ENSMUSG00000020263
ENSMUSG00000051319.6	Mtln	0.754355	2.82368	4.92741	0.00165618	0.0119839	-0.967568	ENSMUSG00000051319
ENSMUSG00000022185.19	Acin1	-0.216263	7.95059	-4.92416	0.00166235	0.0120222	-1.60006	ENSMUSG00000022185
ENSMUSG00000025915.14	Sgk3	-0.282508	7.25904	-4.92323	0.00166413	0.0120286	-1.6056	ENSMUSG00000025915
ENSMUSG00000029060.17	Mib2	-0.302878	5.70799	-4.91763	0.00167483	0.0120994	-1.54185	ENSMUSG00000029060
ENSMUSG00000020340.16	Cyfip2	0.217849	8.96595	4.91613	0.00167772	0.0121138	-1.58734	ENSMUSG00000020340
ENSMUSG00000092607.9	Scnm1	-0.415176	4.14296	-4.9149	0.00168008	0.0121243	-1.27501	ENSMUSG00000092607
ENSMUSG00000032766.9	Gng11	1.10837	2.07857	4.91217	0.00168535	0.0121558	-0.849073	ENSMUSG00000032766
ENSMUSG00000032350.9	Gclc	-0.463689	6.51426	-4.91087	0.00168786	0.0121609	-1.60319	ENSMUSG00000032350
ENSMUSG00000032513.8	Gorasp1	0.4388	3.81491	4.91108	0.00168746	0.0121609	-1.20635	ENSMUSG00000032513
ENSMUSG00000016427.7	Ndufa1	0.572744	4.68686	4.91035	0.00168888	0.0121617	-1.39478	ENSMUSG00000016427
ENSMUSG00000039396.11	Neil3	-0.337708	4.69733	-4.90812	0.0016932	0.0121863	-1.40264	ENSMUSG00000039396
ENSMUSG00000022594.14	Lynx1	-0.774154	4.84465	-4.90714	0.0016951	0.012187	-1.4203	ENSMUSG00000022594
ENSMUSG00000033075.17	Senp1	-0.280944	6.52358	-4.90752	0.00169436	0.012187	-1.60856	ENSMUSG00000033075
ENSMUSG00000060002.14	Chpt1	0.857601	4.93958	4.90292	0.00170333	0.0122396	-1.44336	ENSMUSG00000060002
ENSMUSG00000041058.15	Wwp1	0.728572	6.60624	4.90218	0.00170477	0.0122434	-1.61633	ENSMUSG00000041058
ENSMUSG00000037418.6	Best1	1.23624	0.945674	4.89619	0.00171654	0.0123117	-0.756655	ENSMUSG00000037418
ENSMUSG00000059323.14	Tonsl	-0.472695	3.84377	-4.89595	0.00171701	0.0123117	-1.22964	ENSMUSG00000059323
ENSMUSG00000049657.9	Zbtb5	-0.408193	4.84946	-4.89646	0.00171601	0.0123117	-1.44498	ENSMUSG00000049657
ENSMUSG00000028613.15	Lrp8	-0.477198	7.49636	-4.89191	0.00172501	0.0123624	-1.64423	ENSMUSG00000028613
ENSMUSG00000028015.3	Ctso	0.446449	5.12654	4.88271	0.00174335	0.0124872	-1.51064	ENSMUSG00000028015
ENSMUSG00000033740.17	St18	0.573579	4.61054	4.88206	0.00174466	0.0124896	-1.41464	ENSMUSG00000033740
ENSMUSG00000031112.10	Stk26	-0.866394	4.90211	-4.88162	0.00174554	0.0124896	-1.46054	ENSMUSG00000031112
ENSMUSG00000017493.12	Igfbp4	-0.652613	5.88128	-4.88111	0.00174657	0.0124904	-1.59883	ENSMUSG00000017493
ENSMUSG00000036916.13	Zfp280c	-0.257625	5.10657	-4.88043	0.00174794	0.0124935	-1.51191	ENSMUSG00000036916
ENSMUSG00000021326.13	Trim27	-0.243219	6.03678	-4.87942	0.00174997	0.0125013	-1.61772	ENSMUSG00000021326
ENSMUSG00000079677.2	Fdx2	0.662598	3.48586	4.87697	0.00175491	0.0125265	-1.16971	ENSMUSG00000079677
ENSMUSG00000032392.11	Parp16	1.66468	1.20412	4.87676	0.00175535	0.0125265	-0.787187	ENSMUSG00000032392
ENSMUSG00000031878.18	Nae1	0.284561	4.76687	4.87603	0.00175681	0.0125303	-1.45811	ENSMUSG00000031878
ENSMUSG00000036678.8	Aaas	-0.327463	4.631	-4.8708	0.00176744	0.0125646	-1.43624	ENSMUSG00000036678
ENSMUSG00000037400.17	Atp11b	-0.24083	7.27343	-4.87103	0.00176696	0.0125646	-1.67143	ENSMUSG00000037400
ENSMUSG00000021981.10	Cab39l	0.359235	5.40895	4.87045	0.00176815	0.0125646	-1.56752	ENSMUSG00000021981
ENSMUSG00000021556.12	Golm1	-0.392868	5.24666	-4.87069	0.00176765	0.0125646	-1.54359	ENSMUSG00000021556
ENSMUSG00000034462.9	Pkd2	0.595085	4.34291	4.87081	0.00176742	0.0125646	-1.37196	ENSMUSG00000034462
ENSMUSG00000022856.9	Tmem41a	0.683476	2.02757	4.87149	0.00176603	0.0125646	-0.897368	ENSMUSG00000022856
ENSMUSG00000054648.8	Zfp869	-0.248473	5.68258	-4.87123	0.00176656	0.0125646	-1.59799	ENSMUSG00000054648
ENSMUSG00000062585.11	Cnr2	0.500904	5.24971	4.86915	0.0017708	0.0125702	-1.5455	ENSMUSG00000062585
ENSMUSG00000028070.7	Naxe	0.301354	4.41326	4.86953	0.00177003	0.0125702	-1.39374	ENSMUSG00000028070
ENSMUSG00000038503.15	Mesd	0.283948	5.29087	4.86811	0.00177293	0.012572	-1.55572	ENSMUSG00000038503
ENSMUSG00000053774.9	Ubxn7	-0.280844	7.13921	-4.86849	0.00177214	0.012572	-1.67374	ENSMUSG00000053774
ENSMUSG00000036225.15	Kctd1	-0.747237	3.28636	-4.86734	0.0017745	0.0125765	-1.13479	ENSMUSG00000036225
ENSMUSG00000087260.5	Lamtor5	0.28538	4.94307	4.86595	0.00177734	0.0125834	-1.50337	ENSMUSG00000087260
ENSMUSG00000025538.15	Sumf2	0.356856	4.00961	4.86631	0.00177661	0.0125834	-1.30756	ENSMUSG00000025538
ENSMUSG00000026245.16	Farsb	0.452098	5.883	4.86148	0.00178653	0.0126344	-1.62758	ENSMUSG00000026245
ENSMUSG00000029571.14	Tmem106b	0.329173	6.74126	4.86108	0.00178736	0.0126344	-1.67514	ENSMUSG00000029571
ENSMUSG00000071256.4	Zfp213	-0.495816	2.93528	-4.86132	0.00178686	0.0126344	-1.07304	ENSMUSG00000071256
ENSMUSG00000014453.4	Blk	-0.961751	2.74072	-4.85829	0.00179312	0.0126685	-1.02875	ENSMUSG00000014453
ENSMUSG00000047843.16	Bri3	0.332594	6.08383	4.85433	0.00180133	0.0127198	-1.65246	ENSMUSG00000047843
ENSMUSG00000026196.7	Bard1	-0.343239	5.26105	-4.85323	0.00180364	0.0127228	-1.56841	ENSMUSG00000026196
ENSMUSG00000079563.10	Pglyrp2	-1.13493	1.54368	-4.85345	0.00180317	0.0127228	-0.848387	ENSMUSG00000079563
ENSMUSG00000020994.5	Pnn	-0.30497	6.7941	-4.85195	0.00180629	0.0127348	-1.68804	ENSMUSG00000020994
ENSMUSG00000040940.18	Arhgef1	-0.282775	7.87857	-4.85046	0.0018094	0.0127434	-1.69368	ENSMUSG00000040940
ENSMUSG00000100210.2	H3c7	-0.498163	6.71642	-4.85059	0.00180913	0.0127434	-1.68625	ENSMUSG00000100210
ENSMUSG00000024712.9	Rfk	0.244071	5.41531	4.84919	0.00181206	0.0127555	-1.59625	ENSMUSG00000024712
ENSMUSG00000027774.16	Gfm1	0.249602	5.57176	4.84731	0.00181601	0.0127766	-1.61697	ENSMUSG00000027774
ENSMUSG00000003644.17	Rps6ka1	-0.440662	8.37221	-4.84162	0.001828	0.0128542	-1.69662	ENSMUSG00000003644
ENSMUSG00000023067.14	Cdkn1a	-0.378672	6.93613	-4.84018	0.00183103	0.0128688	-1.70595	ENSMUSG00000023067
ENSMUSG00000024948.15	Map4k2	-0.480832	6.79716	-4.83857	0.00183446	0.0128862	-1.70387	ENSMUSG00000024948
ENSMUSG00000024414.13	Mrpl27	0.380641	3.9846	4.83789	0.00183589	0.0128895	-1.3368	ENSMUSG00000024414
ENSMUSG00000044201.10	Cdc25c	-0.496076	3.27975	-4.83651	0.00183883	0.0128967	-1.17608	ENSMUSG00000044201
ENSMUSG00000025875.14	Tspan17	0.817791	2.88796	4.83694	0.00183792	0.0128967	-1.08907	ENSMUSG00000025875
ENSMUSG00000067336.6	Bmpr2	0.289952	7.48506	4.83515	0.00184173	0.0129103	-1.71665	ENSMUSG00000067336
ENSMUSG00000073755.4	5730409E04Rik	0.828857	2.82041	4.8322	0.00184803	0.0129366	-1.08044	ENSMUSG00000073755
ENSMUSG00000036188.4	Ankmy2	-0.256237	4.87479	-4.83261	0.00184716	0.0129366	-1.53228	ENSMUSG00000036188
ENSMUSG00000020923.17	Ubtf	-0.295179	7.10509	-4.83205	0.00184836	0.0129366	-1.71932	ENSMUSG00000020923
ENSMUSG00000009350.13	Mpo	-1.32557	5.29121	-4.83089	0.00185084	0.0129472	-1.56835	ENSMUSG00000009350
ENSMUSG00000057113.13	Npm1	-0.33627	8.58241	-4.82973	0.00185332	0.0129534	-1.7071	ENSMUSG00000057113
ENSMUSG00000021468.8	Sptlc1	0.271557	5.73018	4.82958	0.00185365	0.0129534	-1.65555	ENSMUSG00000021468
ENSMUSG00000024498.16	Tcerg1	-0.207323	6.89536	-4.82897	0.00185495	0.0129558	-1.72003	ENSMUSG00000024498
ENSMUSG00000030882.19	Dnhd1	-0.439813	3.22939	-4.82794	0.00185717	0.0129646	-1.17652	ENSMUSG00000030882
ENSMUSG00000036580.15	Spg20	0.257396	4.96548	4.8264	0.00186048	0.0129787	-1.55731	ENSMUSG00000036580
ENSMUSG00000073125.10	Xlr3b	-1.17974	0.542107	-4.82611	0.00186112	0.0129787	-0.824907	ENSMUSG00000073125
ENSMUSG00000031162.14	Gata1	-1.37517	1.60349	-4.82551	0.0018624	0.0129809	-0.882253	ENSMUSG00000031162
ENSMUSG00000024604.7	Rbm22	-0.235503	5.98013	-4.82413	0.00186538	0.0129949	-1.68343	ENSMUSG00000024604
ENSMUSG00000027187.10	Cat	0.565287	8.05624	4.82255	0.0018688	0.013012	-1.7263	ENSMUSG00000027187
ENSMUSG00000030156.5	Cd69	-1.2094	4.11183	-4.82048	0.00187329	0.013033	-1.36013	ENSMUSG00000030156
ENSMUSG00000044465.19	Fam160a2	0.801806	3.49532	4.82028	0.00187374	0.013033	-1.23882	ENSMUSG00000044465
ENSMUSG00000028737.15	Aldh4a1	0.404309	4.50356	4.81955	0.00187532	0.0130372	-1.47438	ENSMUSG00000028737
ENSMUSG00000020303.2	Stc2	-1.84484	1.03206	-4.81626	0.00188248	0.0130803	-0.843417	ENSMUSG00000020303
ENSMUSG00000031023.5	Akip1	0.682534	3.50058	4.81512	0.00188499	0.0130909	-1.24894	ENSMUSG00000031023
ENSMUSG00000029446.14	Psph	-0.46084	3.4446	-4.81345	0.00188864	0.0131025	-1.24163	ENSMUSG00000029446
ENSMUSG00000024597.11	Slc12a2	0.614564	3.87038	4.81302	0.00188958	0.0131025	-1.33734	ENSMUSG00000024597
ENSMUSG00000044583.13	Tlr7	-0.273005	6.99141	-4.81313	0.00188934	0.0131025	-1.74191	ENSMUSG00000044583
ENSMUSG00000005718.8	Tfap4	-0.431668	3.91433	-4.81045	0.00189522	0.0131349	-1.35283	ENSMUSG00000005718
ENSMUSG00000046434.16	Hnrnpa1	-0.335752	8.77643	-4.80881	0.00189884	0.0131532	-1.72834	ENSMUSG00000046434
ENSMUSG00000026158.11	Ogfrl1	-0.292376	6.82245	-4.80658	0.00190376	0.0131805	-1.74633	ENSMUSG00000026158
ENSMUSG00000060032.6	H2aj	-0.294307	5.58408	-4.80445	0.00190848	0.013196	-1.67155	ENSMUSG00000060032
ENSMUSG00000014470.4	Rnf166	-0.26923	6.25028	-4.80424	0.00190894	0.013196	-1.72597	ENSMUSG00000014470
ENSMUSG00000026771.14	Spopl	0.279518	5.44853	4.80498	0.00190732	0.013196	-1.65613	ENSMUSG00000026771
ENSMUSG00000079605.5	Zbtb9	-0.274764	4.90565	-4.80241	0.001913	0.0132173	-1.57569	ENSMUSG00000079605
ENSMUSG00000024887.10	Asah2	0.557846	3.10731	4.80127	0.00191554	0.0132253	-1.18257	ENSMUSG00000024887
ENSMUSG00000087150.7	BC064078	-0.767703	3.76755	-4.80101	0.00191613	0.0132253	-1.32333	ENSMUSG00000087150
ENSMUSG00000021273.11	Fdft1	0.852656	5.63484	4.80054	0.00191719	0.0132258	-1.67381	ENSMUSG00000021273
ENSMUSG00000025499.18	Hras	0.334712	4.54272	4.79954	0.00191942	0.0132308	-1.50869	ENSMUSG00000025499
ENSMUSG00000031906.9	Smpd3	-0.735828	2.41105	-4.79933	0.00191987	0.0132308	-1.04416	ENSMUSG00000031906
ENSMUSG00000001280.13	Sp1	-0.224162	8.00627	-4.79724	0.00192454	0.0132562	-1.75955	ENSMUSG00000001280
ENSMUSG00000005986.16	Ankrd13d	-0.500679	3.51463	-4.79659	0.00192599	0.0132586	-1.27743	ENSMUSG00000005986
ENSMUSG00000028437.14	Ubap1	0.469126	6.25852	4.79621	0.00192685	0.0132586	-1.73599	ENSMUSG00000028437
ENSMUSG00000040552.8	C3ar1	1.12516	6.9805	4.79423	0.0019313	0.0132824	-1.75857	ENSMUSG00000040552
ENSMUSG00000061273.3	Mmgt1	0.322378	5.53127	4.79291	0.00193427	0.0132948	-1.68062	ENSMUSG00000061273
ENSMUSG00000025204.10	Ndufb8	0.28959	5.80684	4.79255	0.00193508	0.0132948	-1.70976	ENSMUSG00000025204
ENSMUSG00000030314.16	Atg7	0.377187	6.18663	4.79051	0.00193968	0.0133196	-1.7396	ENSMUSG00000030314
ENSMUSG00000051343.11	Rab11fip5	0.599464	5.24915	4.78819	0.00194492	0.0133488	-1.64594	ENSMUSG00000051343
ENSMUSG00000000440.12	Pparg	1.5254	4.02247	4.78552	0.00195097	0.0133835	-1.36897	ENSMUSG00000000440
ENSMUSG00000019039.14	Dalrd3	-0.2774	5.13703	-4.78417	0.00195405	0.0133978	-1.63803	ENSMUSG00000019039
ENSMUSG00000027508.15	Pag1	-0.213051	6.57189	-4.7817	0.00195968	0.0134296	-1.76985	ENSMUSG00000027508
ENSMUSG00000045216.7	Hs6st1	0.358757	5.18072	4.78047	0.00196248	0.0134351	-1.64936	ENSMUSG00000045216
ENSMUSG00000028961.15	Pgd	0.696428	7.89888	4.78089	0.00196152	0.0134351	-1.78113	ENSMUSG00000028961
ENSMUSG00000031613.9	Hpgd	-0.740757	6.27097	-4.77981	0.001964	0.0134386	-1.75393	ENSMUSG00000031613
ENSMUSG00000038936.13	Sccpdh	0.534933	2.40464	4.77827	0.00196753	0.0134559	-1.07308	ENSMUSG00000038936
ENSMUSG00000071711.12	Mpst	0.517415	2.98024	4.77676	0.00197099	0.0134728	-1.18673	ENSMUSG00000071711
ENSMUSG00000003731.13	Kpna6	0.294999	6.645	4.77448	0.00197625	0.0135019	-1.7818	ENSMUSG00000003731
ENSMUSG00000038024.17	Dennd4c	0.504159	7.23008	4.77118	0.00198385	0.0135401	-1.79718	ENSMUSG00000038024
ENSMUSG00000030741.15	Spns1	0.579726	5.40723	4.77152	0.00198307	0.0135401	-1.68937	ENSMUSG00000030741
ENSMUSG00000019823.17	Mical1	0.322486	7.10181	4.77066	0.00198507	0.0135415	-1.79771	ENSMUSG00000019823
ENSMUSG00000025925.14	Terf1	-0.285478	4.95386	-4.7676	0.00199216	0.013583	-1.62848	ENSMUSG00000025925
ENSMUSG00000048039.8	Isg20l2	-0.226455	5.8544	-4.76586	0.00199622	0.0136038	-1.74757	ENSMUSG00000048039
ENSMUSG00000050732.9	Vamp8	0.260114	6.26183	4.76522	0.0019977	0.013607	-1.77658	ENSMUSG00000050732
ENSMUSG00000018666.13	Cbx1	-0.2287	5.56657	-4.7633	0.0020022	0.0136307	-1.72259	ENSMUSG00000018666
ENSMUSG00000074403.2	H3c13	-0.461527	6.56844	-4.76188	0.00200551	0.0136464	-1.79398	ENSMUSG00000074403
ENSMUSG00000029647.15	Pan3	-0.231503	7.94827	-4.76009	0.00200972	0.0136662	-1.80768	ENSMUSG00000029647
ENSMUSG00000041720.14	Pi4ka	0.226925	7.27182	4.75978	0.00201045	0.0136662	-1.81296	ENSMUSG00000041720
ENSMUSG00000050856.16	Atp5k	0.375861	4.46481	4.75905	0.00201216	0.0136709	-1.54275	ENSMUSG00000050856
ENSMUSG00000025316.16	Banp	-0.300976	5.1284	-4.75302	0.00202639	0.0137594	-1.67588	ENSMUSG00000025316
ENSMUSG00000063698.9	Sfxn4	-0.867719	1.22522	-4.75266	0.00202723	0.0137594	-0.937528	ENSMUSG00000063698
ENSMUSG00000033712.6	Ccar2	-0.280378	5.86123	-4.75075	0.00203179	0.0137626	-1.76702	ENSMUSG00000033712
ENSMUSG00000034220.7	Gpc1	0.836837	4.47941	4.75125	0.00203059	0.0137626	-1.54552	ENSMUSG00000034220
ENSMUSG00000024425.4	Ndfip1	0.308667	6.3871	4.75088	0.00203146	0.0137626	-1.8012	ENSMUSG00000024425
ENSMUSG00000074102.4	Rbm15b	-0.362642	6.49371	-4.75148	0.00203005	0.0137626	-1.80465	ENSMUSG00000074102
ENSMUSG00000101355.1	H3c10	-0.552477	5.63905	-4.74658	0.00204172	0.0138126	-1.74745	ENSMUSG00000101355
ENSMUSG00000068220.6	Lgals1	0.559308	8.28763	4.74623	0.00204254	0.0138126	-1.81953	ENSMUSG00000068220
ENSMUSG00000025486.17	Sirt3	-0.414712	4.79001	-4.74593	0.00204327	0.0138126	-1.6233	ENSMUSG00000025486
ENSMUSG00000036330.12	Slc18a1	1.11543	1.60087	4.74708	0.00204052	0.0138126	-0.97997	ENSMUSG00000036330
ENSMUSG00000020219.7	Timm13	0.339887	4.61646	4.74533	0.0020447	0.0138153	-1.59231	ENSMUSG00000020219
ENSMUSG00000040950.13	Mgl2	-0.862057	3.55728	-4.74084	0.00205549	0.0138812	-1.34836	ENSMUSG00000040950
ENSMUSG00000023328.14	Ache	-1.3173	2.03587	-4.74003	0.00205742	0.0138873	-1.04003	ENSMUSG00000023328
ENSMUSG00000040390.13	Map3k10	0.4268	3.51031	4.73568	0.00206793	0.0139513	-1.35515	ENSMUSG00000040390
ENSMUSG00000028412.17	Slc44a1	0.305239	6.84102	4.73426	0.00207137	0.0139675	-1.83929	ENSMUSG00000028412
ENSMUSG00000044477.12	Zfand3	0.351192	5.7494	4.73213	0.00207657	0.0139956	-1.78081	ENSMUSG00000044477
ENSMUSG00000016534.15	Lamp2	0.488554	8.58834	4.73082	0.00207975	0.01401	-1.83278	ENSMUSG00000016534
ENSMUSG00000022822.16	Abcc5	0.920144	5.61619	4.72908	0.002084	0.0140316	-1.76088	ENSMUSG00000022822
[truncated: 1,710 more rows]

## Sheet: Supp Table 2
Supplementary Table 2: MSigDB curated genesets ("C2") PIKfyve KO vs. WT cDCs
pathway	pval	padj	log2err	ES	NES	size
BLANCO_MELO_BRONCHIAL_EPITHELIAL_CELLS_INFLUENZA_A_DEL_NS1_INFECTION_DN	1e-10	1.00249e-08	NA	-0.524909	-2.2529	163
HOFFMANN_LARGE_TO_SMALL_PRE_BII_LYMPHOCYTE_UP	1.0068e-10	1.00249e-08	0.839089	-0.539103	-2.31256	148
KANG_DOXORUBICIN_RESISTANCE_UP	1e-10	1.00249e-08	NA	-0.749189	-2.71552	53
KEGG_LYSOSOME	1e-10	1.00249e-08	NA	0.756524	2.20628	112
KEGG_RIBOSOME	1e-10	1.00249e-08	NA	-0.669648	-2.6211	82
KONG_E2F3_TARGETS	1e-10	1.00249e-08	NA	-0.691011	-2.71766	92
MISSIAGLIA_REGULATED_BY_METHYLATION_DN	1e-10	1.00249e-08	NA	-0.6223	-2.48697	110
PUJANA_BRCA_CENTERED_NETWORK	1e-10	1.00249e-08	NA	-0.601103	-2.46542	118
PUJANA_XPRSS_INT_NETWORK	1e-10	1.00249e-08	NA	-0.609391	-2.61402	164
REACTOME_ACTIVATED_PKN1_STIMULATES_TRANSCRIPTION_OF_AR_ANDROGEN_RECEPTOR_REGULATED_GENES_KLK2_AND_KLK3	1e-10	1.00249e-08	NA	-0.778282	-2.82098	53
REACTOME_BASE_EXCISION_REPAIR	1e-10	1.00249e-08	NA	-0.695332	-2.70258	77
REACTOME_BASE_EXCISION_REPAIR_AP_SITE_FORMATION	1e-10	1.00249e-08	NA	-0.759539	-2.71351	50
REACTOME_CHROMOSOME_MAINTENANCE	1e-10	1.00249e-08	NA	-0.604071	-2.50893	126
REACTOME_CONDENSATION_OF_PROPHASE_CHROMOSOMES	1e-10	1.00249e-08	NA	-0.748511	-2.73843	59
REACTOME_DEPOSITION_OF_NEW_CENPA_CONTAINING_NUCLEOSOMES_AT_THE_CENTROMERE	1e-10	1.00249e-08	NA	-0.71447	-2.62559	62
REACTOME_DNA_DAMAGE_TELOMERE_STRESS_INDUCED_SENESCENCE	1e-10	1.00249e-08	NA	-0.703883	-2.6342	67
REACTOME_DNA_METHYLATION	1e-10	1.00249e-08	NA	-0.733573	-2.62074	50
REACTOME_HCMV_LATE_EVENTS	1e-10	1.00249e-08	NA	-0.622754	-2.47588	99
REACTOME_HDACS_DEACETYLATE_HISTONES	1e-10	1.00249e-08	NA	-0.658827	-2.57354	81
REACTOME_HOMOLOGY_DIRECTED_REPAIR	1e-10	1.00249e-08	NA	-0.595675	-2.48234	127
REACTOME_MEIOTIC_RECOMBINATION	1e-10	1.00249e-08	NA	-0.725039	-2.72298	68
REACTOME_RECOGNITION_AND_ASSOCIATION_OF_DNA_GLYCOSYLASE_WITH_SITE_CONTAINING_AN_AFFECTED_PURINE	1e-10	1.00249e-08	NA	-0.790112	-2.75979	44
REACTOME_RUNX1_REGULATES_GENES_INVOLVED_IN_MEGAKARYOCYTE_DIFFERENTIATION_AND_PLATELET_FUNCTION	1e-10	1.00249e-08	NA	-0.698808	-2.73524	82
REACTOME_SIRT1_NEGATIVELY_REGULATES_RRNA_EXPRESSION	1e-10	1.00249e-08	NA	-0.759853	-2.76347	54
REACTOME_TRANSCRIPTIONAL_REGULATION_OF_GRANULOPOIESIS	1e-10	1.00249e-08	NA	-0.693745	-2.68738	74
REN_BOUND_BY_E2F	1e-10	1.00249e-08	NA	-0.707118	-2.69967	72
ROSTY_CERVICAL_CANCER_PROLIFERATION_CLUSTER	1e-10	1.00249e-08	NA	-0.613401	-2.57554	138
SOTIRIOU_BREAST_CANCER_GRADE_1_VS_3_UP	1e-10	1.00249e-08	NA	-0.599632	-2.54001	153
FLORIO_NEOCORTEX_BASAL_RADIAL_GLIA_DN	1.1733e-10	1.09039e-08	0.826657	-0.531747	-2.27288	159
REACTOME_MEIOSIS	1.16793e-10	1.09039e-08	0.826657	-0.627012	-2.4565	91
REACTOME_TELOMERE_MAINTENANCE	1.5795e-10	1.42053e-08	0.826657	-0.61439	-2.44262	99
REACTOME_OXIDATIVE_STRESS_INDUCED_SENESCENCE	2.59104e-10	2.24688e-08	0.814036	-0.589558	-2.35081	107
ZHAN_MULTIPLE_MYELOMA_PR_UP	2.65951e-10	2.24688e-08	0.814036	-0.756096	-2.63443	43
REACTOME_PRC2_METHYLATES_HISTONES_AND_DNA	6.33914e-10	5.1981e-08	0.801216	-0.696139	-2.54683	59
REACTOME_HATS_ACETYLATE_HISTONES	1.03683e-09	8.25913e-08	0.788187	-0.55783	-2.32463	127
REACTOME_ERCC6_CSB_AND_EHMT2_G9A_POSITIVELY_REGULATE_RRNA_EXPRESSION	1.11671e-09	8.48872e-08	0.788187	-0.688032	-2.52843	62
REACTOME_TRANSCRIPTIONAL_REGULATION_BY_SMALL_RNAS	1.12655e-09	8.48872e-08	0.788187	-0.605636	-2.37275	91
CROONQUIST_NRAS_VS_STROMAL_STIMULATION_DN	1.68752e-09	1.20636e-07	0.788187	-0.626576	-2.44051	79
ISHIDA_E2F_TARGETS	1.65341e-09	1.20636e-07	0.788187	-0.708702	-2.53189	50
CROONQUIST_NRAS_SIGNALING_DN	2.14456e-09	1.49476e-07	0.774939	-0.667062	-2.50524	68
REACTOME_EUKARYOTIC_TRANSLATION_INITIATION	2.37742e-09	1.61665e-07	0.774939	-0.562312	-2.28604	114
PASQUALUCCI_LYMPHOMA_BY_GC_STAGE_DN	2.51955e-09	1.6725e-07	0.774939	-0.513316	-2.18325	156
REACTOME_NEGATIVE_EPIGENETIC_REGULATION_OF_RRNA_EXPRESSION	2.98095e-09	1.93277e-07	0.774939	-0.597141	-2.35451	93
REACTOME_POSITIVE_EPIGENETIC_REGULATION_OF_RRNA_EXPRESSION	3.80178e-09	2.40895e-07	0.761461	-0.605997	-2.38538	90
REACTOME_B_WICH_COMPLEX_POSITIVELY_REGULATES_RRNA_EXPRESSION	3.96151e-09	2.45437e-07	0.761461	-0.642278	-2.48929	75
KEGG_SYSTEMIC_LUPUS_ERYTHEMATOSUS	7.17158e-09	4.29197e-07	0.761461	-0.615922	-2.40594	81
REACTOME_FORMATION_OF_THE_BETA_CATENIN_TCF_TRANSACTIVATING_COMPLEX	7.31217e-09	4.29197e-07	0.761461	-0.645252	-2.49119	73
REACTOME_RNA_POLYMERASE_I_PROMOTER_ESCAPE	7.38933e-09	4.29197e-07	0.761461	-0.636296	-2.4661	75
REACTOME_SRP_DEPENDENT_COTRANSLATIONAL_PROTEIN_TARGETING_TO_MEMBRANE	8.27752e-09	4.70974e-07	0.74774	-0.564963	-2.23043	106
REACTOME_RUNX1_REGULATES_TRANSCRIPTION_OF_GENES_INVOLVED_IN_DIFFERENTIATION_OF_HSCS	8.78303e-09	4.89742e-07	0.74774	-0.551394	-2.24165	114
REACTOME_NONSENSE_MEDIATED_DECAY_NMD	1.35509e-08	7.40782e-07	0.74774	-0.556653	-2.22977	108
LEE_EARLY_T_LYMPHOCYTE_UP	2.22479e-08	1.19283e-06	0.733762	-0.565567	-2.23866	94
REACTOME_INHIBITION_OF_DNA_RECOMBINATION_AT_TELOMERE	3.1504e-08	1.65723e-06	0.719513	-0.665934	-2.42781	56
REACTOME_HCMV_EARLY_EVENTS	3.25006e-08	1.67799e-06	0.719513	-0.538852	-2.19067	114
REACTOME_PROCESSING_OF_DNA_DOUBLE_STRAND_BREAK_ENDS	3.59929e-08	1.82451e-06	0.719513	-0.589665	-2.32735	88
REACTOME_GENE_SILENCING_BY_RNA	4.02049e-08	2.00163e-06	0.719513	-0.541925	-2.16576	110
REACTOME_PRE_NOTCH_EXPRESSION_AND_PROCESSING	5.07709e-08	2.48332e-06	0.719513	-0.572118	-2.25007	92
WHITFIELD_CELL_CYCLE_LITERATURE	5.23187e-08	2.51491e-06	0.719513	-0.705532	-2.46436	44
WP_RETINOBLASTOMA_GENE_IN_CANCER	6.31537e-08	2.98428e-06	0.704976	-0.58156	-2.29015	86
REACTOME_EPIGENETIC_REGULATION_OF_GENE_EXPRESSION	7.25645e-08	3.37183e-06	0.704976	-0.499301	-2.10091	131
GAVIN_FOXP3_TARGETS_CLUSTER_P6	7.72713e-08	3.47472e-06	0.704976	-0.581468	-2.28849	85
REACTOME_MITOTIC_PROMETAPHASE	7.62148e-08	3.47472e-06	0.704976	-0.447504	-1.93407	190
REACTOME_REPRODUCTION	8.71306e-08	3.85587e-06	0.704976	-0.557571	-2.21401	98
REACTOME_DNA_DOUBLE_STRAND_BREAK_REPAIR	9.18298e-08	4.00033e-06	0.704976	-0.473774	-2.02152	154
WINNEPENNINCKX_MELANOMA_METASTASIS_UP	1.07743e-07	4.62134e-06	0.704976	-0.471649	-2.01246	154
REACTOME_G2_M_DNA_DAMAGE_CHECKPOINT	1.16937e-07	4.93969e-06	0.704976	-0.575001	-2.26432	86
REACTOME_RNA_POLYMERASE_I_TRANSCRIPTION	1.25704e-07	5.2308e-06	0.690132	-0.56599	-2.24193	95
LI_WILMS_TUMOR_VS_FETAL_KIDNEY_1_DN	1.28451e-07	5.26649e-06	0.690132	-0.489444	-2.11574	145
CROONQUIST_IL6_DEPRIVATION_DN	1.59995e-07	6.46474e-06	0.690132	-0.561041	-2.20651	92
PUJANA_BREAST_CANCER_WITH_BRCA1_MUTATED_UP	1.90736e-07	7.29447e-06	0.690132	-0.657043	-2.38434	52
REACTOME_HCMV_INFECTION	1.8483e-07	7.29447e-06	0.690132	-0.490565	-2.04886	136
REACTOME_MITOTIC_PROPHASE	1.85829e-07	7.29447e-06	0.690132	-0.509623	-2.10652	125
WHITEFORD_PEDIATRIC_CANCER_MARKERS	1.90996e-07	7.29447e-06	0.690132	-0.523654	-2.09274	110
COATES_MACROPHAGE_M1_VS_M2_DN	2.49587e-07	9.40335e-06	0.674963	0.736185	2.07626	78
WP_NUCLEAR_RECEPTORS_METAPATHWAY	2.62822e-07	9.76996e-06	0.674963	0.607022	1.82742	195
MORI_IMMATURE_B_LYMPHOCYTE_DN	3.26427e-07	1.19732e-05	0.674963	-0.560477	-2.2062	90
WP_CHOLESTEROL_METABOLISM_INCLUDES_BOTH_BLOCH_AND_KANDUTSCHRUSSELL_PATHWAYS	3.3068e-07	1.19732e-05	0.674963	0.807788	2.08552	41
BROWN_MYELOID_CELL_DEVELOPMENT_DN	3.5282e-07	1.2611e-05	0.674963	-0.523013	-2.10971	113
FURUKAWA_DUSP6_TARGETS_PCI35_DN	4.58116e-07	1.58317e-05	0.674963	-0.619873	-2.27795	62
REACTOME_MEIOTIC_SYNAPSIS	4.59959e-07	1.58317e-05	0.674963	-0.62576	-2.29869	58
WP_CYTOPLASMIC_RIBOSOMAL_PROTEINS	4.5659e-07	1.58317e-05	0.674963	-0.560802	-2.17575	84
KAUFFMANN_MELANOMA_RELAPSE_UP	4.82533e-07	1.64061e-05	0.659444	-0.624858	-2.29538	58
LIAN_LIPA_TARGETS_6M	5.10565e-07	1.715e-05	0.659444	0.742042	2.05959	69
MORI_LARGE_PRE_BII_LYMPHOCYTE_UP	5.77348e-07	1.91625e-05	0.659444	-0.558312	-2.1986	86
KEGG_SPLICEOSOME	5.85315e-07	1.91983e-05	0.659444	-0.495512	-2.0563	122
FRASOR_RESPONSE_TO_SERM_OR_FULVESTRANT_DN	6.20268e-07	2.01082e-05	0.659444	-0.66843	-2.3582	45
REACTOME_CELLULAR_SENESCENCE	6.3561e-07	2.0225e-05	0.659444	-0.437158	-1.88916	175
REACTOME_HDMS_DEMETHYLATE_HISTONES	6.38378e-07	2.0225e-05	0.659444	-0.67971	-2.36828	43
BURTON_ADIPOGENESIS_PEAK_AT_24HR	1.66524e-06	5.21652e-05	0.643552	-0.67318	-2.34357	42
REACTOME_ACTIVATION_OF_ANTERIOR_HOX_GENES_IN_HINDBRAIN_DEVELOPMENT_DURING_EARLY_EMBRYOGENESIS	1.94987e-06	6.04028e-05	0.627257	-0.526387	-2.08129	100
REACTOME_RHO_GTPASES_ACTIVATE_PKNS	2.02872e-06	6.21545e-05	0.627257	-0.568489	-2.1988	76
REACTOME_RESPONSE_OF_EIF2AK4_GCN2_TO_AMINO_ACID_DEFICIENCY	2.32709e-06	7.05209e-05	0.627257	-0.529257	-2.09642	95
NADLER_OBESITY_UP	2.59801e-06	7.78844e-05	0.627257	0.742385	2.0142	57
WU_APOPTOSIS_BY_CDKN1A_VIA_TP53	2.64696e-06	7.85076e-05	0.627257	-0.643313	-2.30387	47
REACTOME_RRNA_PROCESSING	3.08938e-06	9.06653e-05	0.627257	-0.408902	-1.77801	193
LENAOUR_DENDRITIC_CELL_MATURATION_UP	3.15303e-06	9.15693e-05	0.627257	0.674027	1.93205	95
BILANGES_SERUM_AND_RAPAMYCIN_SENSITIVE_GENES	3.35017e-06	9.62916e-05	0.627257	-0.582293	-2.18688	68
SARRIO_EPITHELIAL_MESENCHYMAL_TRANSITION_UP	3.42502e-06	9.74383e-05	0.627257	-0.438703	-1.84579	152
ACEVEDO_LIVER_CANCER_WITH_H3K27ME3_DN	4.09775e-06	0.000114245	0.610527	-0.494415	-1.98046	108
WP_DNA_IRDAMAGE_AND_CELLULAR_RESPONSE_VIA_ATR	4.0571e-06	0.000114245	0.610527	-0.54173	-2.11003	79
ZHOU_CELL_CYCLE_GENES_IN_IR_RESPONSE_24HR	4.49675e-06	0.000124128	0.610527	-0.480426	-1.97046	118
REACTOME_INFLUENZA_INFECTION	4.70856e-06	0.000128701	0.610527	-0.446949	-1.93204	145
KEGG_PPAR_SIGNALING_PATHWAY	4.81417e-06	0.00013031	0.610527	0.781291	2.02247	42
REACTOME_NONHOMOLOGOUS_END_JOINING_NHEJ	5.91501e-06	0.000158568	0.610527	-0.589454	-2.15652	59
REACTOME_G2_M_CHECKPOINTS	7.23768e-06	0.000192178	0.610527	-0.438016	-1.87224	159
WP_PPAR_SIGNALING_PATHWAY	7.86541e-06	0.000206875	0.593325	0.787244	2.02742	40
REACTOME_SELENOAMINO_ACID_METABOLISM	8.15401e-06	0.000212462	0.593325	-0.482049	-1.92213	107
REACTOME_HDR_THROUGH_HOMOLOGOUS_RECOMBINATION_HRR	9.5452e-06	0.000246407	0.593325	-0.570103	-2.13341	66
LIAN_LIPA_TARGETS_3M	9.74063e-06	0.000249146	0.593325	0.727089	1.98235	59
REACTOME_ACTIVATION_OF_ATR_IN_RESPONSE_TO_REPLICATION_STRESS	1.06917e-05	0.000270987	0.593325	-0.659623	-2.17775	37
REACTOME_IRON_UPTAKE_AND_TRANSPORT	1.08571e-05	0.0002727	0.593325	0.754674	1.9947	47
REACTOME_RMTS_METHYLATE_HISTONE_ARGININES	1.40068e-05	0.000348669	0.593325	-0.558746	-2.09104	67
REACTOME_ESTROGEN_DEPENDENT_GENE_EXPRESSION	1.54367e-05	0.000380864	0.57561	-0.456804	-1.88819	125
REACTOME_MRNA_SPLICING	1.6069e-05	0.000392986	0.57561	-0.396216	-1.69553	185
REACTOME_MITOTIC_SPINDLE_CHECKPOINT	1.63665e-05	0.000396782	0.57561	-0.475763	-1.90086	109
WP_NRF2_PATHWAY	1.84325e-05	0.000443015	0.57561	0.663408	1.88813	86
WAMUNYOKOLI_OVARIAN_CANCER_LMP_DN	2.01614e-05	0.000480428	0.57561	0.619964	1.824	132
REACTOME_DNA_STRAND_ELONGATION	2.21688e-05	0.000523785	0.57561	-0.680342	-2.15348	32
VERHAAK_GLIOBLASTOMA_MESENCHYMAL	2.28574e-05	0.000535517	0.57561	0.562442	1.69377	193
FOSTER_TOLERANT_MACROPHAGE_UP	2.40505e-05	0.000558774	0.57561	0.603727	1.77982	140
FISCHER_G1_S_CELL_CYCLE	2.43914e-05	0.00056201	0.57561	-0.384833	-1.65287	188
KOYAMA_SEMA3B_TARGETS_UP	2.62616e-05	0.000600142	0.57561	0.582259	1.73651	167
GRAHAM_CML_DIVIDING_VS_NORMAL_QUIESCENT_UP	3.22772e-05	0.000731617	0.557332	-0.408704	-1.74887	171
REACTOME_RESOLUTION_OF_SISTER_CHROMATID_COHESION	3.27805e-05	0.000737033	0.557332	-0.452602	-1.85055	116
LE_EGR2_TARGETS_DN	3.79612e-05	0.000846686	0.557332	0.677508	1.89715	72
BURTON_ADIPOGENESIS_6	3.90652e-05	0.000864396	0.557332	0.584927	1.74294	164
WIERENGA_STAT5A_TARGETS_DN	4.08148e-05	0.000895997	0.557332	-0.38924	-1.67061	163
GRAHAM_NORMAL_QUIESCENT_VS_NORMAL_DIVIDING_DN	5.61668e-05	0.00119846	0.557332	-0.495863	-1.95268	86
HOELZEL_NF1_TARGETS_UP	5.63123e-05	0.00119846	0.557332	0.681722	1.92488	76
REACTOME_DISEASES_OF_PROGRAMMED_CELL_DEATH	5.61668e-05	0.00119846	0.557332	-0.495828	-1.95255	86
WP_DNA_REPAIR_PATHWAYS_FULL_NETWORK	5.57652e-05	0.00119846	0.557332	-0.449738	-1.82173	117
KEGG_DRUG_METABOLISM_CYTOCHROME_P450	5.75313e-05	0.00120599	0.557332	0.803149	1.92873	26
REACTOME_EXTENSION_OF_TELOMERES	5.7516e-05	0.00120599	0.557332	-0.587484	-2.11116	49
KAMMINGA_EZH2_TARGETS	6.37428e-05	0.00132623	0.538434	-0.616201	-2.12358	41
REACTOME_PKMTS_METHYLATE_HISTONE_LYSINES	6.74939e-05	0.00139387	0.538434	-0.540834	-1.98604	63
DURAND_STROMA_S_UP	6.86353e-05	0.00140702	0.538434	0.570114	1.70132	172
SERVITJA_LIVER_HNF1A_TARGETS_UP	6.91477e-05	0.00140718	0.538434	0.628486	1.81598	100
REACTOME_ACTIVATION_OF_THE_PRE_REPLICATIVE_COMPLEX	6.98828e-05	0.00141184	0.538434	-0.65742	-2.08093	32
DAVICIONI_TARGETS_OF_PAX_FOXO1_FUSIONS_UP	7.29471e-05	0.00146314	0.538434	0.563641	1.68893	181
WP_DNA_REPLICATION	7.42689e-05	0.00147901	0.538434	-0.612695	-2.1115	41
DUNNE_TARGETS_OF_AML1_MTG8_FUSION_UP	7.53049e-05	0.00148901	0.538434	-0.597013	-2.1221	46
PUJANA_BREAST_CANCER_LIT_INT_NETWORK	7.66717e-05	0.00149483	0.538434	-0.481499	-1.91318	97
SONG_TARGETS_OF_IE86_CMV_PROTEIN	7.61758e-05	0.00149483	0.538434	-0.570568	-2.03839	50
MORI_EMU_MYC_LYMPHOMA_BY_ONSET_TIME_UP	8.49184e-05	0.00164412	0.538434	-0.452836	-1.81391	108
ZHOU_CELL_CYCLE_GENES_IN_IR_RESPONSE_6HR	8.62704e-05	0.00165877	0.538434	-0.488479	-1.91839	83
VERNELL_RETINOBLASTOMA_PATHWAY_UP	9.29034e-05	0.00177407	0.538434	-0.53267	-1.95606	63
WP_FBXL10_ENHANCEMENT_OF_MAPERK_SIGNALING_IN_DIFFUSE_LARGE_BCELL_LYMPHOMA	9.96483e-05	0.00188993	0.538434	-0.674136	-2.11235	28
WAKABAYASHI_ADIPOGENESIS_PPARG_RXRA_BOUND_WITH_H4K20ME1_MARK	0.000107455	0.00202422	0.538434	0.586687	1.7321	138
REACTOME_HOMOLOGOUS_DNA_PAIRING_AND_STRAND_EXCHANGE	0.000112172	0.00209889	0.538434	-0.592067	-2.06119	42
REACTOME_TRANSFERRIN_ENDOCYTOSIS_AND_RECYCLING	0.000117558	0.00218501	0.538434	0.803538	1.918	25
REACTOME_ACTIVATION_OF_GENE_EXPRESSION_BY_SREBF_SREBP	0.000119448	0.00220544	0.538434	0.751119	1.93438	40
REACTOME_ACTIVATION_OF_THE_MRNA_UPON_BINDING_OF_THE_CAP_BINDING_COMPLEX_AND_EIFS_AND_SUBSEQUENT_BINDING_TO_43S	0.000122777	0.00225199	0.518848	-0.5376	-1.96681	59
SHEPARD_BMYB_TARGETS	0.000130491	0.00237784	0.518848	-0.559379	-1.99842	50
REACTOME_EUKARYOTIC_TRANSLATION_ELONGATION	0.00013224	0.00239406	0.518848	-0.469912	-1.86728	87
REACTOME_SIGNALING_BY_INSULIN_RECEPTOR	0.000137758	0.00247787	0.518848	0.711097	1.9058	50
LY_AGING_OLD_DN	0.000147779	0.00264107	0.518848	-0.55783	-1.99289	50
CHANGOLKAR_H2AFY_TARGETS_UP	0.000151992	0.00266513	0.518848	0.726264	1.89226	43
KEGG_HOMOLOGOUS_RECOMBINATION	0.000151767	0.00266513	0.518848	-0.6662	-2.05706	27
LINDVALL_IMMORTALIZED_BY_TERT_UP	0.000151966	0.00266513	0.518848	0.704881	1.89646	51
HADDAD_T_LYMPHOCYTE_AND_NK_PROGENITOR_DN	0.000166709	0.00290491	0.518848	-0.568503	-2.04295	49
REACTOME_ION_CHANNEL_TRANSPORT	0.000167972	0.00290873	0.518848	0.625216	1.80101	97
KEGG_METABOLISM_OF_XENOBIOTICS_BY_CYTOCHROME_P450	0.000171499	0.00295147	0.518848	0.785035	1.88523	26
PYEON_HPV_POSITIVE_TUMORS_UP	0.000194062	0.00329948	0.518848	-0.495181	-1.91525	76
REACTOME_REGULATION_OF_CHOLESTEROL_BIOSYNTHESIS_BY_SREBP_SREBF	0.000194087	0.00329948	0.518848	0.700953	1.88662	53
APPEL_IMATINIB_RESPONSE	0.000200528	0.00336791	0.518848	0.769806	1.89635	30
KORKOLA_TERATOMA	0.000200281	0.00336791	0.518848	-0.690752	-2.06067	25
BENPORATH_PROLIFERATION	0.000206995	0.00343514	0.518848	-0.408117	-1.74825	141
VILLANUEVA_LIVER_CANCER_KRT19_UP	0.000206697	0.00343514	0.518848	-0.380943	-1.63679	155
LI_WILMS_TUMOR_VS_FETAL_KIDNEY_1_UP	0.000209962	0.00346376	0.518848	0.563353	1.67303	150
KUNINGER_IGF1_VS_PDGFB_TARGETS_UP	0.000213448	0.00350054	0.518848	-0.600838	-2.00631	38
KEGG_DNA_REPLICATION	0.000226759	0.0036971	0.518848	-0.629485	-2.00712	35
TANG_SENESCENCE_TP53_TARGETS_DN	0.000237593	0.00385121	0.518848	-0.564022	-2.02685	49
HOLLERN_EMT_BREAST_TUMOR_DN	0.000252678	0.00407206	0.498493	-0.529248	-1.91815	55
IKEDA_MIR1_TARGETS_UP	0.00025454	0.0040785	0.498493	0.693899	1.86505	52
BRUECKNER_TARGETS_OF_MIRLET7A3_DN	0.000265939	0.00421272	0.498493	0.679319	1.84309	57
KARLSSON_TGFB1_TARGETS_DN	0.000264753	0.00421272	0.498493	0.560664	1.66936	160
REACTOME_AMINO_ACIDS_REGULATE_MTORC1	0.000271264	0.0042728	0.498493	0.69218	1.86229	51
LANDIS_ERBB2_BREAST_PRENEOPLASTIC_DN	0.00028845	0.00451797	0.498493	0.706548	1.8675	47
NAKAMURA_ADIPOGENESIS_LATE_UP	0.000291328	0.00453756	0.498493	0.643358	1.82237	82
REACTOME_RESOLUTION_OF_ABASIC_SITES_AP_SITES	0.000301887	0.00467589	0.498493	-0.609542	-1.9658	36
QI_HYPOXIA	0.000317477	0.0048902	0.498493	0.591008	1.71444	107
WINTER_HYPOXIA_UP	0.000321645	0.00492718	0.498493	0.624311	1.76065	80
RUAN_RESPONSE_TO_TNF_DN	0.000326214	0.00496986	0.498493	0.669053	1.85099	63
REACTOME_TELOMERE_C_STRAND_LAGGING_STRAND_SYNTHESIS	0.000346256	0.00521818	0.498493	-0.616187	-1.95464	34
ZHANG_GATA6_TARGETS_DN	0.000345477	0.00521818	0.498493	0.725218	1.84427	37
REACTOME_BIOLOGICAL_OXIDATIONS	0.000356921	0.00534288	0.498493	0.601614	1.74616	106
REACTOME_PHASE_II_CONJUGATION_OF_COMPOUNDS	0.000358364	0.00534288	0.498493	0.6648	1.81252	59
WP_HISTONE_MODIFICATIONS	0.000368914	0.00547092	0.498493	-0.513201	-1.87705	60
GUO_TARGETS_OF_IRS1_AND_IRS2	0.0003788	0.0055878	0.498493	0.621706	1.75647	81
BOYLAN_MULTIPLE_MYELOMA_PCA1_UP	0.000404237	0.00590059	0.498493	-0.454168	-1.79899	95
LY_AGING_PREMATURE_DN	0.00040254	0.00590059	0.498493	-0.679126	-2.02598	25
BORLAK_LIVER_CANCER_EGF_UP	0.000412255	0.00595527	0.498493	0.711043	1.84062	42
RIZ_ERYTHROID_DIFFERENTIATION	0.000411688	0.00595527	0.498493	-0.477687	-1.85972	78
DAVICIONI_MOLECULAR_ARMS_VS_ERMS_DN	0.000424147	0.00603328	0.498493	0.596527	1.7272	105
KEGG_OXIDATIVE_PHOSPHORYLATION	0.000419938	0.00603328	0.498493	0.590174	1.72434	115
ROSS_AML_OF_FAB_M7_TYPE	0.000422765	0.00603328	0.498493	-0.526508	-1.91483	54
SMIRNOV_CIRCULATING_ENDOTHELIOCYTES_IN_CANCER_UP	0.000431222	0.00610278	0.498493	0.576475	1.68639	128
REACTOME_RESOLUTION_OF_D_LOOP_STRUCTURES	0.000436177	0.00614173	0.498493	-0.617756	-1.95445	33
NAKAYAMA_SOFT_TISSUE_TUMORS_PCA2_DN	0.000440088	0.00616566	0.498493	0.766531	1.87541	29
BEIER_GLIOMA_STEM_CELL_DN	0.000448624	0.0062227	0.498493	0.700517	1.87007	49
REACTOME_TCF_DEPENDENT_SIGNALING_IN_RESPONSE_TO_WNT	0.000446701	0.0062227	0.498493	-0.359405	-1.56355	180
NABA_ECM_REGULATORS	0.000453077	0.00625335	0.498493	0.611366	1.76811	104
LEE_DIFFERENTIATING_T_LYMPHOCYTE	0.000456214	0.00626565	0.498493	-0.359101	-1.55184	175
BURTON_ADIPOGENESIS_3	0.00046167	0.00630949	0.498493	-0.436558	-1.73349	98
KEGG_VIBRIO_CHOLERAE_INFECTION	0.000477503	0.00649404	0.498493	0.707142	1.83052	42
REACTOME_ROS_AND_RNS_PRODUCTION_IN_PHAGOCYTES	0.000482715	0.00653305	0.498493	0.773533	1.86072	27
MENSE_HYPOXIA_UP	0.000489104	0.00658754	0.477271	0.610768	1.73992	87
REACTOME_SENESCENCE_ASSOCIATED_SECRETORY_PHENOTYPE_SASP	0.000500337	0.00669001	0.477271	-0.437953	-1.73353	94
WU_CELL_MIGRATION	0.00050151	0.00669001	0.477271	0.588564	1.71732	114
JAATINEN_HEMATOPOIETIC_STEM_CELL_DN	0.00050855	0.00675161	0.477271	-0.375081	-1.61342	166
RUAN_RESPONSE_TO_TNF_TROGLITAZONE_DN	0.00051551	0.00677945	0.477271	0.747027	1.84023	30
WHITFIELD_CELL_CYCLE_S	0.000513939	0.00677945	0.477271	-0.406258	-1.68734	126
GARGALOVIC_RESPONSE_TO_OXIDIZED_PHOSPHOLIPIDS_TURQUOISE_DN	0.000520955	0.00681888	0.477271	-0.521536	-1.89675	54
PID_FANCONI_PATHWAY	0.000530861	0.00691608	0.477271	-0.555173	-1.95863	45
WP_MRNA_PROCESSING	0.000539219	0.0069923	0.477271	-0.411022	-1.69277	124
TAKEDA_TARGETS_OF_NUP98_HOXA9_FUSION_16D_UP	0.000552352	0.00712944	0.477271	-0.409189	-1.69492	121
CHICAS_RB1_TARGETS_GROWING	0.000577432	0.0074188	0.477271	-0.361706	-1.57029	176
STEARMAN_LUNG_CANCER_EARLY_VS_LATE_DN	0.000596438	0.00762784	0.477271	0.668414	1.80797	56
MCBRYAN_PUBERTAL_BREAST_4_5WK_DN	0.000616133	0.00784374	0.477271	0.551378	1.63475	149
LEE_LIVER_CANCER_ACOX1_UP	0.000625911	0.007932	0.477271	0.700594	1.81357	42
ABRAMSON_INTERACT_WITH_AIRE	0.000638005	0.00794088	0.477271	-0.553195	-1.92586	42
FERREIRA_EWINGS_SARCOMA_UNSTABLE_VS_STABLE_UP	0.000633098	0.00794088	0.477271	-0.370892	-1.56318	150
MARKEY_RB1_CHRONIC_LOF_DN	0.000629589	0.00794088	0.477271	0.599756	1.71731	93
MOLENAAR_TARGETS_OF_CCND1_AND_CDK4_DN	0.000637959	0.00794088	0.477271	-0.526755	-1.90929	53
KAMIKUBO_MYELOID_CEBPA_NETWORK	0.000654995	0.00811612	0.477271	-0.628249	-1.94212	30
FARMER_BREAST_CANCER_CLUSTER_2	0.000659847	0.00814006	0.477271	-0.601611	-1.90428	32
REACTOME_METABOLISM_OF_STEROIDS	0.000689135	0.00846392	0.477271	0.576351	1.67192	107
TONKS_TARGETS_OF_RUNX1_RUNX1T1_FUSION_ERYTHROCYTE_UP	0.000767346	0.00938316	0.477271	0.574554	1.68042	127
KIM_BIPOLAR_DISORDER_OLIGODENDROCYTE_DENSITY_CORR_DN	0.0008431	0.0102645	0.477271	-0.59954	-1.91164	35
LINDGREN_BLADDER_CANCER_CLUSTER_2A_DN	0.000856684	0.0103845	0.477271	0.573377	1.67647	122
ZHAN_EARLY_DIFFERENTIATION_GENES_DN	0.000861669	0.0103997	0.477271	-0.573381	-1.9454	40
COULOUARN_TEMPORAL_TGFB1_SIGNATURE_DN	0.000868068	0.0104318	0.477271	0.578361	1.68444	111
GERHOLD_ADIPOGENESIS_UP	0.000895175	0.0106656	0.477271	0.683994	1.76591	41
HUANG_GATA2_TARGETS_DN	0.000893045	0.0106656	0.477271	-0.484789	-1.79886	65
REACTOME_SPHINGOLIPID_METABOLISM	0.000904739	0.010704	0.477271	0.643296	1.78256	66
WP_METAPATHWAY_BIOTRANSFORMATION_PHASE_I_AND_II	0.000906079	0.010704	0.477271	0.633603	1.77798	73
WP_THE_EFFECT_OF_PROGERIN_ON_THE_INVOLVED_GENES_IN_HUTCHINSONGILFORD_PROGERIA_SYNDROME	0.000974914	0.0114686	0.477271	-0.596231	-1.88635	33
MORI_PRE_BI_LYMPHOCYTE_UP	0.00103681	0.0121454	0.45506	-0.4611	-1.78344	76
PID_PLK1_PATHWAY	0.00104739	0.0122181	0.45506	-0.539273	-1.90254	45
REACTOME_METALLOPROTEASE_DUBS	0.00107168	0.0124494	0.45506	-0.593186	-1.89138	35
STEARMAN_TUMOR_FIELD_EFFECT_UP	0.00111404	0.0128877	0.45506	0.721208	1.83444	35
DACOSTA_UV_RESPONSE_VIA_ERCC3_COMMON_UP	0.00116555	0.0133178	0.45506	0.636012	1.75897	64
REACTOME_INTERLEUKIN_7_SIGNALING	0.00116553	0.0133178	0.45506	-0.610457	-1.88712	30
WP_STEROL_REGULATORY_ELEMENTBINDING_PROTEINS_SREBP_SIGNALLING	0.00116135	0.0133178	0.45506	0.637855	1.77005	65
MANALO_HYPOXIA_UP	0.00117386	0.0133581	0.45506	0.534311	1.58701	151
SASSON_RESPONSE_TO_FORSKOLIN_UP	0.00118779	0.0134616	0.45506	0.595469	1.68234	81
NATSUME_RESPONSE_TO_INTERFERON_BETA_DN	0.00119816	0.0135242	0.45506	0.685234	1.78536	43
WP_THYROID_HORMONES_PRODUCTION_AND_THEIR_PERIPHERAL_DOWNSTREAM_SIGNALLING_EFFECTS	0.00121141	0.0136186	0.45506	0.645415	1.77987	62
KEGG_BASE_EXCISION_REPAIR	0.00122485	0.0136595	0.45506	-0.58094	-1.83885	32
KEGG_GLUTATHIONE_METABOLISM	0.00122038	0.0136595	0.45506	0.700647	1.79631	39
PICCALUGA_ANGIOIMMUNOBLASTIC_LYMPHOMA_UP	0.00124123	0.013787	0.45506	0.563247	1.64627	121
BYSTROEM_CORRELATED_WITH_IL5_UP	0.00124656	0.0137913	0.45506	-0.535538	-1.80224	39
ASTON_MAJOR_DEPRESSIVE_DISORDER_DN	0.00125359	0.0138142	0.45506	0.574915	1.67664	112
KAUFFMANN_DNA_REPLICATION_GENES	0.00126672	0.013904	0.45506	-0.381284	-1.60215	134
KEGG_EPITHELIAL_CELL_SIGNALING_IN_HELICOBACTER_PYLORI_INFECTION	0.00133576	0.0146044	0.45506	0.646318	1.7482	56
BENPORATH_PRC2_TARGETS	0.0014016	0.0151873	0.45506	0.523273	1.55843	163
BOQUEST_STEM_CELL_UP	0.00140542	0.0151873	0.45506	0.58237	1.6799	99
JIANG_HYPOXIA_NORMAL	0.00139862	0.0151873	0.45506	0.520811	1.55325	167
HOSHIDA_LIVER_CANCER_SUBCLASS_S3	0.00145731	0.0156871	0.45506	0.519833	1.55034	167
BLANCO_MELO_COVID19_SARS_COV_2_POS_PATIENT_LUNG_TISSUE_UP	0.00147521	0.0158188	0.45506	-0.394132	-1.63246	123
SHAFFER_IRF4_TARGETS_IN_ACTIVATED_B_LYMPHOCYTE	0.00152666	0.0163077	0.45506	0.614993	1.7318	75
WP_BASE_EXCISION_REPAIR	0.00153447	0.0163286	0.45506	-0.601008	-1.85791	30
YAMAZAKI_TCEB3_TARGETS_DN	0.00156508	0.016591	0.45506	0.536771	1.59429	157
PLASARI_TGFB1_TARGETS_10HR_DN	0.00159423	0.0168361	0.45506	0.51742	1.54314	167
ODONNELL_TFRC_TARGETS_DN	0.00160395	0.0168748	0.45506	-0.413583	-1.63509	105
PAPASPYRIDONOS_UNSTABLE_ATEROSCLEROTIC_PLAQUE_UP	0.00162868	0.0170705	0.45506	0.674266	1.78217	47
BRIDEAU_IMPRINTED_GENES	0.00167859	0.0175278	0.45506	0.721102	1.77637	30
REACTOME_FATTY_ACYL_COA_BIOSYNTHESIS	0.00168824	0.0175627	0.45506	0.739618	1.77914	27
GALINDO_IMMUNE_RESPONSE_TO_ENTEROTOXIN	0.00171135	0.017737	0.45506	0.601443	1.69438	79
REACTOME_RESOLUTION_OF_D_LOOP_STRUCTURES_THROUGH_SYNTHESIS_DEPENDENT_STRAND_ANNEALING_SDSA	0.00176189	0.0181932	0.45506	-0.618515	-1.87674	26
CONCANNON_APOPTOSIS_BY_EPOXOMICIN_UP	0.00180785	0.0185989	0.45506	0.511857	1.53418	184
KOHOUTEK_CCNT1_TARGETS	0.00182308	0.0186866	0.45506	0.709552	1.8048	35
REICHERT_MITOSIS_LIN9_TARGETS	0.00183054	0.0186943	0.45506	-0.605272	-1.86893	27
REACTOME_GLYCOSPHINGOLIPID_METABOLISM	0.0018624	0.0189502	0.45506	0.711821	1.7955	33
TONKS_TARGETS_OF_RUNX1_RUNX1T1_FUSION_HSC_DN	0.0018852	0.019108	0.45506	-0.335096	-1.43823	163
ZHAN_MULTIPLE_MYELOMA_CD1_VS_CD2_UP	0.00189161	0.019108	0.45506	-0.495378	-1.76977	50
ZHONG_SECRETOME_OF_LUNG_CANCER_AND_FIBROBLAST	0.00193804	0.0195063	0.45506	0.558805	1.63242	116
VANLOO_SP3_TARGETS_DN	0.00194938	0.0195499	0.45506	0.623613	1.73651	70
JEPSEN_SMRT_TARGETS	0.00202275	0.020213	0.431708	0.746997	1.78304	25
JINESH_BLEBBISHIELD_TRANSFORMED_STEM_CELL_SPHERES_UP	0.00204181	0.0202641	0.431708	0.548713	1.60377	125
WELCSH_BRCA1_TARGETS_UP	0.0020424	0.0202641	0.431708	0.506421	1.51748	181
ACEVEDO_LIVER_CANCER_WITH_H3K9ME3_DN	0.00205457	0.0203126	0.431708	-0.412514	-1.61614	91
KEGG_STARCH_AND_SUCROSE_METABOLISM	0.00206909	0.0203838	0.431708	0.732669	1.75947	26
KEGG_GLYCEROLIPID_METABOLISM	0.00209226	0.0204387	0.431708	0.707298	1.79906	35
LEE_LIVER_CANCER_E2F1_UP	0.00209665	0.0204387	0.431708	0.671998	1.75087	43
WP_INTERFERON_TYPE_I_SIGNALING_PATHWAYS	0.00209068	0.0204387	0.431708	-0.489426	-1.77607	52
NAKAMURA_CANCER_MICROENVIRONMENT_DN	0.00210512	0.0204498	0.431708	-0.524033	-1.82434	42
REN_ALVEOLAR_RHABDOMYOSARCOMA_UP	0.00215274	0.0207725	0.431708	0.62812	1.72181	60
WP_PROXIMAL_TUBULE_TRANSPORT	0.00215325	0.0207725	0.431708	0.732058	1.77615	28
HADDAD_T_LYMPHOCYTE_AND_NK_PROGENITOR_UP	0.00224096	0.0213966	0.431708	-0.463681	-1.70186	64
REACTOME_HDR_THROUGH_SINGLE_STRAND_ANNEALING_SSA	0.0022383	0.0213966	0.431708	-0.541754	-1.7886	37
SASSON_RESPONSE_TO_GONADOTROPHINS_UP	0.00222819	0.0213966	0.431708	0.59306	1.67076	79
KAAB_HEART_ATRIUM_VS_VENTRICLE_UP	0.00229997	0.021885	0.431708	0.532862	1.5878	164
PID_ATR_PATHWAY	0.00245317	0.0232634	0.431708	-0.538126	-1.77663	37
GREENBAUM_E2A_TARGETS_UP	0.00249574	0.0235072	0.431708	-0.556856	-1.76261	32
ONDER_CDH1_SIGNALING_VIA_CTNNB1	0.00249485	0.0235072	0.431708	-0.50015	-1.79717	48
REACTOME_SUMOYLATION_OF_CHROMATIN_ORGANIZATION_PROTEINS	0.00252366	0.0236901	0.431708	-0.457289	-1.69682	65
AFFAR_YY1_TARGETS_UP	0.00256461	0.0239937	0.431708	0.552487	1.61818	117
MIKKELSEN_MEF_ICP_WITH_H3K27ME3	0.00259191	0.024168	0.431708	-0.506151	-1.81888	49
LIM_MAMMARY_LUMINAL_MATURE_DN	0.00263883	0.0245235	0.431708	0.62764	1.69768	56
CAIRO_HEPATOBLASTOMA_CLASSES_DN	0.00267701	0.0247957	0.431708	0.542832	1.59089	130
GAUSSMANN_MLL_AF4_FUSION_TARGETS_A_UP	0.00277964	0.0254923	0.431708	0.526281	1.55339	144
GAVIN_FOXP3_TARGETS_CLUSTER_P4	0.00277442	0.0254923	0.431708	0.579251	1.63652	81
SENESE_HDAC1_AND_HDAC2_TARGETS_DN	0.00276175	0.0254923	0.431708	0.542153	1.60067	137
KOBAYASHI_EGFR_SIGNALING_24HR_UP	0.00285375	0.0260263	0.431708	0.57529	1.64266	88
ZHONG_RESPONSE_TO_AZACITIDINE_AND_TSA_UP	0.00285655	0.0260263	0.431708	0.534476	1.57456	135
REACTOME_STIMULI_SENSING_CHANNELS	0.00289115	0.0262558	0.431708	0.659834	1.74403	47
KEGG_SPHINGOLIPID_METABOLISM	0.00301864	0.0273245	0.431708	0.701343	1.7277	30
BOYLAN_MULTIPLE_MYELOMA_C_DN	0.00308241	0.0278115	0.431708	0.637627	1.71551	51
WAKASUGI_HAVE_ZNF143_BINDING_SITES	0.00312343	0.0280907	0.431708	-0.477131	-1.73145	52
PID_FOXM1_PATHWAY	0.00314089	0.0281569	0.431708	-0.549236	-1.73849	32
REACTOME_NR1H2_AND_NR1H3_MEDIATED_SIGNALING	0.003213	0.0285281	0.431708	0.676872	1.73536	39
YAMASHITA_LIVER_CANCER_STEM_CELL_DN	0.00319783	0.0285281	0.431708	0.697458	1.75927	33
ZHENG_GLIOBLASTOMA_PLASTICITY_UP	0.00321283	0.0285281	0.431708	0.509752	1.52662	180
REACTOME_METABOLISM_OF_VITAMINS_AND_COFACTORS	0.00323005	0.0285885	0.431708	0.530387	1.55975	133
TARTE_PLASMA_CELL_VS_B_LYMPHOCYTE_DN	0.00326656	0.0288201	0.431708	-0.530743	-1.77225	38
JISON_SICKLE_CELL_DISEASE_DN	0.00328018	0.0288491	0.431708	-0.344133	-1.4785	161
BURTON_ADIPOGENESIS_10	0.00332303	0.0289267	0.431708	0.698904	1.72169	30
FARMER_BREAST_CANCER_CLUSTER_1	0.00332298	0.0289267	0.431708	-0.589248	-1.84279	31
HAHTOLA_SEZARY_SYNDROM_DN	0.00333051	0.0289267	0.431708	-0.622166	-1.85606	25
PID_AURORA_B_PATHWAY	0.00331266	0.0289267	0.431708	-0.561433	-1.78095	34
TURASHVILI_BREAST_DUCTAL_CARCINOMA_VS_DUCTAL_NORMAL_DN	0.00334199	0.0289363	0.431708	0.566101	1.62128	91
REACTOME_POLYMERASE_SWITCHING_ON_THE_C_STRAND_OF_THE_TELOMERE	0.00341584	0.0294841	0.431708	-0.598622	-1.81637	26
WP_FERROPTOSIS	0.00346744	0.0298371	0.431708	0.690673	1.75678	35
BROWN_MYELOID_CELL_DEVELOPMENT_UP	0.00350332	0.0300531	0.431708	0.510777	1.50756	145
HAHTOLA_CTCL_CUTANEOUS	0.00359916	0.0307805	0.431708	-0.558883	-1.77286	34
NELSON_RESPONSE_TO_ANDROGEN_UP	0.0036774	0.0313535	0.431708	0.587557	1.64527	72
BURTON_ADIPOGENESIS_8	0.00372583	0.0316606	0.431708	0.61628	1.7044	64
TONKS_TARGETS_OF_RUNX1_RUNX1T1_FUSION_GRANULOCYTE_UP	0.00373614	0.0316606	0.431708	-0.527664	-1.76197	38
BOYLAN_MULTIPLE_MYELOMA_C_D_UP	0.00374882	0.0316718	0.431708	-0.374661	-1.54302	124
REACTOME_DISEASES_OF_METABOLISM	0.00376325	0.0316977	0.431708	0.520299	1.54261	149
WENG_POR_TARGETS_LIVER_UP	0.00381468	0.0320341	0.431708	0.712827	1.76713	31
BEGUM_TARGETS_OF_PAX3_FOXO1_FUSION_UP	0.00394678	0.032945	0.407018	0.691736	1.7505	34
LIU_VAV3_PROSTATE_CARCINOGENESIS_UP	0.00393943	0.032945	0.407018	0.611985	1.69311	63
REACTOME_SEMAPHORIN_INTERACTIONS	0.00403282	0.0335627	0.407018	0.632586	1.6789	48
REACTOME_AMYLOID_FIBER_FORMATION	0.00406386	0.0337203	0.407018	-0.42375	-1.65527	81
WP_INTEGRATED_CANCER_PATHWAY	0.00415195	0.0343491	0.407018	-0.501561	-1.74611	42
MCBRYAN_PUBERTAL_BREAST_3_4WK_UP	0.00416684	0.0343703	0.407018	0.534288	1.56921	131
SHETH_LIVER_CANCER_VS_TXNIP_LOSS_PAM1	0.00422583	0.0347541	0.407018	0.492219	1.48181	195
TERAO_AOX4_TARGETS_HG_UP	0.00427531	0.0350575	0.407018	0.726035	1.733	25
KOKKINAKIS_METHIONINE_DEPRIVATION_96HR_UP	0.00436617	0.0356976	0.407018	0.575028	1.64336	90
REACTOME_REGULATION_OF_EXPRESSION_OF_SLITS_AND_ROBOS	0.0043938	0.0358185	0.407018	-0.340619	-1.43807	151
SERVITJA_ISLET_HNF1A_TARGETS_UP	0.00443579	0.0360553	0.407018	0.561238	1.60702	93
LANDIS_ERBB2_BREAST_TUMORS_324_DN	0.00453483	0.0366587	0.407018	0.546126	1.59496	118
WP_ENDOCHONDRAL_OSSIFICATION	0.00454947	0.0366587	0.407018	0.683345	1.73814	35
WP_ENDOCHONDRAL_OSSIFICATION_WITH_SKELETAL_DYSPLASIAS	0.00454947	0.0366587	0.407018	0.683345	1.73814	35
LEE_METASTASIS_AND_ALTERNATIVE_SPLICING_UP	0.00472838	0.0379861	0.407018	0.619809	1.66608	54
REACTOME_INTERLEUKIN_1_SIGNALING	0.00474145	0.0379861	0.407018	0.549195	1.58188	98
REACTOME_ANTIMICROBIAL_PEPTIDES	0.00482453	0.038541	0.407018	-0.607936	-1.81361	25
CHIARADONNA_NEOPLASTIC_TRANSFORMATION_CDC25_DN	0.00501407	0.0399406	0.407018	0.53845	1.57379	121
REACTOME_DISEASES_OF_CARBOHYDRATE_METABOLISM	0.00520479	0.0413418	0.407018	0.702682	1.68746	26
WHITFIELD_CELL_CYCLE_G2	0.0052267	0.0413979	0.407018	-0.336494	-1.43183	149
BILANGES_SERUM_SENSITIVE_GENES	0.00525166	0.0414777	0.407018	0.602571	1.63486	57
FALVELLA_SMOKERS_WITH_LUNG_CANCER	0.00533644	0.0419339	0.407018	0.601939	1.63507	58
GARGALOVIC_RESPONSE_TO_OXIDIZED_PHOSPHOLIPIDS_TURQUOISE_UP	0.0053542	0.0419339	0.407018	0.590542	1.65714	73
REACTOME_RNA_POLYMERASE_II_TRANSCRIPTION_TERMINATION	0.00535689	0.0419339	0.407018	-0.438431	-1.60919	64
SARRIO_EPITHELIAL_MESENCHYMAL_TRANSITION_DN	0.00536958	0.0419339	0.407018	0.530416	1.54946	113
BILD_E2F3_ONCOGENIC_SIGNATURE	0.00545709	0.0422621	0.407018	0.500312	1.49566	179
HSIAO_LIVER_SPECIFIC_GENES	0.00542938	0.0422621	0.407018	0.537951	1.56052	107
KAAB_FAILED_HEART_ATRIUM_DN	0.00544361	0.0422621	0.407018	0.519427	1.52752	133
PETROVA_ENDOTHELIUM_LYMPHATIC_VS_BLOOD_DN	0.00549721	0.0424549	0.407018	0.537396	1.57057	126
PID_IL1_PATHWAY	0.00553043	0.0425935	0.407018	0.682623	1.72185	33
ALONSO_METASTASIS_UP	0.00560821	0.043035	0.407018	0.494721	1.48008	177
COULOUARN_TEMPORAL_TGFB1_SIGNATURE_UP	0.00561864	0.043035	0.407018	0.555495	1.59058	93
KYNG_RESPONSE_TO_H2O2	0.00566466	0.0432687	0.407018	0.612983	1.64773	54
REACTOME_S_PHASE	0.00568376	0.043296	0.407018	-0.336913	-1.44221	160
SMIRNOV_RESPONSE_TO_IR_2HR_UP	0.00571499	0.0434152	0.407018	0.634284	1.69326	49
MANNE_COVID19_ICU_VS_HEALTHY_DONOR_PLATELETS_DN	0.00590073	0.0445678	0.407018	-0.365794	-1.47553	113
REACTOME_TRANSMISSION_ACROSS_CHEMICAL_SYNAPSES	0.00591466	0.0445678	0.407018	0.514263	1.51815	143
SENGUPTA_NASOPHARYNGEAL_CARCINOMA_WITH_LMP1_DN	0.00590101	0.0445678	0.407018	0.619203	1.66659	53
PID_HDAC_CLASSII_PATHWAY	0.00597158	0.0448754	0.407018	-0.529944	-1.67743	32
KAN_RESPONSE_TO_ARSENIC_TRIOXIDE	0.00605483	0.0453786	0.407018	0.558668	1.59208	84
FERREIRA_EWINGS_SARCOMA_UNSTABLE_VS_STABLE_DN	0.0061368	0.0457426	0.407018	0.585496	1.62508	69
LANDIS_BREAST_CANCER_PROGRESSION_DN	0.00616382	0.0457426	0.407018	0.636786	1.70664	50
PID_NECTIN_PATHWAY	0.00618542	0.0457426	0.407018	0.695055	1.67194	27
REACTOME_VASOPRESSIN_REGULATES_RENAL_WATER_HOMEOSTASIS_VIA_AQUAPORINS	0.00615048	0.0457426	0.407018	0.697522	1.67507	26
TAKEDA_TARGETS_OF_NUP98_HOXA9_FUSION_6HR_DN	0.00617832	0.0457426	0.407018	0.672177	1.70973	35
CROONQUIST_STROMAL_STIMULATION_UP	0.00622923	0.0459447	0.407018	-0.490231	-1.64977	39
BURTON_ADIPOGENESIS_PEAK_AT_16HR	0.00630786	0.0462388	0.407018	-0.51885	-1.76038	40
FLOTHO_PEDIATRIC_ALL_THERAPY_RESPONSE_UP	0.00631886	0.0462388	0.407018	-0.472642	-1.69832	48
GAVIN_FOXP3_TARGETS_CLUSTER_P7	0.00631185	0.0462388	0.407018	0.584685	1.6407	73
MIKKELSEN_MCV6_ICP_WITH_H3K27ME3	0.00644368	0.046906	0.407018	-0.597881	-1.78361	25
REACTOME_G1_S_SPECIFIC_TRANSCRIPTION	0.00644368	0.046906	0.407018	-0.563628	-1.76608	28
HOUSTIS_ROS	0.00655	0.0475557	0.407018	0.695044	1.72305	31
SMITH_TERT_TARGETS_DN	0.00668244	0.0483913	0.407018	0.592052	1.64347	67
REACTOME_PHOSPHOLIPID_METABOLISM	0.00686431	0.0495795	0.407018	0.500026	1.48801	161
TAKEDA_TARGETS_OF_NUP98_HOXA9_FUSION_10D_DN	0.00697577	0.0502544	0.407018	0.553393	1.60045	104
REACTOME_GLYCEROPHOSPHOLIPID_BIOSYNTHESIS	0.00712777	0.0512171	0.407018	0.556677	1.58437	86
REACTOME_SUMOYLATION_OF_DNA_DAMAGE_RESPONSE_AND_REPAIR_PROTEINS	0.00718007	0.0514602	0.407018	-0.41263	-1.59841	74
ROVERSI_GLIOMA_LOH_REGIONS	0.00753852	0.0538907	0.407018	0.69676	1.69051	28
DELPUECH_FOXO3_TARGETS_DN	0.00759517	0.0541569	0.407018	-0.540606	-1.71488	34
REACTOME_THE_CITRIC_ACID_TCA_CYCLE_AND_RESPIRATORY_ELECTRON_TRANSPORT	0.00770436	0.0547953	0.407018	0.488353	1.45645	167
HAHTOLA_SEZARY_SYNDROM_UP	0.00772506	0.0548027	0.407018	-0.392586	-1.56001	87
VART_KSHV_INFECTION_ANGIOGENIC_MARKERS_DN	0.00779086	0.0551292	0.407018	0.598915	1.65958	66
REACTOME_RECOGNITION_OF_DNA_DAMAGE_BY_PCNA_CONTAINING_REPLICATION_COMPLEX	0.00796533	0.0562211	0.38073	-0.548433	-1.69538	30
FERRANDO_T_ALL_WITH_MLL_ENL_FUSION_UP	0.0081703	0.0575222	0.38073	-0.416203	-1.5745	69
DAVICIONI_PAX_FOXO1_SIGNATURE_IN_ARMS_UP	0.0085084	0.0596016	0.38073	0.637218	1.62494	38
LI_INDUCED_T_TO_NATURAL_KILLER_DN	0.00848722	0.0596016	0.38073	-0.367362	-1.46776	109
REACTOME_CARGO_RECOGNITION_FOR_CLATHRIN_MEDIATED_ENDOCYTOSIS	0.00865231	0.0604578	0.38073	0.559656	1.57666	79
CHEMNITZ_RESPONSE_TO_PROSTAGLANDIN_E2_UP	0.00879919	0.0613304	0.38073	-0.346031	-1.44128	128
RODWELL_AGING_KIDNEY_NO_BLOOD_UP	0.00882431	0.0613521	0.38073	0.51822	1.52583	134
SENESE_HDAC2_TARGETS_DN	0.00896234	0.0621567	0.38073	0.574607	1.59486	69
SUNG_METASTASIS_STROMA_UP	0.0090385	0.0625294	0.38073	0.567652	1.60793	82
PYEON_CANCER_HEAD_AND_NECK_VS_CERVICAL_UP	0.00908905	0.0626261	0.38073	-0.325573	-1.40046	166
REACTOME_DNA_DOUBLE_STRAND_BREAK_RESPONSE	0.00909741	0.0626261	0.38073	-0.428429	-1.60902	68
WP_ATM_SIGNALING_NETWORK_IN_DEVELOPMENT_AND_DISEASE	0.00913964	0.0627619	0.38073	-0.477496	-1.66372	43
PID_EPO_PATHWAY	0.00925882	0.0634241	0.38073	-0.516417	-1.63461	32
GNATENKO_PLATELET_SIGNATURE	0.00929726	0.0635093	0.38073	-0.504414	-1.7114	40
KEGG_GLYCOLYSIS_GLUCONEOGENESIS	0.00931682	0.0635093	0.38073	0.643993	1.65106	39
REACTOME_G0_AND_EARLY_G1	0.00951074	0.0645157	0.38073	-0.567842	-1.72298	26
WONG_ENDMETRIUM_CANCER_DN	0.00948797	0.0645157	0.38073	0.687346	1.68167	29
DAZARD_RESPONSE_TO_UV_SCC_UP	0.00959464	0.0647696	0.38073	0.543674	1.55673	93
KASLER_HDAC7_TARGETS_2_DN	0.0095716	0.0647696	0.38073	-0.540422	-1.69337	28
WP_TYROBP_CAUSAL_NETWORK	0.00973291	0.0655443	0.38073	0.596584	1.61368	56
PETROVA_ENDOTHELIUM_LYMPHATIC_VS_BLOOD_UP	0.00976445	0.0655983	0.38073	0.543374	1.55587	93
KERLEY_RESPONSE_TO_CISPLATIN_UP	0.00982834	0.0658688	0.38073	0.637237	1.62053	37
VANDESLUIS_COMMD1_TARGETS_GROUP_3_UP	0.00996759	0.0666418	0.38073	0.619592	1.65403	49
WP_PREIMPLANTATION_EMBRYO	0.0100045	0.0667284	0.38073	-0.554533	-1.71226	27
REACTOME_DNA_DAMAGE_BYPASS	0.0100338	0.0667643	0.38073	-0.458488	-1.64197	47
SATO_SILENCED_BY_DEACETYLATION_IN_PANCREATIC_CANCER	0.0100689	0.0668383	0.38073	0.697703	1.66537	25
BIOCARTA_P38MAPK_PATHWAY	0.010219	0.0671946	0.38073	-0.512831	-1.62326	32
DEMAGALHAES_AGING_UP	0.0102139	0.0671946	0.38073	0.625456	1.64365	45
LEIN_MEDULLA_MARKERS	0.0101794	0.0671946	0.38073	0.601943	1.62013	53
PID_TELOMERASE_PATHWAY	0.0102079	0.0671946	0.38073	-0.425442	-1.55607	60
CAIRO_LIVER_DEVELOPMENT_UP	0.010246	0.0672137	0.38073	0.53289	1.54294	105
RUIZ_TNC_TARGETS_UP	0.0105323	0.0688989	0.38073	0.523103	1.52142	110
WP_INITIATION_OF_TRANSCRIPTION_AND_TRANSLATION_ELONGATION_AT_THE_HIV1_LTR	0.0105523	0.0688989	0.38073	-0.536143	-1.65739	30
REACTOME_TERMINATION_OF_TRANSLESION_DNA_SYNTHESIS	0.01067	0.0695045	0.38073	-0.544085	-1.70155	31
BILANGES_SERUM_RESPONSE_TRANSLATION	0.0106977	0.0695223	0.38073	-0.536871	-1.68224	28
MIKKELSEN_MEF_LCP_WITH_H3K4ME3	0.0108079	0.0700198	0.38073	0.536235	1.53444	94
PID_IL4_2PATHWAY	0.0108495	0.0700198	0.38073	-0.456693	-1.63554	47
TENEDINI_MEGAKARYOCYTE_MARKERS	0.0108371	0.0700198	0.38073	-0.423769	-1.54995	60
ULE_SPLICING_VIA_NOVA2	0.0109152	0.0702809	0.38073	0.664462	1.67604	33
KOKKINAKIS_METHIONINE_DEPRIVATION_48HR_UP	0.0110421	0.070934	0.38073	0.522856	1.51756	106
WP_GLUCOCORTICOID_RECEPTOR_PATHWAY	0.0110857	0.0710502	0.38073	0.601597	1.59666	48
WANG_HCP_PROSTATE_CANCER	0.0111816	0.0715006	0.38073	0.563301	1.58623	75
LIANG_SILENCED_BY_METHYLATION_UP	0.0112472	0.0715921	0.38073	-0.547668	-1.69107	27
SIMBULAN_UV_RESPONSE_IMMORTALIZED_DN	0.0112472	0.0715921	0.38073	-0.548478	-1.69357	27
LEE_LIVER_CANCER_CIPROFIBRATE_UP	0.0113309	0.0719604	0.38073	0.63145	1.60581	37
REACTOME_RESPIRATORY_ELECTRON_TRANSPORT_ATP_SYNTHESIS_BY_CHEMIOSMOTIC_COUPLING_AND_HEAT_PRODUCTION_BY_UNCOUPLING_PROTEINS	0.0115272	0.0730402	0.38073	0.518763	1.51679	122
BASSO_HAIRY_CELL_LEUKEMIA_UP	0.0117536	0.0743063	0.38073	0.574522	1.56639	59
REACTOME_GLUTATHIONE_CONJUGATION	0.0117944	0.0743956	0.38073	0.671991	1.61646	27
DITTMER_PTHLH_TARGETS_UP	0.0119653	0.0750861	0.38073	0.523211	1.51637	102
REACTOME_EXTRACELLULAR_MATRIX_ORGANIZATION	0.0119847	0.0750861	0.38073	0.498132	1.47689	149
REACTOME_NEURONAL_SYSTEM	0.0119717	0.0750861	0.38073	0.485311	1.45524	186
REACTOME_FATTY_ACID_METABOLISM	0.0120887	0.0755678	0.38073	0.519903	1.52961	132
BENNETT_SYSTEMIC_LUPUS_ERYTHEMATOSUS	0.012408	0.0773905	0.38073	-0.554548	-1.68264	26
FUJII_YBX1_TARGETS_DN	0.0125106	0.0778299	0.38073	-0.311262	-1.33199	185
REACTOME_DETOXIFICATION_OF_REACTIVE_OXYGEN_SPECIES	0.0125376	0.0778299	0.38073	0.676931	1.65619	29
SLEBOS_HEAD_AND_NECK_CANCER_WITH_HPV_UP	0.0125622	0.0778299	0.38073	-0.426278	-1.54496	55
WP_ELECTRON_TRANSPORT_CHAIN_OXPHOS_SYSTEM_IN_MITOCHONDRIA	0.0125941	0.0778543	0.38073	0.52761	1.52194	99
REACTOME_NEUROTRANSMITTER_RECEPTORS_AND_POSTSYNAPTIC_SIGNAL_TRANSMISSION	0.0130057	0.0802213	0.38073	0.522754	1.52249	111
MCCLUNG_CREB1_TARGETS_UP	0.0131533	0.0809523	0.38073	0.575957	1.59596	66
REACTOME_RESPIRATORY_ELECTRON_TRANSPORT	0.0132106	0.0810805	0.38073	0.528966	1.52986	101
REACTOME_RESPONSE_TO_ELEVATED_PLATELET_CYTOSOLIC_CA2	0.0132403	0.0810805	0.38073	0.520326	1.49873	98
RIGGINS_TAMOXIFEN_RESISTANCE_DN	0.0132614	0.0810805	0.38073	0.486035	1.44707	170
KRIEG_HYPOXIA_VIA_KDM3A	0.0133788	0.0816192	0.38073	0.616245	1.60938	44
HUANG_DASATINIB_SENSITIVITY_UP	0.0134286	0.0817446	0.38073	0.574803	1.58969	64
AMIT_SERUM_RESPONSE_240_MCF10A	0.0135007	0.0820043	0.38073	0.619889	1.58075	38
GERY_CEBP_TARGETS	0.0136988	0.0830266	0.38073	0.513206	1.48956	106
JIANG_AGING_HYPOTHALAMUS_DN	0.0138336	0.0836618	0.38073	0.654533	1.61238	30
WP_DNA_IRDOUBLE_STRAND_BREAKS_DSBS_AND_CELLULAR_RESPONSE_VIA_ATM	0.0138882	0.0837098	0.38073	-0.429824	-1.55978	52
YAO_HOXA10_TARGETS_VIA_PROGESTERONE_UP	0.0139016	0.0837098	0.38073	0.606502	1.62548	50
LEIN_OLIGODENDROCYTE_MARKERS	0.0140907	0.0846658	0.38073	0.606447	1.62533	50
REACTOME_REGULATION_OF_LIPID_METABOLISM_BY_PPARALPHA	0.0142043	0.0849356	0.38073	0.521955	1.50816	100
REACTOME_SLC_MEDIATED_TRANSMEMBRANE_TRANSPORT	0.0141827	0.0849356	0.38073	0.497397	1.46273	133
REACTOME_TRANS_GOLGI_NETWORK_VESICLE_BUDDING	0.014227	0.0849356	0.38073	0.573507	1.58917	66
ONO_FOXP3_TARGETS_DN	0.014285	0.0850994	0.38073	-0.494376	-1.59438	36
KATSANOU_ELAVL1_TARGETS_UP	0.0143563	0.0853417	0.38073	0.534216	1.54499	104
REACTOME_GABA_RECEPTOR_ACTIVATION	0.0144748	0.0858631	0.38073	0.668101	1.60442	26
RHODES_UNDIFFERENTIATED_CANCER	0.0146133	0.086501	0.38073	-0.422064	-1.57942	66
GAUSSMANN_MLL_AF4_FUSION_TARGETS_G_DN	0.0148554	0.0877477	0.38073	0.670463	1.64037	29
LINDGREN_BLADDER_CANCER_CLUSTER_1_UP	0.0150617	0.088778	0.38073	0.525846	1.52083	101
CHIANG_LIVER_CANCER_SUBCLASS_CTNNB1_DN	0.0152129	0.0892915	0.38073	0.518153	1.49814	103
WILENSKY_RESPONSE_TO_DARAPLADIB	0.0151945	0.0892915	0.38073	0.659875	1.58732	27
MORI_MATURE_B_LYMPHOCYTE_DN	0.0153292	0.0895971	0.38073	-0.397695	-1.51834	72
REACTOME_INTEGRATION_OF_ENERGY_METABOLISM	0.0153107	0.0895971	0.38073	0.558893	1.56833	73
EBAUER_MYOGENIC_TARGETS_OF_PAX3_FOXO1_FUSION	0.0153619	0.0896003	0.38073	-0.528363	-1.63146	27
BLANCO_MELO_COVID19_SARS_COV_2_INFECTION_A594_ACE2_EXPRESSING_CELLS_RUXOLITINIB_DN	0.0158531	0.0920494	0.352488	0.603301	1.61055	49
KIM_GLIS2_TARGETS_UP	0.0158852	0.0920494	0.352488	-0.425359	-1.54358	52
REACTOME_ANTIGEN_PROCESSING_CROSS_PRESENTATION	0.0159138	0.0920494	0.352488	0.523471	1.5005	95
ZHONG_SECRETOME_OF_LUNG_CANCER_AND_ENDOTHELIUM	0.0158786	0.0920494	0.352488	0.566113	1.53595	57
REACTOME_TRANSPORT_OF_MATURE_TRANSCRIPT_TO_CYTOPLASM	0.0160744	0.0927854	0.352488	-0.401298	-1.56233	78
HASLINGER_B_CLL_WITH_6Q21_DELETION	0.0163304	0.0940687	0.352488	-0.540643	-1.64045	26
BLANCO_MELO_RESPIRATORY_SYNCYTIAL_VIRUS_INFECTION_A594_CELLS_UP	0.016376	0.0941368	0.352488	0.459487	1.38524	200
NABA_SECRETED_FACTORS	0.0165044	0.0946796	0.352488	0.515355	1.50522	120
FOSTER_KDM1A_TARGETS_UP	0.0166139	0.0949172	0.352488	0.511275	1.49534	127
YAO_TEMPORAL_RESPONSE_TO_PROGESTERONE_CLUSTER_6	0.0166125	0.0949172	0.352488	0.601171	1.60486	49
RIGGINS_TAMOXIFEN_RESISTANCE_UP	0.0167008	0.0952186	0.352488	0.614563	1.56717	38
IWANAGA_CARCINOGENESIS_BY_KRAS_UP	0.0169059	0.0959952	0.352488	0.504838	1.47553	125
JOHNSTONE_PARVB_TARGETS_2_UP	0.0169059	0.0959952	0.352488	0.50491	1.47575	125
WP_TRANSSULFURATION_AND_ONE_CARBON_METABOLISM	0.0171104	0.0969587	0.352488	-0.521949	-1.61165	27
WP_GLYCOLYSIS_AND_GLUCONEOGENESIS	0.0172702	0.0976662	0.352488	0.638646	1.59287	32
DOANE_RESPONSE_TO_ANDROGEN_UP	0.0173287	0.0977987	0.352488	0.511759	1.49459	118
REACTOME_PLATELET_AGGREGATION_PLUG_FORMATION	0.0173776	0.0978764	0.352488	-0.518175	-1.60184	30
BENPORATH_ES_CORE_NINE_CORRELATED	0.0174817	0.098264	0.352488	-0.385312	-1.49761	77
LIM_MAMMARY_LUMINAL_MATURE_UP	0.0175444	0.0984178	0.352488	0.548756	1.54197	74
LU_AGING_BRAIN_UP	0.0177712	0.09949	0.352488	0.46667	1.40207	190
FIGUEROA_AML_METHYLATION_CLUSTER_1_DN	0.017859	0.0997813	0.352488	0.666939	1.65337	31
TSENG_ADIPOGENIC_POTENTIAL_DN	0.0179571	0.100085	0.352488	0.651471	1.5671	27
ZHONG_SECRETOME_OF_LUNG_CANCER_AND_MACROPHAGE	0.0179851	0.100085	0.352488	0.559823	1.55126	66
REACTOME_FANCONI_ANEMIA_PATHWAY	0.018023	0.100096	0.352488	-0.48168	-1.60842	38
HU_GENOTOXIC_DAMAGE_24HR	0.0182442	0.101123	0.352488	-0.501882	-1.58785	33
BIOCARTA_IL1R_PATHWAY	0.0183301	0.101264	0.352488	0.666978	1.61825	28
MARZEC_IL2_SIGNALING_DN	0.0183423	0.101264	0.352488	0.646282	1.59206	30
LEE_AGING_CEREBELLUM_UP	0.0184136	0.101457	0.352488	0.559464	1.55301	67
HOSHIDA_LIVER_CANCER_SUBCLASS_S1	0.0185787	0.102165	0.352488	0.457941	1.37959	196
NIKOLSKY_BREAST_CANCER_20Q11_AMPLICON	0.0187539	0.102925	0.352488	0.671457	1.60273	25
REACTOME_SEPARATION_OF_SISTER_CHROMATIDS	0.0189796	0.103552	0.352488	-0.295401	-1.27894	181
SABATES_COLORECTAL_ADENOMA_DN	0.018919	0.103552	0.352488	0.51305	1.4855	105
WIEDERSCHAIN_TARGETS_OF_BMI1_AND_PCGF2	0.0189741	0.103552	0.352488	0.636832	1.61983	35
MIKKELSEN_NPC_HCP_WITH_H3K4ME3_AND_H3K27ME3	0.0190832	0.103914	0.352488	0.54858	1.52262	69
REACTOME_AQUAPORIN_MEDIATED_TRANSPORT	0.0191777	0.104022	0.352488	0.664399	1.61199	28
WP_THE_OVERLAP_BETWEEN_SIGNAL_TRANSDUCTION_PATHWAYS_THAT_CONTRIBUTE_TO_A_RANGE_OF_LMNA_LAMINOPATHIES	0.0191629	0.104022	0.352488	0.596383	1.55386	43
MIKKELSEN_MCV6_LCP_WITH_H3K4ME3	0.0192538	0.104232	0.352488	0.502667	1.45817	107
HELLER_SILENCED_BY_METHYLATION_UP	0.0193183	0.104379	0.352488	-0.297013	-1.29149	193
GHANDHI_BYSTANDER_IRRADIATION_UP	0.0193699	0.104455	0.352488	0.560423	1.52051	57
SESTO_RESPONSE_TO_UV_C3	0.0195013	0.10496	0.352488	-0.520248	-1.62257	29
MCBRYAN_PUBERTAL_TGFB1_TARGETS_UP	0.0195747	0.105153	0.352488	0.502153	1.46757	126
CAMPS_COLON_CANCER_COPY_NUMBER_DN	0.0196474	0.10534	0.352488	-0.453813	-1.5812	43
WIERENGA_STAT5A_TARGETS_UP	0.0197571	0.105725	0.352488	0.478648	1.42278	158
REACTOME_GLYCOSAMINOGLYCAN_METABOLISM	0.0198472	0.106004	0.352488	0.526962	1.48455	79
BOYLAN_MULTIPLE_MYELOMA_PCA3_UP	0.0198882	0.10602	0.352488	0.56404	1.5485	61
REACTOME_DEGRADATION_OF_THE_EXTRACELLULAR_MATRIX	0.0200343	0.106595	0.352488	0.562579	1.56116	65
KEGG_PEROXISOME	0.020322	0.107828	0.352488	0.553003	1.53236	66
WP_PRIMARY_FOCAL_SEGMENTAL_GLOMERULOSCLEROSIS_FSGS	0.0203434	0.107828	0.352488	0.583678	1.5491	48
HILLION_HMGA1_TARGETS	0.0204936	0.108418	0.352488	0.560837	1.54663	62
REACTOME_ECM_PROTEOGLYCANS	0.0206073	0.108607	0.352488	-0.514394	-1.58832	27
RHODES_CANCER_META_SIGNATURE	0.0205872	0.108607	0.352488	-0.418304	-1.53609	63
REACTOME_MHC_CLASS_II_ANTIGEN_PRESENTATION	0.0206492	0.108623	0.352488	0.516346	1.47848	93
CHANGOLKAR_H2AFY_TARGETS_DN	0.0208015	0.108947	0.352488	0.642485	1.5827	30
LIAO_HAVE_SOX4_BINDING_SITES	0.0208015	0.108947	0.352488	0.642509	1.58276	30
SWEET_KRAS_ONCOGENIC_SIGNATURE	0.020828	0.108947	0.352488	0.531757	1.5009	77
ZAMORA_NOS2_TARGETS_DN	0.0209163	0.109203	0.352488	0.555137	1.541	67
HECKER_IFNB1_TARGETS	0.0212477	0.110726	0.352488	-0.399047	-1.51213	70
TAKEDA_TARGETS_OF_NUP98_HOXA9_FUSION_8D_DN	0.0212923	0.110752	0.352488	0.481261	1.42288	148
BOSCO_TH1_CYTOTOXIC_MODULE	0.0213664	0.11093	0.352488	-0.378125	-1.46968	77
ICHIBA_GRAFT_VERSUS_HOST_DISEASE_35D_UP	0.0215486	0.111668	0.352488	0.501496	1.46674	127
MCLACHLAN_DENTAL_CARIES_UP	0.02186	0.113072	0.352488	0.453547	1.361	188
IGLESIAS_E2F_TARGETS_UP	0.0220221	0.113358	0.352488	0.499496	1.45916	116
UEDA_PERIFERAL_CLOCK	0.02199	0.113358	0.352488	0.485128	1.42876	141
WP_SIGNAL_TRANSDUCTION_THROUGH_IL1R	0.0220372	0.113358	0.352488	0.638656	1.57327	30
KEGG_AMINO_SUGAR_AND_NUCLEOTIDE_SUGAR_METABOLISM	0.022104	0.113492	0.352488	0.612539	1.57042	39
WANG_SMARCE1_TARGETS_UP	0.0222085	0.113818	0.352488	0.471611	1.40543	168
MEISSNER_NPC_HCP_WITH_H3K4ME3_AND_H3K27ME3	0.0227684	0.116474	0.352488	0.577904	1.55483	51
WP_P38_MAPK_SIGNALING_PATHWAY	0.0228289	0.11657	0.352488	-0.521497	-1.63091	31
JIANG_AGING_CEREBRAL_CORTEX_DN	0.0229006	0.116722	0.352488	0.61041	1.56496	39
REACTOME_TRANSCRIPTIONAL_REGULATION_BY_E2F6	0.0231159	0.11739	0.352488	-0.503097	-1.5959	34
SU_TESTIS	0.023107	0.11739	0.352488	-0.422606	-1.50979	50
GROSS_HYPOXIA_VIA_ELK3_AND_HIF1A_UP	0.0232444	0.117545	0.352488	0.494737	1.44536	123
NAKAMURA_METASTASIS_MODEL_DN	0.0232729	0.117545	0.352488	0.635389	1.56522	30
YAMAZAKI_TCEB3_TARGETS_UP	0.0232699	0.117545	0.352488	0.502951	1.46886	118
THILLAINADESAN_ZNF217_TARGETS_UP	0.0234067	0.118007	0.352488	-0.460756	-1.52119	37
ZHAN_MULTIPLE_MYELOMA_CD1_UP	0.0234985	0.118256	0.352488	-0.490009	-1.55029	33
WP_GPCRS_OTHER	0.0235799	0.118452	0.352488	0.637164	1.6124	34
WAMUNYOKOLI_OVARIAN_CANCER_GRADES_1_2_DN	0.0236259	0.11847	0.352488	0.582482	1.53349	46
KEGG_ANTIGEN_PROCESSING_AND_PRESENTATION	0.0239188	0.119508	0.352488	0.601064	1.53275	38
KHETCHOUMIAN_TRIM24_TARGETS_UP	0.0239188	0.119508	0.352488	0.601156	1.53298	38
REACTOME_ESR_MEDIATED_SIGNALING	0.024057	0.119984	0.352488	-0.302682	-1.31805	179
KIM_WT1_TARGETS_12HR_UP	0.024475	0.121851	0.352488	0.506682	1.47568	111
DURAND_STROMA_NS_UP	0.0245901	0.122205	0.352488	0.50477	1.4743	120
TONKS_TARGETS_OF_RUNX1_RUNX1T1_FUSION_MONOCYTE_UP	0.0251897	0.124963	0.352488	0.464021	1.38824	177
REACTOME_GAP_FILLING_DNA_REPAIR_SYNTHESIS_AND_LIGATION_IN_GG_NER	0.025273	0.125153	0.352488	-0.533395	-1.59124	25
REACTOME_DEADENYLATION_DEPENDENT_MRNA_DECAY	0.0256226	0.126659	0.352488	-0.397126	-1.4393	55
FERRANDO_T_ALL_WITH_MLL_ENL_FUSION_DN	0.0257575	0.126876	0.352488	-0.369923	-1.44793	82
REACTOME_COOPERATION_OF_PDCL_PHLP1_AND_TRIC_CCT_IN_G_PROTEIN_BETA_FOLDING	0.0257443	0.126876	0.352488	0.630189	1.55241	30
PID_E2F_PATHWAY	0.0260528	0.128104	0.352488	-0.411464	-1.51097	63
KEGG_GLYCEROPHOSPHOLIPID_METABOLISM	0.0263798	0.129111	0.352488	0.549928	1.49203	57
KONDO_EZH2_TARGETS	0.0264833	0.129111	0.352488	0.496634	1.45252	127
PID_BARD1_PATHWAY	0.0265353	0.129111	0.352488	-0.502452	-1.57439	28
REACTOME_REGULATION_OF_INSULIN_SECRETION	0.0264199	0.129111	0.352488	0.585203	1.5684	50
WEIGEL_OXIDATIVE_STRESS_BY_HNE_AND_TBH	0.0265317	0.129111	0.352488	0.572668	1.54075	51
YU_MYC_TARGETS_UP	0.0263561	0.129111	0.352488	-0.442994	-1.5435	43
PEREZ_TP53_AND_TP63_TARGETS	0.0269058	0.130685	0.352488	0.496327	1.46024	132
BAE_BRCA1_TARGETS_UP	0.0270224	0.130782	0.352488	0.553119	1.52535	62
CHANDRAN_METASTASIS_DN	0.026999	0.130782	0.282013	0.44423	1.33828	196
MODY_HIPPOCAMPUS_POSTNATAL	0.0270663	0.130782	0.352488	0.616315	1.58722	40
DESERT_PERIPORTAL_HEPATOCELLULAR_CARCINOMA_SUBCLASS_UP	0.0271864	0.131134	0.352488	0.555083	1.52391	61
MIYAGAWA_TARGETS_OF_EWSR1_ETS_FUSIONS_DN	0.0276179	0.132986	0.352488	0.486967	1.42717	130
WANG_TUMOR_INVASIVENESS_DN	0.02772	0.133247	0.352488	0.457944	1.37902	194
REACTOME_E3_UBIQUITIN_LIGASES_UBIQUITINATE_TARGET_PROTEINS	0.0278668	0.133638	0.352488	-0.396139	-1.43573	55
WP_OXIDATIVE_STRESS	0.0278972	0.133638	0.352488	0.642772	1.55952	28
LINSLEY_MIR16_TARGETS	0.028125	0.134498	0.276501	0.443774	1.33635	194
DELASERNA_MYOD_TARGETS_UP	0.0283366	0.135278	0.352488	0.545723	1.51438	65
ODONNELL_METASTASIS_UP	0.028401	0.135354	0.352488	0.611164	1.56056	36
FRASOR_RESPONSE_TO_ESTRADIOL_DN	0.0287008	0.136238	0.352488	0.58139	1.55818	50
KIM_WT1_TARGETS_8HR_DN	0.0286697	0.136238	0.287857	0.512017	1.4586	87
LEE_LIVER_CANCER_MYC_E2F1_DN	0.028749	0.136238	0.352488	0.640699	1.55449	28
ROVERSI_GLIOMA_COPY_NUMBER_UP	0.0287821	0.136238	0.352488	0.543	1.50731	67
CHIARADONNA_NEOPLASTIC_TRANSFORMATION_CDC25_UP	0.0289721	0.136905	0.352488	0.514863	1.47029	89
ALFANO_MYC_TARGETS	0.0290456	0.137021	0.271289	0.443547	1.33718	200
SMID_BREAST_CANCER_LUMINAL_B_UP	0.0291382	0.137225	0.352488	0.521815	1.48515	86
WP_EBOLA_VIRUS_PATHWAY_ON_HOST	0.0292463	0.137502	0.282013	0.493433	1.42709	101
PEDERSEN_METASTASIS_BY_ERBB2_ISOFORM_4	0.0297265	0.139524	0.287857	0.525278	1.45811	67
IVANOVSKA_MIR106B_TARGETS	0.0299641	0.139933	0.352488	0.528915	1.49162	80
MISSIAGLIA_REGULATED_BY_METHYLATION_UP	0.0299339	0.139933	0.352488	0.505616	1.46233	101
ROYLANCE_BREAST_CANCER_16Q_COPY_NUMBER_UP	0.0298702	0.139933	0.352488	-0.432784	-1.52685	45
LAIHO_COLORECTAL_CANCER_SERRATED_UP	0.0302013	0.140805	0.276501	0.492471	1.42728	102
CHEN_LIVER_METABOLISM_QTL_CIS	0.0304209	0.140886	0.352488	0.528169	1.48211	73
CHNG_MULTIPLE_MYELOMA_HYPERPLOID_UP	0.030347	0.140886	0.352488	-0.408371	-1.48881	56
LEE_METASTASIS_AND_ALTERNATIVE_SPLICING_DN	0.0303913	0.140886	0.352488	0.627478	1.58275	33
REACTOME_TRANSLESION_SYNTHESIS_BY_Y_FAMILY_DNA_POLYMERASES_BYPASSES_LESIONS_ON_DNA_TEMPLATE	0.0303341	0.140886	0.352488	-0.460705	-1.53838	38
SNIJDERS_AMPLIFIED_IN_HEAD_AND_NECK_TUMORS	0.0308785	0.142768	0.352488	0.637939	1.54779	28
SCHAEFFER_PROSTATE_DEVELOPMENT_12HR_UP	0.0310123	0.143149	0.352488	0.544549	1.50171	62
BROWNE_HCMV_INFECTION_16HR_DN	0.0311333	0.14347	0.287857	0.559947	1.51112	55
HAHTOLA_MYCOSIS_FUNGOIDES_UP	0.0315895	0.145333	0.321776	-0.494952	-1.55089	28
LIU_SOX4_TARGETS_UP	0.0318332	0.145972	0.266351	0.480591	1.40356	118
TSENG_IRS1_TARGETS_DN	0.0317821	0.145972	0.271289	0.502892	1.43896	92
KEGG_SMALL_CELL_LUNG_CANCER	0.0321324	0.147012	0.321776	-0.38247	-1.43135	67
MAHAJAN_RESPONSE_TO_IL1A_DN	0.0322181	0.147012	0.282013	0.552482	1.49439	56
PLASARI_TGFB1_SIGNALING_VIA_NFIC_1HR_DN	0.0321913	0.147012	0.321776	0.53741	1.48915	66
BHATI_G2M_ARREST_BY_2METHOXYESTRADIOL_UP	0.032377	0.147262	0.321776	-0.341513	-1.3518	94
SHETH_LIVER_CANCER_VS_TXNIP_LOSS_PAM3	0.0323786	0.147262	0.282013	0.555378	1.49879	55
HENDRICKS_SMARCA4_TARGETS_UP	0.0329932	0.149813	0.321776	0.603624	1.55453	40
BURTON_ADIPOGENESIS_5	0.0331492	0.150175	0.261664	0.480882	1.40312	114
MOOTHA_VOXPHOS	0.0331808	0.150175	0.266351	0.509787	1.45047	85
REACTOME_TOLL_LIKE_RECEPTOR_CASCADES	0.0332618	0.150298	0.257206	0.473527	1.39805	137
SHEDDEN_LUNG_CANCER_GOOD_SURVIVAL_A4	0.0335861	0.151518	0.257206	0.477189	1.4033	133
CHYLA_CBFA2T3_TARGETS_DN	0.0340788	0.151683	0.252961	0.461182	1.37328	162
DELPUECH_FOXO3_TARGETS_UP	0.034134	0.151683	0.276501	0.562916	1.50867	50
HINATA_NFKB_TARGETS_KERATINOCYTE_UP	0.0341531	0.151683	0.321776	0.537557	1.4872	63
LU_AGING_BRAIN_DN	0.0342539	0.151683	0.321776	0.503074	1.45492	104
PID_P38_ALPHA_BETA_DOWNSTREAM_PATHWAY	0.0340774	0.151683	0.321776	-0.461442	-1.4606	32
REACTOME_BETA_CATENIN_INDEPENDENT_WNT_SIGNALING	0.0338798	0.151683	0.257206	0.474003	1.38594	124
REACTOME_CA2_PATHWAY	0.0337662	0.151683	0.282013	0.575001	1.5138	46
REACTOME_SIGNALING_BY_PDGF	0.034153	0.151683	0.287857	0.626195	1.56181	32
REACTOME_VISUAL_PHOTOTRANSDUCTION	0.034134	0.151683	0.276501	0.567633	1.52131	50
SMID_BREAST_CANCER_ERBB2_UP	0.0343249	0.151683	0.261664	0.507038	1.44265	85
TONKS_TARGETS_OF_RUNX1_RUNX1T1_FUSION_SUSTAINDED_IN_ERYTHROCYTE_UP	0.033743	0.151683	0.321776	0.617579	1.57086	35
TOOKER_GEMCITABINE_RESISTANCE_DN	0.03433	0.151683	0.257206	0.477433	1.39049	111
ZHANG_BREAST_CANCER_PROGENITORS_DN	0.034292	0.151683	0.257206	0.476933	1.3909	112
WILCOX_RESPONSE_TO_PROGESTERONE_UP	0.0347143	0.153138	0.321776	0.488018	1.42626	126
PEDERSEN_TARGETS_OF_611CTF_ISOFORM_OF_ERBB2	0.0348387	0.153444	0.276501	0.573618	1.51615	47
BLANCO_MELO_COVID19_BRONCHIAL_EPITHELIAL_CELLS_SARS_COV_2_INFECTION_DN	0.0349396	0.153644	0.321776	0.636364	1.55694	29
MODY_HIPPOCAMPUS_PRENATAL	0.0349943	0.153644	0.321776	-0.429898	-1.49663	42
WIERENGA_STAT5A_TARGETS_GROUP2	0.0351105	0.153912	0.276501	0.574029	1.5085	45
REACTOME_G_ALPHA_Q_SIGNALLING_EVENTS	0.0352598	0.154115	0.321776	0.485181	1.42105	117
WIELAND_UP_BY_HBV_INFECTION	0.0352673	0.154115	0.257206	0.504107	1.43659	84
INGRAM_SHH_TARGETS_UP	0.0355505	0.154867	0.257206	0.502852	1.43117	86
REACTOME_G_PROTEIN_BETA_GAMMA_SIGNALLING	0.0355114	0.154867	0.287857	0.63362	1.52416	27
GYORFFY_DOXORUBICIN_RESISTANCE	0.0359894	0.15629	0.321776	0.648005	1.54675	25
PID_P38_MKK3_6PATHWAY	0.0359894	0.15629	0.321776	0.648403	1.5477	25
RASHI_RESPONSE_TO_IONIZING_RADIATION_1	0.036075	0.156418	0.321776	0.615253	1.55695	34
GARCIA_TARGETS_OF_FLI1_AND_DAX1_UP	0.036193	0.156566	0.276501	0.592805	1.50753	37
MATTIOLI_MGUS_VS_PCL	0.0362214	0.156566	0.321776	-0.350949	-1.38762	100
REACTOME_O_LINKED_GLYCOSYLATION	0.0363409	0.156677	0.266351	0.559818	1.50467	52
REACTOME_REGULATION_OF_TP53_ACTIVITY_THROUGH_PHOSPHORYLATION	0.0363593	0.156677	0.321776	-0.345043	-1.37109	87
AMIT_EGF_RESPONSE_480_HELA	0.0367965	0.156864	0.245042	0.472756	1.39197	134
GOZGIT_ESR1_TARGETS_UP	0.0366972	0.156864	0.252961	0.504993	1.43859	87
MEISSNER_NPC_HCP_WITH_H3K4ME2_AND_H3K27ME3	0.0365297	0.156864	0.252961	0.500795	1.42995	88
REACTOME_PLASMA_LIPOPROTEIN_ASSEMBLY_REMODELING_AND_CLEARANCE	0.0366972	0.156864	0.271289	0.582075	1.50278	41
WP_ANGIOPOIETIN_LIKE_PROTEIN_8_REGULATORY_PATHWAY	0.0367483	0.156864	0.248911	0.479413	1.39035	108
WP_IL2_SIGNALING_PATHWAY	0.0366449	0.156864	0.321776	-0.415153	-1.39711	39
YAO_TEMPORAL_RESPONSE_TO_PROGESTERONE_CLUSTER_0	0.0367647	0.156864	0.261664	0.54034	1.46775	58
POMEROY_MEDULLOBLASTOMA_DESMOPLASIC_VS_CLASSIC_DN	0.0369365	0.15698	0.321776	-0.442872	-1.5026	40
WP_PHOTODYNAMIC_THERAPYINDUCED_UNFOLDED_PROTEIN_RESPONSE	0.036893	0.15698	0.321776	-0.503572	-1.52797	26
EINAV_INTERFERON_SIGNATURE_IN_CANCER	0.0371492	0.157205	0.321776	-0.51038	-1.52258	25
RICKMAN_TUMOR_DIFFERENTIATED_WELL_VS_MODERATELY_DN	0.0372149	0.157205	0.257206	0.521638	1.44754	65
SUBTIL_PROGESTIN_TARGETS	0.0370571	0.157205	0.321776	0.633144	1.54906	29
WP_PATHWAYS_IN_CLEAR_CELL_RENAL_CELL_CARCINOMA	0.0372149	0.157205	0.257206	0.522037	1.44865	65
VILLANUEVA_LIVER_CANCER_KRT19_DN	0.0372842	0.157259	0.321776	0.614696	1.55554	34
WP_7Q1123_COPY_NUMBER_VARIATION_SYNDROME	0.0376028	0.158364	0.252961	0.509925	1.42789	72
GAUSSMANN_MLL_AF4_FUSION_TARGETS_G_UP	0.037797	0.158497	0.24134	0.46868	1.38457	147
GROSS_HYPOXIA_VIA_HIF1A_DN	0.037844	0.158497	0.248911	0.503517	1.43439	87
REACTOME_TRANSPORT_OF_INORGANIC_CATIONS_ANIONS_AND_AMINO_ACIDS_OLIGOPEPTIDES	0.0377588	0.158497	0.257206	0.534932	1.45845	59
RODWELL_AGING_KIDNEY_DN	0.0378619	0.158497	0.245042	0.483645	1.40036	105
GOLDRATH_IMMUNE_MEMORY	0.0379902	0.158796	0.257206	0.536783	1.45808	58
WP_SELENIUM_MICRONUTRIENT_NETWORK	0.0380899	0.158974	0.321776	0.533033	1.47917	65
NADERI_BREAST_CANCER_PROGNOSIS_UP	0.0381653	0.159051	0.321776	-0.457356	-1.47499	36
LEIN_NEURON_MARKERS	0.0383091	0.159412	0.266351	0.593161	1.51459	36
REACTOME_MUSCLE_CONTRACTION	0.0384286	0.15967	0.321776	-0.335797	-1.32917	94
LEE_LIVER_CANCER_DENA_UP	0.0385249	0.159832	0.321776	0.597352	1.53838	40
APPIERTO_RESPONSE_TO_FENRETINIDE_DN	0.038726	0.159953	0.321776	-0.399007	-1.43373	48
MOREAUX_B_LYMPHOCYTE_MATURATION_BY_TACI_UP	0.0387016	0.159953	0.257206	0.553796	1.49054	53
REACTOME_GOLGI_ASSOCIATED_VESICLE_BIOGENESIS	0.0387016	0.159953	0.257206	0.551334	1.48392	53
KYNG_DNA_DAMAGE_DN	0.0388769	0.160338	0.237794	0.463685	1.36982	147
WP_22Q112_COPY_NUMBER_VARIATION_SYNDROME	0.0390637	0.160871	0.321776	-0.344811	-1.35089	91
CHUNG_BLISTER_CYTOTOXICITY_UP	0.0393013	0.161241	0.237794	0.473149	1.38291	125
GUILLAUMOND_KLF10_TARGETS_UP	0.039327	0.161241	0.321776	-0.473524	-1.46381	30
REACTOME_L1CAM_INTERACTIONS	0.0392937	0.161241	0.321776	0.515922	1.46306	83
PID_IL23_PATHWAY	0.0394373	0.161456	0.321776	-0.499806	-1.51654	26
REACTOME_COMPLEMENT_CASCADE	0.0396763	0.161722	0.321776	-0.504574	-1.50526	25
VALK_AML_CLUSTER_5	0.0396601	0.161722	0.271289	0.627793	1.52318	28
YAO_TEMPORAL_RESPONSE_TO_PROGESTERONE_CLUSTER_9	0.0396635	0.161722	0.248911	0.531508	1.47046	63
VART_KSHV_INFECTION_ANGIOGENIC_MARKERS_UP	0.039818	0.162062	0.24134	0.494074	1.41379	94
MATZUK_SPERMATOZOA	0.0399516	0.162369	0.248911	0.529835	1.45239	60
NEMETH_INFLAMMATORY_RESPONSE_LPS_UP	0.0400458	0.162444	0.24134	0.499421	1.42098	85
REACTOME_AUTOPHAGY	0.0400867	0.162444	0.234393	0.471368	1.38619	133
STAMBOLSKY_TARGETS_OF_MUTATED_TP53_UP	0.0402145	0.162703	0.261664	0.602538	1.52477	34
YAO_TEMPORAL_RESPONSE_TO_PROGESTERONE_CLUSTER_12	0.0402672	0.162703	0.321776	0.522929	1.47652	76
LIN_NPAS4_TARGETS_UP	0.0408163	0.164683	0.231127	0.469219	1.38389	136
LANDIS_ERBB2_BREAST_TUMORS_65_DN	0.0409836	0.165119	0.261664	0.614497	1.53264	32
KEGG_PORPHYRIN_AND_CHLOROPHYLL_METABOLISM	0.0411932	0.165724	0.266351	0.619498	1.49019	27
TAKEDA_TARGETS_OF_NUP98_HOXA9_FUSION_3D_DN	0.0414728	0.166369	0.321776	-0.497851	-1.51061	26
XU_HGF_SIGNALING_NOT_VIA_AKT1_48HR_DN	0.0414181	0.166369	0.321776	-0.491529	-1.51772	27
DAVICIONI_RHABDOMYOSARCOMA_PAX_FOXO1_FUSION_UP	0.0416125	0.16645	0.252961	0.575358	1.49908	43
SAMOLS_TARGETS_OF_KHSV_MIRNAS_DN	0.041555	0.16645	0.257206	0.587756	1.49469	37
DAUER_STAT3_TARGETS_DN	0.0418507	0.166924	0.321776	-0.408362	-1.46245	47
HOSHIDA_LIVER_CANCER_SURVIVAL_DN	0.0418118	0.166924	0.237794	0.501601	1.41714	81
NOUZOVA_TRETINOIN_AND_H4_ACETYLATION	0.0422092	0.168113	0.321776	-0.292055	-1.23304	151
HERNANDEZ_MITOTIC_ARREST_BY_DOCETAXEL_1_UP	0.0423729	0.168524	0.261664	0.624356	1.49936	26
REACTOME_SIGNALING_BY_FGFR1	0.0424967	0.168776	0.252961	0.590174	1.50115	35
REACTOME_PEPTIDE_HORMONE_METABOLISM	0.0428571	0.169965	0.248911	0.566755	1.49209	46
HOSHIDA_LIVER_CANCER_LATE_RECURRENCE_DN	0.0430809	0.17061	0.248911	0.576553	1.50572	44
LEIN_ASTROCYTE_MARKERS	0.0432298	0.170957	0.321776	0.638361	1.52373	25
BURTON_ADIPOGENESIS_9	0.0433763	0.171293	0.234393	0.50768	1.42275	71
ICHIBA_GRAFT_VERSUS_HOST_DISEASE_D7_UP	0.0436242	0.172029	0.227987	0.481772	1.39627	102
REACTOME_DNA_REPLICATION	0.04371	0.172124	0.321776	-0.319466	-1.32051	125
ANDERSEN_LIVER_CANCER_KRT19_DN	0.0438144	0.172271	0.245042	0.555778	1.47505	48
REACTOME_RETROGRADE_TRANSPORT_AT_THE_TRANS_GOLGI_NETWORK	0.043871	0.172271	0.245042	0.56327	1.4888	47
LEE_NEURAL_CREST_STEM_CELL_DN	0.0439338	0.172275	0.321776	0.526011	1.46473	70
LEE_LIVER_CANCER_ACOX1_DN	0.0441767	0.1725	0.248911	0.601153	1.51635	33
LINDVALL_IMMORTALIZED_BY_TERT_DN	0.0441558	0.1725	0.245042	0.561588	1.47848	46
MARIADASON_REGULATED_BY_HISTONE_ACETYLATION_UP	0.0441558	0.1725	0.245042	0.562712	1.48144	46
CAIRO_LIVER_DEVELOPMENT_DN	0.0443243	0.172834	0.222056	0.463968	1.36968	143
REACTOME_LEISHMANIA_INFECTION	0.0448718	0.174724	0.21925	0.455177	1.35194	157
CHIARADONNA_NEOPLASTIC_TRANSFORMATION_KRAS_UP	0.0451542	0.175289	0.222056	0.472588	1.38056	116
PID_NCADHERIN_PATHWAY	0.0452055	0.175289	0.248911	0.612841	1.50968	30
RIEGE_DELTANP63_DIRECT_TARGETS_UP	0.045204	0.175289	0.222056	0.472214	1.37969	115
LIAN_NEUTROPHIL_GRANULE_CONSTITUENTS	0.0457414	0.176875	0.321776	-0.496655	-1.48163	25
LIEN_BREAST_CARCINOMA_METAPLASTIC_VS_DUCTAL_UP	0.0456919	0.176875	0.24134	0.571668	1.49296	44
VECCHI_GASTRIC_CANCER_EARLY_DN	0.0463862	0.17912	0.216543	0.458393	1.35506	146
MCBRYAN_PUBERTAL_BREAST_4_5WK_UP	0.0468584	0.180693	0.213928	0.452545	1.347	159
REACTOME_REGULATION_OF_INSULIN_LIKE_GROWTH_FACTOR_IGF_TRANSPORT_AND_UPTAKE_BY_INSULIN_LIKE_GROWTH_FACTOR_BINDING_PROTEINS_IGFBPS	0.0470446	0.181161	0.227987	0.520394	1.4351	62
BLANCO_MELO_INFLUENZA_A_INFECTION_A594_CELLS_UP	0.0472577	0.181729	0.321776	-0.467901	-1.46613	28
WP_LNCRNA_INVOLVEMENT_IN_CANONICAL_WNT_SIGNALING_AND_COLORECTAL_CANCER	0.0473225	0.181729	0.231127	0.536457	1.44773	55
RICKMAN_TUMOR_DIFFERENTIATED_MODERATELY_VS_POORLY_UP	0.0474576	0.181997	0.21925	0.487681	1.40482	97
BOYAULT_LIVER_CANCER_SUBCLASS_G12_UP	0.0475561	0.182124	0.237794	0.584326	1.49203	36
GENTILE_UV_RESPONSE_CLUSTER_D2	0.0479297	0.182609	0.321776	-0.4467	-1.41394	32
GHANDHI_DIRECT_IRRADIATION_UP	0.0478469	0.182609	0.224966	0.513986	1.42424	66
MCBRYAN_PUBERTAL_BREAST_6_7WK_DN	0.0478585	0.182609	0.321776	-0.373789	-1.37309	58
VERNELL_RETINOBLASTOMA_PATHWAY_DN	0.0479446	0.182609	0.321776	-0.483456	-1.49279	27
EPPERT_HSC_R	0.0483146	0.183267	0.216543	0.481958	1.39259	100
PROVENZANI_METASTASIS_DN	0.0482604	0.183267	0.216543	0.4769	1.37922	104
REACTOME_PYRUVATE_METABOLISM	0.0482955	0.183267	0.245042	0.612486	1.47332	27
HOQUE_METHYLATED_IN_CANCER	0.0488771	0.184397	0.234393	0.582723	1.48794	36
LEIN_PONS_MARKERS	0.048811	0.184397	0.227987	0.543739	1.46291	51
MCMURRAY_TP53_HRAS_COOPERATION_RESPONSE_DN	0.0488771	0.184397	0.234393	0.582725	1.48794	36
REACTOME_INTERFERON_ALPHA_BETA_SIGNALING	0.0487528	0.184397	0.321776	-0.390501	-1.41542	53
KONDO_PROSTATE_CANCER_WITH_H3K27ME3	0.049169	0.185248	0.321776	-0.399507	-1.47028	61
MCBRYAN_PUBERTAL_BREAST_6_7WK_UP	0.0494092	0.185651	0.208955	0.45005	1.33496	155
WINTER_HYPOXIA_METAGENE	0.0493697	0.185651	0.206588	0.436707	1.30858	181
REACTOME_SPHINGOLIPID_DE_NOVO_BIOSYNTHESIS	0.0495315	0.18586	0.234393	0.590288	1.48894	33
DUAN_PRDM5_TARGETS	0.0502414	0.18827	0.321776	-0.387077	-1.40301	53
ROZANOV_MMP14_TARGETS_UP	0.0505796	0.188776	0.204295	0.441018	1.31811	174
TURASHVILI_BREAST_DUCTAL_CARCINOMA_VS_DUCTAL_NORMAL_UP	0.0504668	0.188776	0.321776	-0.474185	-1.47891	29
YAO_TEMPORAL_RESPONSE_TO_PROGESTERONE_CLUSTER_13	0.0505796	0.188776	0.204295	0.442053	1.3212	174
NUNODA_RESPONSE_TO_DASATINIB_IMATINIB_UP	0.0509791	0.189802	0.321776	-0.472747	-1.47443	29
PID_P75_NTR_PATHWAY	0.0510585	0.189802	0.222056	0.532747	1.43771	55
VILIMAS_NOTCH1_TARGETS_UP	0.0510167	0.189802	0.321776	-0.427998	-1.47499	41
BREDEMEYER_RAG_SIGNALING_VIA_ATM_NOT_VIA_NFKB_DN	0.0515192	0.191259	0.227987	0.578804	1.47793	36
ZHENG_GLIOBLASTOMA_PLASTICITY_DN	0.0519126	0.192463	0.231127	0.598104	1.49175	32
BOYAULT_LIVER_CANCER_SUBCLASS_G1_DN	0.0522088	0.193013	0.227987	0.582969	1.47048	33
WINTER_HYPOXIA_DN	0.0522687	0.193013	0.321776	-0.425347	-1.46585	41
ZHENG_IL22_SIGNALING_UP	0.0522687	0.193013	0.321776	-0.425347	-1.46585	41
SANA_RESPONSE_TO_IFNG_DN	0.0523865	0.193193	0.2114	0.494052	1.39447	77
HELLEBREKERS_SILENCED_DURING_TUMOR_ANGIOGENESIS	0.0525657	0.193597	0.21925	0.540814	1.45504	51
WP_GASTRIC_CANCER_NETWORK_2	0.0530336	0.195063	0.321776	-0.470579	-1.46766	29
LEE_TARGETS_OF_PTCH1_AND_SUFU_DN	0.053316	0.195586	0.222056	0.561868	1.45446	42
PID_FOXO_PATHWAY	0.053316	0.195586	0.222056	0.553747	1.4552	45
BROWNE_HCMV_INFECTION_20HR_DN	0.0534699	0.195606	0.206588	0.49166	1.40112	84
LIU_BREAST_CANCER	0.0536723	0.195606	0.231127	0.614419	1.4755	26
PID_MYC_ACTIV_PATHWAY	0.0534317	0.195606	0.321776	-0.374725	-1.44674	73
REACTOME_THROMBIN_SIGNALLING_THROUGH_PROTEINASE_ACTIVATED_RECEPTORS_PARS	0.0536723	0.195606	0.231127	0.617158	1.48208	26
WP_SENESCENCE_AND_AUTOPHAGY_IN_CANCER	0.0535918	0.195606	0.206588	0.49072	1.40134	89
WP_IL4_SIGNALING_PATHWAY	0.053963	0.196408	0.321776	-0.38359	-1.39037	53
ANASTASSIOU_MULTICANCER_INVASIVENESS_SIGNATURE	0.0543486	0.197297	0.321776	-0.4628	-1.45015	28
DASU_IL6_SIGNALING_UP	0.0542823	0.197297	0.2114	0.512153	1.41238	62
VERHAAK_AML_WITH_NPM1_MUTATED_UP	0.054429	0.197332	0.197822	0.45034	1.34007	152
MCBRYAN_PUBERTAL_BREAST_5_6WK_UP	0.0546075	0.197722	0.204295	0.49083	1.39876	84
RICKMAN_HEAD_AND_NECK_CANCER_A	0.0548128	0.198208	0.222056	0.573061	1.46134	38
FONTAINE_PAPILLARY_THYROID_CARCINOMA_UP	0.0550688	0.198618	0.213928	0.537485	1.44609	51
WP_GENOTOXICITY_PATHWAY	0.0550446	0.198618	0.321776	-0.367967	-1.38195	68
REACTOME_GLUCAGON_LIKE_PEPTIDE_1_GLP1_REGULATES_INSULIN_SECRETION	0.0552408	0.198981	0.227987	0.607076	1.47291	28
PANGAS_TUMOR_SUPPRESSION_BY_SMAD1_AND_SMAD5_UP	0.0556186	0.200083	0.202072	0.486615	1.39364	91
KATSANOU_ELAVL1_TARGETS_DN	0.0558087	0.200508	0.202072	0.488496	1.39606	90
MARSHALL_VIRAL_INFECTION_RESPONSE_DN	0.0560018	0.200685	0.321776	-0.474169	-1.46412	27
REACTOME_SMOOTH_MUSCLE_CONTRACTION	0.0560018	0.200685	0.321776	-0.475394	-1.4679	27
REACTOME_AURKA_ACTIVATION_BY_TPX2	0.0561031	0.20079	0.321776	-0.363235	-1.37643	70
LINDSTEDT_DENDRITIC_CELL_MATURATION_A	0.056391	0.201562	0.2114	0.53543	1.43912	52
BIOCARTA_KERATINOCYTE_PATHWAY	0.0568251	0.202594	0.321776	-0.397703	-1.40308	45
REACTOME_CELL_SURFACE_INTERACTIONS_AT_THE_VASCULAR_WALL	0.0567537	0.202594	0.199915	0.48555	1.39058	91
PID_TAP63_PATHWAY	0.0569536	0.202793	0.216543	0.569625	1.4604	39
PID_A6B1_A6B4_INTEGRIN_PATHWAY	0.057377	0.20378	0.21925	0.588084	1.46676	32
REACTOME_NR1H3_NR1H2_REGULATE_GENE_EXPRESSION_LINKED_TO_CHOLESTEROL_TRANSPORT_AND_EFFLUX	0.057377	0.20378	0.21925	0.587202	1.46456	32
SHETH_LIVER_CANCER_VS_TXNIP_LOSS_PAM2	0.0574837	0.203899	0.193813	0.459455	1.35176	132
WOOD_EBV_EBNA1_TARGETS_DN	0.0576408	0.204196	0.216543	0.572085	1.45484	37
KYNG_DNA_DAMAGE_BY_4NQO	0.0577465	0.204311	0.222056	0.604907	1.47997	29
REACTOME_CLATHRIN_MEDIATED_ENDOCYTOSIS	0.05837	0.206216	0.193813	0.465291	1.35924	116
WP_MITOCHONDRIAL_CIV_ASSEMBLY	0.0584329	0.206216	0.213928	0.577673	1.46935	35
LEE_LIVER_CANCER_SURVIVAL_DN	0.0585883	0.206503	0.321776	-0.285075	-1.2306	168
KRASNOSELSKAYA_ILF3_TARGETS_DN	0.0586858	0.206586	0.321776	-0.476419	-1.48994	31
AMIT_EGF_RESPONSE_480_MCF10A	0.0588092	0.206759	0.321776	-0.467459	-1.41839	26
NADLER_OBESITY_DN	0.0589812	0.207103	0.213928	0.570724	1.45138	37
UEDA_CENTRAL_CLOCK	0.0590962	0.207245	0.197822	0.491886	1.38513	75
LEE_NEURAL_CREST_STEM_CELL_UP	0.059453	0.208235	0.199915	0.504131	1.39941	67
ONDER_CDH1_TARGETS_2_UP	0.0598477	0.20883	0.190023	0.45542	1.34073	142
SEITZ_NEOPLASTIC_TRANSFORMATION_BY_8P_DELETION_UP	0.059773	0.20883	0.321776	-0.399665	-1.43622	49
WP_WHITE_FAT_CELL_DIFFERENTIATION	0.059832	0.20883	0.321776	-0.462725	-1.40403	26
ROY_WOUND_BLOOD_VESSEL_UP	0.0600273	0.209195	0.213928	0.594577	1.47399	31
ADDYA_ERYTHROID_DIFFERENTIATION_BY_HEMIN	0.060452	0.209492	0.321776	-0.365117	-1.3401	64
ANDERSEN_CHOLANGIOCARCINOMA_CLASS2	0.0602145	0.209492	0.321776	-0.332532	-1.31718	95
HUANG_FOXA2_TARGETS_UP	0.0604914	0.209492	0.321776	-0.417334	-1.37783	37
MIKKELSEN_NPC_HCP_WITH_H3K27ME3	0.0602958	0.209492	0.193813	0.484599	1.381	84
QI_PLASMACYTOMA_DN	0.0604982	0.209492	0.197822	0.502064	1.39413	68
REACTOME_MITOPHAGY	0.0605634	0.209492	0.216543	0.597705	1.46235	29
CHOW_RASSF1_TARGETS_DN	0.0610795	0.210234	0.216543	0.601259	1.44632	27
ELVIDGE_HIF1A_TARGETS_DN	0.0610048	0.210234	0.197822	0.503396	1.3949	66
RIGGI_EWING_SARCOMA_PROGENITOR_DN	0.0610169	0.210234	0.191892	0.478431	1.37818	97
YAO_TEMPORAL_RESPONSE_TO_PROGESTERONE_CLUSTER_16	0.061039	0.210234	0.206588	0.544252	1.43284	46
STAMBOLSKY_RESPONSE_TO_VITAMIN_D3_UP	0.0611735	0.210298	0.202072	0.527134	1.41878	53
REACTOME_DISEASES_OF_MITOTIC_CELL_CYCLE	0.0614973	0.211151	0.208955	0.566697	1.44511	38
RASHI_RESPONSE_TO_IONIZING_RADIATION_6	0.0616309	0.211183	0.321776	-0.365221	-1.37164	68
WP_PHOTODYNAMIC_THERAPYINDUCED_AP1_SURVIVAL_SIGNALING	0.0616582	0.211183	0.321776	-0.418486	-1.44221	41
SEKI_INFLAMMATORY_RESPONSE_LPS_UP	0.0618312	0.211516	0.195789	0.501263	1.39145	67
DUTTA_APOPTOSIS_VIA_NFKB	0.0619718	0.211737	0.213928	0.595908	1.45796	29
SANA_TNF_SIGNALING_UP	0.062201	0.212	0.195789	0.502026	1.3911	66
SHEN_SMARCA2_TARGETS_DN	0.0621712	0.212	0.321776	-0.313597	-1.28333	119
BILANGES_SERUM_SENSITIVE_VIA_TSC2	0.0624752	0.212675	0.321776	-0.453384	-1.42064	28
SIG_PIP3_SIGNALING_IN_CARDIAC_MYOCTES	0.0625767	0.212761	0.197822	0.517176	1.40317	57
ENGELMANN_CANCER_PROGENITORS_UP	0.0630027	0.212948	0.206588	0.563867	1.43394	37
ISSAEVA_MLL2_TARGETS	0.0630027	0.212948	0.206588	0.573411	1.45106	34
REACTOME_GAMMA_CARBOXYLATION_HYPUSINE_FORMATION_AND_ARYLSULFATASE_ACTIVATION	0.0630137	0.212948	0.208955	0.589094	1.45118	30
SENGUPTA_NASOPHARYNGEAL_CARCINOMA_DN	0.0629669	0.212948	0.183024	0.440233	1.3091	156
VILIMAS_NOTCH1_TARGETS_DN	0.0629002	0.212948	0.287805	-0.460651	-1.39773	26
BLANCO_MELO_COVID19_SARS_COV_2_INFECTION_A594_ACE2_EXPRESSING_CELLS_DN	0.0631068	0.213005	0.195789	0.509896	1.39985	61
REACTOME_SUMOYLATION_OF_RNA_BINDING_PROTEINS	0.0632459	0.213216	0.287805	-0.39366	-1.38882	45
GOTZMANN_EPITHELIAL_TO_MESENCHYMAL_TRANSITION_DN	0.063358	0.213218	0.181383	0.434922	1.29905	173
OLSSON_E2F3_TARGETS_DN	0.0633995	0.213218	0.287805	-0.445804	-1.42145	35
RIZ_ERYTHROID_DIFFERENTIATION_12HR	0.0634911	0.213269	0.287805	-0.485787	-1.44921	25
BLANCO_MELO_COVID19_SARS_COV_2_LOW_MOI_INFECTION_A594_ACE2_EXPRESSING_CELLS_UP	0.0637458	0.213867	0.287805	-0.310954	-1.2714	116
BREDEMEYER_RAG_SIGNALING_NOT_VIA_ATM_DN	0.0638298	0.213891	0.197822	0.528058	1.42072	51
LIM_MAMMARY_LUMINAL_PROGENITOR_UP	0.0641201	0.214349	0.206588	0.5864	1.45371	31
LI_WILMS_TUMOR_VS_FETAL_KIDNEY_2_DN	0.0641201	0.214349	0.206588	0.586556	1.4541	31
NABA_ECM_AFFILIATED	0.0642093	0.21439	0.191892	0.499194	1.38571	67
REACTOME_COMPLEX_I_BIOGENESIS	0.0647572	0.21596	0.195789	0.52422	1.4147	55
REACTOME_DISEASES_OF_GLYCOSYLATION	0.0650407	0.216647	0.188204	0.483537	1.36611	81
VALK_AML_CLUSTER_15	0.0651558	0.216771	0.208955	0.607829	1.45085	25
REACTOME_ANTI_INFLAMMATORY_RESPONSE_FAVOURING_LEISHMANIA_PARASITE_INFECTION	0.0652681	0.216886	0.188204	0.481864	1.359	78
KEGG_JAK_STAT_SIGNALING_PATHWAY	0.0654538	0.217244	0.287805	-0.316793	-1.25768	96
BROWNE_HCMV_INFECTION_18HR_UP	0.0658037	0.217633	0.179782	0.444817	1.31493	146
HELLER_SILENCED_BY_METHYLATION_DN	0.0658051	0.217633	0.287805	-0.337958	-1.32282	82
KEGG_FRUCTOSE_AND_MANNOSE_METABOLISM	0.0657534	0.217633	0.204295	0.581444	1.43233	30
HUMMERICH_SKIN_CANCER_PROGRESSION_DN	0.0660487	0.217933	0.186433	0.487026	1.37145	75
MARTIN_VIRAL_GPCR_SIGNALING_DN	0.0660523	0.217933	0.287805	-0.411627	-1.41857	41
NABA_ECM_GLYCOPROTEINS	0.0663199	0.218558	0.197822	0.54241	1.42541	45
NAGASHIMA_EGF_SIGNALING_UP	0.0664627	0.218669	0.287805	-0.392874	-1.38605	45
ZHAN_MULTIPLE_MYELOMA_DN	0.0665104	0.218669	0.287805	-0.467008	-1.46051	31
GRAHAM_CML_QUIESCENT_VS_NORMAL_QUIESCENT_DN	0.0670223	0.219833	0.287805	-0.439848	-1.40246	35
TONKS_TARGETS_OF_RUNX1_RUNX1T1_FUSION_HSC_UP	0.0669546	0.219833	0.17822	0.44784	1.32186	144
LIU_TARGETS_OF_VMYB_VS_CMYB_DN	0.0676282	0.22104	0.287805	-0.465552	-1.45595	31
REACTOME_CONSTITUTIVE_SIGNALING_BY_ABERRANT_PI3K_IN_CANCER	0.0676203	0.22104	0.195789	0.541202	1.42223	45
REACTOME_CYCLIN_D_ASSOCIATED_EVENTS_IN_G1	0.0676203	0.22104	0.195789	0.541969	1.42425	45
AKL_HTLV1_INFECTION_UP	0.0679887	0.221781	0.204295	0.604934	1.44394	25
DIRMEIER_LMP1_RESPONSE_LATE_DN	0.068014	0.221781	0.287805	-0.448169	-1.35986	26
SHEPARD_BMYB_MORPHOLINO_DN	0.0682332	0.222236	0.287805	-0.299994	-1.26057	134
SANSOM_APC_TARGETS_UP	0.0684108	0.222555	0.287805	-0.330321	-1.31249	97
RAY_TUMORIGENESIS_BY_ERBB2_CDC25A_UP	0.0688525	0.22347	0.176694	0.458152	1.33957	122
WANG_CLIM2_TARGETS_DN	0.0687831	0.22347	0.173748	0.432799	1.29229	165
IWANAGA_CARCINOGENESIS_BY_KRAS_PTEN_UP	0.0694143	0.223809	0.175204	0.448745	1.32025	132
MELLMAN_TUT1_TARGETS_DN	0.0695187	0.223809	0.195789	0.557817	1.42246	38
PID_HDAC_CLASSI_PATHWAY	0.06915	0.223809	0.287805	-0.359817	-1.32065	64
RAGHAVACHARI_PLATELET_SPECIFIC_GENES	0.0694224	0.223809	0.287805	-0.347545	-1.34699	75
REACTOME_RECRUITMENT_OF_MITOTIC_CENTROSOME_PROTEINS_AND_COMPLEXES	0.0694224	0.223809	0.287805	-0.350494	-1.35563	76
WP_COPPER_HOMEOSTASIS	0.0695187	0.223809	0.195789	0.558817	1.42501	38
ZHAN_MULTIPLE_MYELOMA_CD2_DN	0.0695187	0.223809	0.195789	0.557002	1.42039	38
ZHAN_MULTIPLE_MYELOMA_CD1_VS_CD2_DN	0.0702211	0.225809	0.191892	0.545747	1.42193	43
LEE_LIVER_CANCER_MYC_TGFA_UP	0.0704961	0.226432	0.191892	0.542836	1.41767	44
IVANOVA_HEMATOPOIESIS_STEM_CELL_LONG_TERM	0.0714286	0.229163	0.172324	0.45068	1.32697	134
DOANE_RESPONSE_TO_ANDROGEN_DN	0.0719499	0.230306	0.168238	0.424507	1.27656	192
LINDSTEDT_DENDRITIC_CELL_MATURATION_D	0.0718711	0.230306	0.184706	0.510751	1.38151	56
BROWNE_HCMV_INFECTION_18HR_DN	0.0724479	0.231368	0.172324	0.454449	1.32721	118
NAKAJIMA_MAST_CELL	0.0723861	0.231368	0.191892	0.562037	1.42228	34
MARCHINI_TRABECTEDIN_RESISTANCE_DN	0.0730412	0.232996	0.190023	0.565625	1.43871	35
REACTOME_SUMOYLATION_OF_DNA_REPLICATION_PROTEINS	0.0732624	0.233435	0.287805	-0.399063	-1.39389	44
FRIDMAN_SENESCENCE_UP	0.0738499	0.23477	0.179782	0.505224	1.38492	60
PID_P53_DOWNSTREAM_PATHWAY	0.0737885	0.23477	0.170932	0.453622	1.32512	113
RIZ_ERYTHROID_DIFFERENTIATION_CCNE1	0.0739896	0.234946	0.287805	-0.418261	-1.39665	38
REACTOME_TBC_RABGAPS	0.0741222	0.2351	0.186433	0.539545	1.39668	42
EBAUER_TARGETS_OF_PAX3_FOXO1_FUSION_DN	0.0750708	0.237568	0.193813	0.590456	1.43259	28
MEBARKI_HCC_PROGENITOR_WNT_DN	0.075067	0.237568	0.188204	0.556926	1.41629	37
NIKOLSKY_BREAST_CANCER_8Q12_Q22_AMPLICON	0.0756881	0.23925	0.172324	0.472527	1.34487	86
CHIARADONNA_NEOPLASTIC_TRANSFORMATION_KRAS_CDC25_UP	0.0758534	0.239438	0.181383	0.529375	1.41877	50
DURCHDEWALD_SKIN_CARCINOGENESIS_UP	0.0759193	0.239438	0.175204	0.489773	1.3594	69
MARIADASON_REGULATED_BY_HISTONE_ACETYLATION_DN	0.0763052	0.240112	0.186433	0.560504	1.41382	33
REACTOME_SIGNAL_AMPLIFICATION	0.0762712	0.240112	0.191892	0.598365	1.43695	26
REACTOME_CRISTAE_FORMATION	0.0763984	0.240134	0.188204	0.570892	1.41527	31
WP_MITOCHONDRIAL_COMPLEX_I_ASSEMBLY_MODEL_OXPHOS_SYSTEM	0.0767296	0.240903	0.179782	0.515862	1.38666	54
CERVERA_SDHB_TARGETS_2	0.0773006	0.24221	0.176694	0.507493	1.3769	57
WP_NCRNAS_INVOLVED_IN_WNT_SIGNALING_IN_HEPATOCELLULAR_CARCINOMA	0.0773196	0.24221	0.181383	0.5336	1.41619	48
MODY_HIPPOCAMPUS_NEONATAL	0.0776836	0.242805	0.190023	0.59715	1.43403	26
SHEPARD_CRASH_AND_BURN_MUTANT_DN	0.0776132	0.242805	0.287805	-0.300661	-1.27116	130
LUI_THYROID_CANCER_CLUSTER_1	0.0780234	0.243233	0.181383	0.539276	1.40507	43
MAGRANGEAS_MULTIPLE_MYELOMA_IGLL_VS_IGLK_UP	0.0780822	0.243233	0.186433	0.572463	1.41021	30
RADAEVA_RESPONSE_TO_IFNA1_UP	0.0780772	0.243233	0.287805	-0.381906	-1.34735	45
GARGALOVIC_RESPONSE_TO_OXIDIZED_PHOSPHOLIPIDS_BLUE_UP	0.0785169	0.244314	0.164406	0.452603	1.32563	117
REACTOME_SUMOYLATION	0.0789283	0.24532	0.287805	-0.281495	-1.21086	166
FIGUEROA_AML_METHYLATION_CLUSTER_7_UP	0.0791284	0.245668	0.168238	0.468799	1.33549	87
GAUSSMANN_MLL_AF4_FUSION_TARGETS_E_UP	0.0798969	0.247778	0.17822	0.530211	1.4072	48
KRIGE_AMINO_ACID_DEPRIVATION	0.0802183	0.248498	0.287805	-0.457928	-1.41397	27
REACTOME_ARACHIDONIC_ACID_METABOLISM	0.080429	0.248875	0.181383	0.554013	1.40888	37
CREIGHTON_AKT1_SIGNALING_VIA_MTOR_UP	0.0808219	0.249537	0.183024	0.571095	1.40684	30
REACTOME_DOWNSTREAM_SIGNAL_TRANSDUCTION	0.0807365	0.249537	0.186433	0.596882	1.42472	25
PURBEY_TARGETS_OF_CTBP1_AND_SATB1_DN	0.0809628	0.249695	0.161979	0.449281	1.31403	127
KEGG_ARGININE_AND_PROLINE_METABOLISM	0.0819022	0.252313	0.17822	0.54984	1.40397	36
WANG_BARRETTS_ESOPHAGUS_UP	0.082808	0.254822	0.287805	-0.444553	-1.41019	34
BASSO_CD40_SIGNALING_DN	0.0835262	0.255341	0.287805	-0.378257	-1.37566	54
KYNG_WERNER_SYNDROM_AND_NORMAL_AGING_DN	0.0834225	0.255341	0.157403	0.432536	1.28453	150
PID_ECADHERIN_STABILIZATION_PATHWAY	0.0831099	0.255341	0.17822	0.549609	1.39768	37
REACTOME_G_ALPHA_S_SIGNALLING_EVENTS	0.0833333	0.255341	0.169571	0.503958	1.36892	58
WP_PROSTAGLANDIN_SYNTHESIS_AND_REGULATION	0.0832196	0.255341	0.179782	0.563936	1.39802	31
WP_SARSCOV2_INNATE_IMMUNITY_EVASION_AND_CELLSPECIFIC_IMMUNE_RESPONSE	0.0835262	0.255341	0.287805	-0.375853	-1.36692	54
ELLWOOD_MYC_TARGETS_DN	0.0836653	0.255486	0.176694	0.558157	1.41971	35
GOTZMANN_EPITHELIAL_TO_MESENCHYMAL_TRANSITION_UP	0.0844197	0.257267	0.287805	-0.367768	-1.34455	57
WOO_LIVER_CANCER_RECURRENCE_DN	0.0845254	0.257267	0.173748	0.534	1.39132	43
WP_NOCGMPPKG_MEDIATED_NEUROPROTECTION	0.0844595	0.257267	0.287857	-0.460463	-1.37366	25
NATSUME_RESPONSE_TO_INTERFERON_BETA_UP	0.0847545	0.257683	0.287805	-0.364006	-1.32094	52
REACTOME_PERK_REGULATES_GENE_EXPRESSION	0.0856164	0.26002	0.287857	-0.431005	-1.34424	29
NIKOLSKY_BREAST_CANCER_7P22_AMPLICON	0.0863014	0.261531	0.176694	0.564752	1.39121	30
VERHAAK_GLIOBLASTOMA_NEURAL	0.0862471	0.261531	0.161979	0.471528	1.32978	80
TIEN_INTESTINE_PROBIOTICS_6HR_DN	0.0867238	0.262525	0.154191	0.433559	1.28775	151
WP_VITAMIN_D_RECEPTOR_PATHWAY	0.0870056	0.263093	0.158514	0.459755	1.32621	99
NUTT_GBM_VS_AO_GLIOMA_UP	0.0874172	0.264051	0.172324	0.542661	1.39127	39
KEGG_CELL_ADHESION_MOLECULES_CAMS	0.0877404	0.26474	0.16318	0.491797	1.3606	63
POS_HISTAMINE_RESPONSE_NETWORK	0.0889831	0.2682	0.176694	0.587596	1.41109	26
FIGUEROA_AML_METHYLATION_CLUSTER_1_UP	0.0897436	0.269038	0.158514	0.468858	1.32232	78
HUANG_GATA2_TARGETS_UP	0.0894267	0.269038	0.287805	-0.284623	-1.21111	149
PARK_HSC_MARKERS	0.0896917	0.269038	0.287805	-0.394111	-1.37318	43
PODAR_RESPONSE_TO_ADAPHOSTIN_UP	0.0895361	0.269038	0.152145	0.436882	1.28843	139
REACTOME_METABOLISM_OF_WATER_SOLUBLE_VITAMINS_AND_COFACTORS	0.0895692	0.269038	0.156312	0.461174	1.32289	96
HUMMERICH_SKIN_CANCER_PROGRESSION_UP	0.0903686	0.27062	0.159647	0.483291	1.34156	67
WP_SPINAL_CORD_INJURY	0.0908033	0.27163	0.157403	0.470945	1.32926	77
KEGG_ADHERENS_JUNCTION	0.091352	0.271814	0.160801	0.497231	1.35566	59
KLEIN_TARGETS_OF_BCR_ABL1_FUSION	0.0912144	0.271814	0.287805	-0.402442	-1.38691	41
MIKKELSEN_MCV6_HCP_WITH_H3K27ME3	0.0910125	0.271814	0.155242	0.46361	1.32662	94
REACTOME_PROCESSING_OF_CAPPED_INTRONLESS_PRE_MRNA	0.0912162	0.271814	0.276501	-0.427969	-1.34101	28
WP_WNT_SIGNALING	0.0913405	0.271814	0.158514	0.481797	1.33726	69
REACTOME_RECRUITMENT_OF_NUMA_TO_MITOTIC_CENTROSOMES	0.0918323	0.272951	0.287805	-0.322175	-1.24994	84
APPIERTO_RESPONSE_TO_FENRETINIDE_UP	0.092068	0.272969	0.173748	0.575286	1.39578	28
REACTOME_CELL_JUNCTION_ORGANIZATION	0.0923277	0.272969	0.165657	0.527241	1.37371	43
TAVOR_CEBPA_TARGETS_UP	0.0923277	0.272969	0.165657	0.527188	1.37357	43
WARTERS_IR_RESPONSE_5GY	0.092246	0.272969	0.168238	0.538604	1.37347	38
ZHAN_MULTIPLE_MYELOMA_CD1_DN	0.092246	0.272969	0.168238	0.536713	1.36865	38
KEGG_MAPK_SIGNALING_PATHWAY	0.092999	0.273215	0.146416	0.418517	1.25703	189
MANNE_COVID19_COMBINED_COHORT_VS_HEALTHY_DONOR_PLATELETS_DN	0.0926553	0.273215	0.287805	-0.29979	-1.24514	126
REACTOME_PROTEIN_FOLDING	0.0929152	0.273215	0.155242	0.468203	1.32279	81
SMID_BREAST_CANCER_RELAPSE_IN_BONE_UP	0.0927152	0.273215	0.166934	0.536459	1.37537	39
WP_GLYCOGEN_SYNTHESIS_AND_DEGRADATION	0.0929615	0.273215	0.166934	0.550829	1.40107	35
WP_RANKLRANK_RECEPTOR_ACTIVATOR_OF_NFKB_LIGAND_SIGNALING_PATHWAY	0.0926158	0.273215	0.161979	0.513925	1.3827	51
MORI_SMALL_PRE_BII_LYMPHOCYTE_DN	0.0931228	0.273291	0.287805	-0.355248	-1.37154	73
KEGG_PARKINSONS_DISEASE	0.0937155	0.274554	0.15017	0.446782	1.30539	115
REACTOME_COLLAGEN_DEGRADATION	0.09375	0.274554	0.172324	0.576968	1.38789	27
CHESLER_BRAIN_QTL_CIS	0.094176	0.275512	0.159647	0.502189	1.35835	56
CERVERA_SDHB_TARGETS_1_UP	0.0946451	0.276594	0.159647	0.502647	1.35649	55
VERHAAK_GLIOBLASTOMA_PRONEURAL	0.0949153	0.277093	0.151149	0.456331	1.31633	99
REACTOME_SELECTIVE_AUTOPHAGY	0.0960854	0.280216	0.154191	0.479324	1.3304	69
SABATES_COLORECTAL_ADENOMA_UP	0.0962499	0.280402	0.287805	-0.379667	-1.36435	49
DAIRKEE_CANCER_PRONE_RESPONSE_BPA_E2	0.0966215	0.281191	0.287805	-0.305824	-1.21413	96
NAKAMURA_ADIPOGENESIS_EARLY_UP	0.0967742	0.281341	0.160801	0.51836	1.3701	47
FIGUEROA_AML_METHYLATION_CLUSTER_3_DN	0.0974576	0.282066	0.168238	0.581577	1.39663	26
LANDIS_ERBB2_BREAST_TUMORS_324_UP	0.0972678	0.282066	0.146416	0.444007	1.29823	124
REACTOME_PHASE_I_FUNCTIONALIZATION_OF_COMPOUNDS	0.0975293	0.282066	0.160801	0.527677	1.36596	42
REACTOME_PROTEIN_UBIQUITINATION	0.0974061	0.282066	0.287805	-0.336279	-1.30332	75
REACTOME_TRANSPORT_OF_BILE_SALTS_AND_ORGANIC_ACIDS_METAL_IONS_AND_AMINE_COMPOUNDS	0.0972405	0.282066	0.161979	0.532033	1.37016	40
KANNAN_TP53_TARGETS_UP	0.0979112	0.282877	0.160801	0.521801	1.36273	44
PID_AP1_PATHWAY	0.0980201	0.282899	0.287805	-0.359137	-1.30327	52
VANHARANTA_UTERINE_FIBROID_WITH_7Q_DELETION_DN	0.0982736	0.283044	0.161979	0.54655	1.39019	35
YAGI_AML_RELAPSE_PROGNOSIS	0.0982265	0.283044	0.164406	0.556343	1.3792	31
PETROVA_PROX1_TARGETS_DN	0.0986094	0.283718	0.157403	0.514804	1.37972	50
REACTOME_RAF_ACTIVATION	0.0990629	0.284729	0.161979	0.548457	1.38343	33
AMIT_EGF_RESPONSE_120_MCF10A	0.0995907	0.285657	0.16318	0.555565	1.37727	31
RODWELL_AGING_KIDNEY_NO_BLOOD_DN	0.0995575	0.285657	0.145516	0.44525	1.2985	112
DORN_ADENOVIRUS_INFECTION_32HR_DN	0.1	0.286242	0.165657	0.566918	1.38703	29
GRADE_COLON_VS_RECTAL_CANCER_UP	0.1	0.286242	0.165657	0.568902	1.39189	29
GENTILE_UV_RESPONSE_CLUSTER_D7	0.10093	0.288311	0.159647	0.541847	1.37823	35
WOOD_EBV_EBNA1_TARGETS_UP	0.100917	0.288311	0.147331	0.456574	1.30066	87
REACTOME_SENSORY_PERCEPTION	0.101911	0.290816	0.140406	0.420292	1.25133	170
SENESE_HDAC2_TARGETS_UP	0.102041	0.290889	0.145516	0.455449	1.30647	96
LEE_LIVER_CANCER_E2F1_DN	0.103586	0.294992	0.157403	0.540905	1.37583	35
LEE_AGING_MUSCLE_DN	0.10411	0.295277	0.159647	0.554136	1.36506	30
PANGAS_TUMOR_SUPPRESSION_BY_SMAD1_AND_SMAD5_DN	0.104097	0.295277	0.142057	0.443635	1.29206	111
PID_ATM_PATHWAY	0.10395	0.295277	0.287805	-0.431299	-1.36815	34
REACTOME_GLOBAL_GENOME_NUCLEOTIDE_EXCISION_REPAIR_GG_NER	0.103995	0.295277	0.287805	-0.318304	-1.23492	84
REACTOME_ANCHORING_OF_THE_BASAL_BODY_TO_THE_PLASMA_MEMBRANE	0.104478	0.296021	0.287805	-0.316081	-1.23834	91
SHETH_LIVER_CANCER_VS_TXNIP_LOSS_PAM6	0.104603	0.296073	0.287857	-0.381797	-1.31576	41
REACTOME_SIGNALLING_TO_ERKS	0.104816	0.296376	0.161979	0.561079	1.36131	28
GAURNIER_PSMD4_TARGETS	0.105054	0.296747	0.287805	-0.395194	-1.36194	41
JIANG_VHL_TARGETS	0.105691	0.297827	0.144631	0.461596	1.30412	81
REACTOME_TOLL_LIKE_RECEPTOR_TLR1_TLR2_CASCADE	0.105562	0.297827	0.142901	0.455983	1.30474	92
WP_OXIDATIVE_DAMAGE	0.105756	0.297827	0.156312	0.546556	1.37863	33
REACTOME_SNRNP_ASSEMBLY	0.105909	0.297956	0.287805	-0.367573	-1.3251	51
KYNG_DNA_DAMAGE_BY_GAMMA_RADIATION	0.106383	0.298703	0.15017	0.503967	1.35591	51
TONKS_TARGETS_OF_RUNX1_RUNX1T1_FUSION_MONOCYTE_DN	0.106389	0.298703	0.287805	-0.381454	-1.33239	44
HU_GENOTOXIC_DAMAGE_4HR	0.106872	0.299759	0.287805	-0.418015	-1.33285	35
ZHANG_TARGETS_OF_EWSR1_FLI1_FUSION	0.107015	0.299858	0.145516	0.474166	1.31623	67
CHIARADONNA_NEOPLASTIC_TRANSFORMATION_KRAS_DN	0.107744	0.301269	0.140406	0.447344	1.29375	104
KEGG_MELANOGENESIS	0.107843	0.301269	0.147331	0.493061	1.33932	58
PEART_HDAC_PROLIFERATION_CLUSTER_DN	0.107779	0.301269	0.287805	-0.340023	-1.27241	66
RASHI_RESPONSE_TO_IONIZING_RADIATION_2	0.108018	0.301455	0.1396	0.446981	1.2942	105
ALCALAY_AML_BY_NPM1_LOCALIZATION_UP	0.108989	0.303651	0.1396	0.442998	1.28085	103
TURASHVILI_BREAST_LOBULAR_CARCINOMA_VS_LOBULAR_NORMAL_UP	0.109023	0.303651	0.148262	0.501309	1.34741	52
REACTOME_PROTEIN_LOCALIZATION	0.110032	0.306158	0.135741	0.424958	1.25622	146
HESS_TARGETS_OF_HOXA9_AND_MEIS1_DN	0.110472	0.307074	0.140406	0.460979	1.30726	83
AMIT_EGF_RESPONSE_240_HELA	0.111675	0.309584	0.147331	0.507574	1.355	49
REACTOME_TP53_REGULATES_METABOLIC_GENES	0.111623	0.309584	0.1396	0.460326	1.3054	83
YAO_TEMPORAL_RESPONSE_TO_PROGESTERONE_CLUSTER_14	0.111708	0.309584	0.134273	0.429985	1.26817	136
WP_HEMATOPOIETIC_STEM_CELL_DIFFERENTIATION	0.112033	0.310177	0.276501	-0.389688	-1.32215	40
YORDY_RECIPROCAL_REGULATION_BY_ETS1_AND_SP100_DN	0.112258	0.310492	0.148262	0.510179	1.34847	47
WINNEPENNINCKX_MELANOMA_METASTASIS_DN	0.113014	0.312272	0.248911	-0.414291	-1.29211	29
ALONSO_METASTASIS_EMT_UP	0.114085	0.312751	0.154191	0.553631	1.35452	29
DORN_ADENOVIRUS_INFECTION_12HR_DN	0.114085	0.312751	0.154191	0.552499	1.35175	29
LEE_AGING_NEOCORTEX_UP	0.11339	0.312751	0.142057	0.4806	1.32536	62
OHGUCHI_LIVER_HNF4A_TARGETS_UP	0.114085	0.312751	0.154191	0.551682	1.34975	29
REACTOME_DUAL_INCISION_IN_GG_NER	0.11386	0.312751	0.287805	-0.391784	-1.35018	41
SCHAEFFER_PROSTATE_DEVELOPMENT_6HR_UP	0.113661	0.312751	0.134273	0.43644	1.27609	122
SMIRNOV_RESPONSE_TO_IR_6HR_DN	0.11389	0.312751	0.287805	-0.302443	-1.20161	104
WIERENGA_STAT5A_TARGETS_GROUP1	0.113766	0.312751	0.137251	0.450659	1.29178	95
SASSON_RESPONSE_TO_GONADOTROPHINS_DN	0.114657	0.314012	0.1396	0.468883	1.30565	70
LINDSTEDT_DENDRITIC_CELL_MATURATION_C	0.115044	0.314763	0.144631	0.502218	1.34599	50
CHUNG_BLISTER_CYTOTOXICITY_DN	0.11588	0.316358	0.276501	-0.369989	-1.28914	43
KEGG_PROPANOATE_METABOLISM	0.116147	0.316358	0.153159	0.577407	1.37823	25
KIM_MYC_AMPLIFICATION_TARGETS_DN	0.116334	0.316358	0.138022	0.462127	1.29405	72
WOO_LIVER_CANCER_RECURRENCE_UP	0.116334	0.316358	0.138022	0.462494	1.29507	72
WP_CAMKK2_PATHWAY	0.115962	0.316358	0.15017	0.546018	1.35361	31
WP_ENDOMETRIAL_CANCER	0.116105	0.316358	0.142901	0.494576	1.33115	53
WP_OXIDATIVE_PHOSPHORYLATION	0.116422	0.316358	0.141225	0.488044	1.32569	58
BIDUS_METASTASIS_UP	0.116552	0.316404	0.287805	-0.262024	-1.14809	199
GAVIN_FOXP3_TARGETS_CLUSTER_T4	0.117849	0.318082	0.135002	0.455646	1.29643	85
KEGG_NUCLEOTIDE_EXCISION_REPAIR	0.118083	0.318082	0.287805	-0.379424	-1.32201	43
KLEIN_PRIMARY_EFFUSION_LYMPHOMA_UP	0.117881	0.318082	0.146416	0.522347	1.33919	39
LUCAS_HNF4A_TARGETS_UP	0.117955	0.318082	0.145516	0.518686	1.33912	41
REACTOME_PURINERGIC_SIGNALING_IN_LEISHMANIASIS_INFECTION	0.117564	0.318082	0.152145	0.574844	1.37212	25
STREICHER_LSM1_TARGETS_UP	0.117647	0.318082	0.261664	-0.409959	-1.29703	33
WP_NUCLEOTIDE_EXCISION_REPAIR	0.118083	0.318082	0.287805	-0.379424	-1.32201	43
WP_PRADERWILLI_AND_ANGELMAN_SYNDROME	0.11745	0.318082	0.24134	-0.422421	-1.30433	27
MANNE_COVID19_NONICU_VS_HEALTHY_DONOR_PLATELETS_DN	0.119504	0.321599	0.287805	-0.289613	-1.22445	130
GROSS_HYPOXIA_VIA_ELK3_DN	0.119878	0.322296	0.287805	-0.284983	-1.1975	134
YAO_TEMPORAL_RESPONSE_TO_PROGESTERONE_CLUSTER_1	0.120773	0.324388	0.287857	-0.354641	-1.28978	54
AMIT_SERUM_RESPONSE_60_MCF10A	0.12141	0.325301	0.142901	0.513225	1.34033	44
DITTMER_PTHLH_TARGETS_DN	0.121803	0.325301	0.137251	0.48427	1.32032	59
HUPER_BREAST_BASAL_VS_LUMINAL_DN	0.121813	0.325301	0.149208	0.571218	1.36346	25
OUELLET_CULTURED_OVARIAN_CANCER_INVASIVE_VS_LMP_UP	0.121803	0.325301	0.137251	0.484266	1.32031	59
PID_ECADHERIN_NASCENT_AJ_PATHWAY	0.121658	0.325301	0.144631	0.521647	1.33023	38
ZHAN_V1_LATE_DIFFERENTIATION_GENES_UP	0.121419	0.325301	0.146416	0.543918	1.3484	31
JISON_SICKLE_CELL_DISEASE_UP	0.122234	0.326113	0.126254	0.412419	1.23263	174
BLANCO_MELO_HUMAN_PARAINFLUENZA_VIRUS_3_INFECTION_A594_CELLS_DN	0.122881	0.32712	0.266351	-0.367053	-1.28208	44
MCCLUNG_CREB1_TARGETS_DN	0.122853	0.32712	0.142901	0.527326	1.34648	36
PID_ARF6_TRAFFICKING_PATHWAY	0.123198	0.32712	0.142057	0.515462	1.3308	41
PID_IL2_1PATHWAY	0.123153	0.32712	0.287857	-0.355102	-1.28014	51
SMIRNOV_RESPONSE_TO_IR_2HR_DN	0.123153	0.32712	0.287857	-0.354958	-1.27963	51
WP_THERMOGENESIS	0.123399	0.327343	0.132846	0.456327	1.28799	77
BOYAULT_LIVER_CANCER_SUBCLASS_G6_UP	0.123537	0.327397	0.141225	0.512597	1.32692	42
REACTOME_G_ALPHA_12_13_SIGNALLING_EVENTS	0.123786	0.327746	0.135741	0.478667	1.31412	61
CAFFAREL_RESPONSE_TO_THC_24HR_5_DN	0.124352	0.32893	0.287805	-0.368289	-1.32347	49
KEGG_ALZHEIMERS_DISEASE	0.124731	0.329621	0.126254	0.420578	1.24169	138
WP_CALCIUM_REGULATION_IN_THE_CARDIAC_CELL	0.124858	0.329644	0.130106	0.445524	1.27481	92
REACTOME_GPCR_LIGAND_BINDING	0.125399	0.330758	0.125033	0.410002	1.22183	168
SENESE_HDAC1_AND_HDAC2_TARGETS_UP	0.1258	0.331241	0.125033	0.413894	1.2317	161
URS_ADIPOCYTE_DIFFERENTIATION_UP	0.125819	0.331241	0.140406	0.514484	1.32828	41
WP_ARYL_HYDROCARBON_RECEPTOR_PATHWAY	0.126005	0.331418	0.142057	0.532519	1.34759	34
VANTVEER_BREAST_CANCER_METASTASIS_UP	0.12642	0.332196	0.146416	0.557801	1.34178	27
DESERT_PERIVENOUS_HEPATOCELLULAR_CARCINOMA_SUBCLASS_UP	0.127212	0.333962	0.126876	0.431228	1.2576	112
MASSARWEH_TAMOXIFEN_RESISTANCE_DN	0.127409	0.334164	0.124434	0.416486	1.23803	153
GENTILE_UV_RESPONSE_CLUSTER_D5	0.128767	0.33646	0.142057	0.545332	1.34338	30
PID_FGF_PATHWAY	0.128739	0.33646	0.138022	0.508775	1.31703	42
WANG_CLIM2_TARGETS_UP	0.128764	0.33646	0.121543	0.404772	1.21941	196
YAUCH_HEDGEHOG_SIGNALING_PARACRINE_UP	0.128714	0.33646	0.249247	-0.327439	-1.26646	76
MCCLUNG_COCAINE_REWARD_5D	0.128951	0.336624	0.135741	0.49608	1.32954	50
WORSCHECH_TUMOR_EVASION_AND_TOLEROGENICITY_UP	0.129252	0.337094	0.231127	-0.425475	-1.291	26
KEGG_HUNTINGTONS_DISEASE	0.12955	0.337557	0.123257	0.413487	1.22813	151
ELVIDGE_HIF1A_TARGETS_UP	0.129808	0.337912	0.131458	0.472327	1.30673	63
REACTOME_FACTORS_INVOLVED_IN_MEGAKARYOCYTE_DEVELOPMENT_AND_PLATELET_PRODUCTION	0.130057	0.338244	0.249247	-0.296245	-1.23453	127
CHIANG_LIVER_CANCER_SUBCLASS_INTERFERON_DN	0.130682	0.339554	0.143759	0.555146	1.33539	27
WP_NEURAL_CREST_CELL_MIGRATION_DURING_DEVELOPMENT	0.130872	0.339732	0.227987	-0.414783	-1.28075	27
CAIRO_HEPATOBLASTOMA_DN	0.13127	0.340153	0.122108	0.414226	1.23261	152
LEE_LIVER_CANCER_SURVIVAL_UP	0.131279	0.340153	0.126876	0.446557	1.27508	88
KANG_IMMORTALIZED_BY_TERT_UP	0.13198	0.341376	0.134273	0.495942	1.32394	49
PICCALUGA_ANGIOIMMUNOBLASTIC_LYMPHOMA_DN	0.13224	0.341376	0.123257	0.424508	1.24184	128
PID_FAK_PATHWAY	0.132075	0.341376	0.133555	0.486945	1.30893	54
ZHOU_TNF_SIGNALING_30MIN	0.132159	0.341376	0.261664	-0.34904	-1.25001	47
OISHI_CHOLANGIOMA_STEM_CELL_LIKE_DN	0.133263	0.342927	0.119888	0.409007	1.22591	184
REACTOME_ONCOGENE_INDUCED_SENESCENCE	0.133333	0.342927	0.237794	-0.404016	-1.27883	32
WP_GPCRS_CLASS_A_RHODOPSINLIKE	0.133033	0.342927	0.125033	0.436177	1.25635	98
WP_VITAMIN_B12_METABOLISM	0.133333	0.342927	0.245042	-0.401038	-1.2688	33
REACTOME_CELL_CELL_COMMUNICATION	0.133646	0.343415	0.127505	0.454578	1.27393	71
OUILLETTE_CLL_13Q14_DELETION_DN	0.133891	0.343728	0.252961	-0.364829	-1.25729	41
ZWANG_EGF_INTERVAL_UP	0.134021	0.343744	0.134273	0.499039	1.32447	48
REACTOME_DISEASES_OF_IMMUNE_SYSTEM	0.134181	0.343838	0.141225	0.555354	1.33366	26
RASHI_RESPONSE_TO_IONIZING_RADIATION_5	0.134744	0.344964	0.123257	0.432102	1.25314	108
SASSON_RESPONSE_TO_FORSKOLIN_DN	0.135231	0.345577	0.127505	0.462086	1.28255	69
ZHAN_MULTIPLE_MYELOMA_CD2_UP	0.135207	0.345577	0.13649	0.530384	1.33784	33
HEIDENBLAD_AMPLIFIED_IN_PANCREATIC_CANCER	0.135787	0.346362	0.132147	0.490285	1.30884	49
KYNG_DNA_DAMAGE_BY_4NQO_OR_UV	0.135787	0.346362	0.132147	0.492102	1.31369	49
REACTOME_TRANSLOCATION_OF_SLC2A4_GLUT4_TO_THE_PLASMA_MEMBRANE	0.135922	0.346391	0.128789	0.474458	1.30256	61
WP_ENDOPLASMIC_RETICULUM_STRESS_RESPONSE_IN_CORONAVIRUS_INFECTION	0.137652	0.350478	0.245042	-0.385778	-1.29825	39
MILI_PSEUDOPODIA	0.137841	0.35064	0.132846	0.506437	1.31951	43
HILLION_HMGA1B_TARGETS	0.138756	0.352645	0.126254	0.464327	1.28664	66
REACTOME_INTERLEUKIN_1_FAMILY_SIGNALING	0.139254	0.353589	0.119888	0.422394	1.23401	123
REACTOME_PYRUVATE_METABOLISM_AND_CITRIC_ACID_TCA_CYCLE	0.139594	0.35388	0.130106	0.488205	1.30329	49
REACTOME_RAB_GERANYLGERANYLATION	0.139623	0.35388	0.129443	0.482097	1.2959	54
KUMAR_AUTOPHAGY_NETWORK	0.139831	0.354085	0.248911	-0.355013	-1.24003	44
HALMOS_CEBPA_TARGETS_DN	0.140227	0.354727	0.138022	0.557658	1.3311	25
WP_HOSTPATHOGEN_INTERACTION_OF_HUMAN_CORONA_VIRUSES_MAPK_SIGNALING	0.140466	0.354727	0.249247	-0.413903	-1.31296	34
WP_LUNG_FIBROSIS	0.140397	0.354727	0.132846	0.511197	1.3106	39
GARGALOVIC_RESPONSE_TO_OXIDIZED_PHOSPHOLIPIDS_BLACK_UP	0.14077	0.354766	0.132846	0.520645	1.3243	35
KEGG_MELANOMA	0.140863	0.354766	0.129443	0.486379	1.29841	49
WP_HUMAN_COMPLEMENT_SYSTEM	0.140704	0.354766	0.271289	-0.345526	-1.25229	55
ZHONG_RESPONSE_TO_AZACITIDINE_AND_TSA_DN	0.141008	0.354811	0.249247	-0.329814	-1.23429	67
RODRIGUES_NTN1_AND_DCC_TARGETS	0.141243	0.355081	0.137251	0.553972	1.33034	26
BURTON_ADIPOGENESIS_2	0.14199	0.355358	0.12564	0.468367	1.28584	61
PID_CD8_TCR_DOWNSTREAM_PATHWAY	0.141631	0.355358	0.248911	-0.356791	-1.24212	42
SCHAEFFER_PROSTATE_DEVELOPMENT_AND_CANCER_BOX4_DN	0.141901	0.355358	0.132846	0.524448	1.32287	33
WP_THE_INFLUENCE_OF_LAMINOPATHIES_ON_WNT_SIGNALING	0.141643	0.355358	0.137251	0.542605	1.31649	28
YU_BAP1_TARGETS	0.141892	0.355358	0.21925	-0.401148	-1.25696	28
REACTOME_RAB_REGULATION_OF_TRAFFICKING	0.142857	0.357207	0.117766	0.422395	1.23715	117
BIOCARTA_IL2RB_PATHWAY	0.144531	0.359215	0.234393	-0.393534	-1.24835	34
KARLSSON_TGFB1_TARGETS_UP	0.144432	0.359215	0.117766	0.424705	1.24088	115
KEGG_TYPE_II_DIABETES_MELLITUS	0.144611	0.359215	0.132846	0.533023	1.32139	31
LEE_EARLY_T_LYMPHOCYTE_DN	0.144068	0.359215	0.245042	-0.352418	-1.23097	44
REACTOME_PEPTIDE_LIGAND_BINDING_RECEPTORS	0.144691	0.359215	0.121543	0.450336	1.26542	74
SHIN_B_CELL_LYMPHOMA_CLUSTER_8	0.144531	0.359215	0.234393	-0.39418	-1.2504	34
TURASHVILI_BREAST_DUCTAL_CARCINOMA_VS_LOBULAR_NORMAL_UP	0.144509	0.359215	0.287857	-0.326753	-1.20078	62
WP_FATTY_ACID_BETA_OXIDATION	0.143836	0.359215	0.133555	0.536066	1.32055	30
REACTOME_ENERGY_DEPENDENT_REGULATION_OF_MTOR_BY_LKB1_AMPK	0.144886	0.35938	0.135741	0.547759	1.31762	27
GAVIN_FOXP3_TARGETS_CLUSTER_P3	0.145355	0.360222	0.116739	0.418275	1.22299	124
KEGG_SNARE_INTERACTIONS_IN_VESICULAR_TRANSPORT	0.146113	0.361778	0.130777	0.520384	1.31688	34
GRUETZMANN_PANCREATIC_CANCER_DN	0.14671	0.362613	0.11524	0.413093	1.21827	139
VANTVEER_BREAST_CANCER_METASTASIS_DN	0.146588	0.362613	0.249247	-0.289907	-1.15094	96
HEIDENBLAD_AMPLICON_8Q24_DN	0.147453	0.364127	0.130106	0.517428	1.3094	34
BOYLAN_MULTIPLE_MYELOMA_C_CLUSTER_DN	0.147727	0.364481	0.134273	0.546158	1.31377	27
PHONG_TNF_RESPONSE_VIA_P38_PARTIAL	0.148634	0.365783	0.11524	0.416634	1.21881	128
WP_FAS_LIGAND_FASL_PATHWAY_AND_STRESS_INDUCTION_OF_HEAT_SHOCK_PROTEINS_HSP_REGULATION	0.148396	0.365783	0.129443	0.509868	1.30019	38
WP_REGUCALCIN_IN_PROXIMAL_TUBULE_EPITHELIAL_KIDNEY_CELLS	0.148649	0.365783	0.213928	-0.42793	-1.27661	25
ELVIDGE_HYPOXIA_UP	0.148913	0.366111	0.114751	0.416141	1.2196	130
BLANCO_MELO_RESPIRATORY_SYNCYTIAL_VIRUS_INFECTION_A594_CELLS_DN	0.149378	0.3662	0.237794	-0.3695	-1.25366	40
EPPERT_PROGENITOR	0.149123	0.3662	0.11524	0.416271	1.21612	123
HOFFMANN_IMMATURE_TO_MATURE_B_LYMPHOCYTE_DN	0.149606	0.3662	0.231127	-0.372439	-1.24364	38
NUTT_GBM_VS_AO_GLIOMA_DN	0.149606	0.3662	0.231127	-0.37515	-1.2527	38
TURASHVILI_BREAST_LOBULAR_CARCINOMA_VS_DUCTAL_NORMAL_UP	0.149378	0.3662	0.237794	-0.373813	-1.26829	40
DORN_ADENOVIRUS_INFECTION_24HR_DN	0.150066	0.367004	0.128143	0.513333	1.3057	35
PASINI_SUZ12_TARGETS_UP	0.150229	0.367081	0.117766	0.439666	1.25249	87
BURTON_ADIPOGENESIS_PEAK_AT_8HR	0.151394	0.367994	0.127505	0.512088	1.30253	35
LI_LUNG_CANCER	0.151475	0.367994	0.128143	0.514205	1.30124	34
MEBARKI_HCC_PROGENITOR_FZD8CRD_DN	0.151357	0.367994	0.111011	0.398668	1.19859	191
OKUMURA_INFLAMMATORY_RESPONSE_LPS	0.150759	0.367994	0.113787	0.414169	1.21853	132
REACTOME_CARBOXYTERMINAL_POST_TRANSLATIONAL_MODIFICATIONS_OF_TUBULIN	0.151558	0.367994	0.132147	0.529034	1.28356	28
WESTON_VEGFA_TARGETS	0.151659	0.367994	0.252961	-0.349135	-1.24731	50
WP_G_PROTEIN_SIGNALING_PATHWAYS	0.1513	0.367994	0.119348	0.450467	1.25437	70
ZHAN_MULTIPLE_MYELOMA_MF_UP	0.151272	0.367994	0.128143	0.516172	1.30199	33
ZWANG_CLASS_3_TRANSIENTLY_INDUCED_BY_EGF	0.151899	0.368255	0.111463	0.403004	1.20476	179
CHESLER_BRAIN_HIGHEST_EXPRESSION	0.152055	0.368313	0.129443	0.530262	1.30625	30
KIM_RESPONSE_TO_TSA_AND_DECITABINE_UP	0.152482	0.369028	0.118815	0.449215	1.25088	70
MURAKAMI_UV_RESPONSE_6HR_UP	0.152975	0.369898	0.131458	0.553028	1.32004	25
COLDREN_GEFITINIB_RESISTANCE_DN	0.154013	0.370121	0.112379	0.412402	1.21333	132
ELVIDGE_HYPOXIA_BY_DMOG_UP	0.154106	0.370121	0.114751	0.425044	1.2293	101
JECHLINGER_EPITHELIAL_TO_MESENCHYMAL_TRANSITION_DN	0.153446	0.370121	0.125033	0.493039	1.29567	45
KIM_GASTRIC_CANCER_CHEMOSENSITIVITY	0.154128	0.370121	0.249247	-0.321668	-1.21688	69
LINDSTEDT_DENDRITIC_CELL_MATURATION_B	0.153656	0.370121	0.121543	0.474258	1.2828	56
LIN_APC_TARGETS	0.153753	0.370121	0.119888	0.465597	1.2763	60
LUI_THYROID_CANCER_CLUSTER_2	0.15405	0.370121	0.126254	0.50988	1.29692	35
PID_AVB3_INTEGRIN_PATHWAY	0.153446	0.370121	0.125033	0.492444	1.2941	45
REACTOME_OPIOID_SIGNALLING	0.154578	0.37088	0.118288	0.454228	1.26089	67
IKEDA_MIR30_TARGETS_UP	0.155056	0.370884	0.114267	0.425001	1.22881	103
LEE_LIVER_CANCER_MYC_TGFA_DN	0.154795	0.370884	0.128143	0.529131	1.30347	30
PID_AVB3_OPN_PATHWAY	0.15493	0.370884	0.130106	0.527747	1.29119	29
ROSS_AML_WITH_MLL_FUSIONS	0.155112	0.370884	0.11725	0.445612	1.2478	72
NIKOLSKY_BREAST_CANCER_11Q12_Q14_AMPLICON	0.155383	0.371215	0.113313	0.425584	1.23729	109
WP_SYNAPTIC_VESICLE_PATHWAY	0.155525	0.371237	0.127505	0.524853	1.30114	31
ACEVEDO_LIVER_TUMOR_VS_NORMAL_ADJACENT_TISSUE_DN	0.156118	0.372333	0.109684	0.401033	1.19899	178
CADWELL_ATG16L1_TARGETS_UP	0.156446	0.372477	0.120985	0.473253	1.27327	51
VANASSE_BCL2_TARGETS_DN	0.156398	0.372477	0.248911	-0.346628	-1.23835	50
REACTOME_ADORA2B_MEDIATED_ANTI_INFLAMMATORY_CYTOKINES_PRODUCTION	0.156764	0.372915	0.121543	0.474858	1.27266	50
BERNARD_PPAPDC1B_TARGETS_UP	0.157199	0.373634	0.124434	0.508852	1.29931	36
GARGALOVIC_RESPONSE_TO_OXIDIZED_PHOSPHOLIPIDS_GREY_DN	0.157419	0.373664	0.122679	0.485361	1.28287	47
PID_ANGIOPOIETIN_RECEPTOR_PATHWAY	0.15748	0.373664	0.224966	-0.363513	-1.21384	38
NAKAMURA_METASTASIS_MODEL_UP	0.157746	0.373977	0.128789	0.526703	1.28864	29
BLANCO_MELO_COVID19_SARS_COV_2_INFECTION_A594_CELLS_DN	0.157965	0.374178	0.125033	0.513655	1.29564	33
LI_AMPLIFIED_IN_LUNG_CANCER	0.158747	0.375195	0.110122	0.407723	1.20449	147
REACTOME_APOPTOTIC_EXECUTION_PHASE	0.158798	0.375195	0.234393	-0.345076	-1.21742	45
SENESE_HDAC1_TARGETS_DN	0.158679	0.375195	0.10925	0.405718	1.20812	162
WP_RETT_SYNDROME_CAUSING_GENES	0.159259	0.375647	0.216543	-0.38629	-1.22272	32
ZHENG_FOXP3_TARGETS_IN_T_LYMPHOCYTE_DN	0.159184	0.375647	0.227987	-0.38054	-1.22726	36
DELYS_THYROID_CANCER_DN	0.159822	0.376106	0.111463	0.422088	1.22713	109
HOOI_ST7_TARGETS_DN	0.160142	0.376106	0.115734	0.450206	1.25013	68
LINDGREN_BLADDER_CANCER_HIGH_RECURRENCE	0.159836	0.376106	0.12564	0.520396	1.29794	32
SMID_BREAST_CANCER_RELAPSE_IN_BONE_DN	0.160256	0.376106	0.10882	0.405727	1.20602	158
WANG_MLL_TARGETS	0.160173	0.376106	0.109684	0.409281	1.20658	140
WEI_MIR34A_TARGETS	0.160263	0.376106	0.110565	0.41553	1.21365	120
DAUER_STAT3_TARGETS_UP	0.160858	0.376551	0.123842	0.506278	1.28749	37
FRASOR_TAMOXIFEN_RESPONSE_UP	0.160858	0.376551	0.123842	0.506708	1.28858	37
REACTOME_COLLAGEN_FORMATION	0.160858	0.376551	0.123842	0.505965	1.28669	37
PARENT_MTOR_SIGNALING_DN	0.161074	0.37674	0.204295	-0.406995	-1.2567	27
DORN_ADENOVIRUS_INFECTION_48HR_DN	0.161644	0.37744	0.125033	0.525061	1.29344	30
REACTOME_G_ALPHA_Z_SIGNALLING_EVENTS	0.161644	0.37744	0.125033	0.524891	1.29302	30
CAIRO_HEPATOBLASTOMA_UP	0.162276	0.378599	0.10714	0.401672	1.20051	174
TAKEDA_TARGETS_OF_NUP98_HOXA9_FUSION_6HR_UP	0.162562	0.378948	0.248911	-0.335488	-1.20944	51
VALK_AML_CLUSTER_4	0.16289	0.379395	0.126876	0.54628	1.30394	25
ELVIDGE_HIF1A_AND_HIF2A_TARGETS_DN	0.16317	0.379415	0.113313	0.443076	1.2496	78
REACTOME_PROTEIN_PROTEIN_INTERACTIONS_AT_SYNAPSES	0.163102	0.379415	0.122679	0.503555	1.28409	38
IGARASHI_ATF4_TARGETS_DN	0.163912	0.380821	0.249247	-0.307264	-1.20268	82
MAHAJAN_RESPONSE_TO_IL1A_UP	0.16416	0.381082	0.117766	0.473317	1.27217	52
HOLLERN_EMT_BREAST_TUMOR_UP	0.165006	0.382725	0.10925	0.421523	1.22766	111
BURTON_ADIPOGENESIS_7	0.165572	0.3834	0.120433	0.497241	1.28056	40
PID_IL2_PI3K_PATHWAY	0.165441	0.3834	0.2114	-0.397908	-1.23006	30
WANG_TARGETS_OF_MLL_CBP_FUSION_DN	0.165796	0.383602	0.119888	0.486988	1.27181	44
JAZAG_TGFB1_SIGNALING_DN	0.165992	0.383736	0.222056	-0.357101	-1.20175	39
FLECHNER_PBL_KIDNEY_TRANSPLANT_REJECTED_VS_OK_UP	0.166466	0.384194	0.114267	0.45853	1.2645	62
STEIN_ESR1_TARGETS	0.166466	0.384194	0.114267	0.458575	1.26462	62
LEIN_CHOROID_PLEXUS_MARKERS	0.166667	0.38434	0.116739	0.472029	1.26871	52
WP_RAS_SIGNALING	0.167206	0.385265	0.10673	0.409805	1.20728	135
CHEBOTAEV_GR_TARGETS_DN	0.168782	0.386556	0.116739	0.471871	1.25969	49
ELVIDGE_HIF1A_AND_HIF2A_TARGETS_UP	0.168449	0.386556	0.120433	0.501276	1.27828	38
EPPERT_CE_HSC_LSC	0.169014	0.386556	0.123842	0.52116	1.27508	29
JECHLINGER_EPITHELIAL_TO_MESENCHYMAL_TRANSITION_UP	0.168831	0.386556	0.118288	0.481067	1.2665	46
KOKKINAKIS_METHIONINE_DEPRIVATION_96HR_DN	0.168675	0.386556	0.271289	-0.307706	-1.15148	66
REACTOME_PEROXISOMAL_PROTEIN_IMPORT	0.16792	0.386556	0.116234	0.471207	1.2665	52
REACTOME_RUNX1_INTERACTS_WITH_CO_FACTORS_WHOSE_PRECISE_EFFECT_ON_RUNX1_TARGETS_IS_NOT_KNOWN	0.168675	0.386556	0.21925	-0.377185	-1.20266	35
SHIPP_DLBCL_VS_FOLLICULAR_LYMPHOMA_DN	0.168627	0.386556	0.216543	-0.390843	-1.23655	33
YOKOE_CANCER_TESTIS_ANTIGENS	0.168919	0.386556	0.199915	-0.419329	-1.25095	25
HOLLEMAN_ASPARAGINASE_RESISTANCE_B_ALL_UP	0.170068	0.388546	0.199915	-0.406492	-1.2334	26
SAKAI_CHRONIC_HEPATITIS_VS_LIVER_CANCER_UP	0.170163	0.388546	0.110565	0.438881	1.23777	78
MEDINA_SMARCA4_TARGETS	0.170455	0.388575	0.123842	0.532221	1.28025	27
ZWANG_DOWN_BY_2ND_EGF_PULSE	0.170387	0.388575	0.249247	-0.259458	-1.12639	176
KYNG_DNA_DAMAGE_BY_GAMMA_AND_UV_RADIATION	0.170702	0.388822	0.112843	0.460081	1.26118	60
YAO_TEMPORAL_RESPONSE_TO_PROGESTERONE_CLUSTER_17	0.170886	0.388923	0.103958	0.39706	1.18712	178
BROWNE_HCMV_INFECTION_8HR_UP	0.171329	0.389294	0.110122	0.439466	1.23936	80
REACTOME_SARS_COV_2_INFECTION	0.171291	0.389294	0.112379	0.455712	1.25673	62
REACTOME_TRANSPORT_OF_MATURE_MRNAS_DERIVED_FROM_INTRONLESS_TRANSCRIPTS	0.171548	0.389476	0.222056	-0.350999	-1.20963	41
BROWNE_HCMV_INFECTION_30MIN_UP	0.171896	0.389949	0.120433	0.516151	1.27956	31
REACTOME_PLATELET_HOMEOSTASIS	0.172043	0.389964	0.252961	-0.326553	-1.19957	58
GRAESSMANN_APOPTOSIS_BY_SERUM_DEPRIVATION_DN	0.172996	0.391487	0.103197	0.395017	1.18089	179
HOELZEL_NF1_TARGETS_DN	0.172903	0.391487	0.116234	0.475564	1.25698	47
LIANG_SILENCED_BY_METHYLATION_2	0.173228	0.391696	0.213928	-0.355631	-1.18752	38
JOHANSSON_GLIOMAGENESIS_BY_PDGFB_UP	0.173533	0.392027	0.113787	0.466566	1.25576	53
KEGG_ARRHYTHMOGENIC_RIGHT_VENTRICULAR_CARDIOMYOPATHY_ARVC	0.173797	0.392027	0.118288	0.497165	1.2678	38
WP_ARRHYTHMOGENIC_RIGHT_VENTRICULAR_CARDIOMYOPATHY	0.173797	0.392027	0.118288	0.497165	1.2678	38
REACTOME_ABC_TRANSPORTER_DISORDERS	0.17407	0.392325	0.111011	0.447505	1.24183	65
REACTOME_IMMUNOREGULATORY_INTERACTIONS_BETWEEN_A_LYMPHOID_AND_A_NON_LYMPHOID_CELL	0.174269	0.392457	0.10925	0.438192	1.22963	73
ACEVEDO_NORMAL_TISSUE_ADJACENT_TO_LIVER_TUMOR_UP	0.175135	0.394089	0.103958	0.401772	1.18607	143
MULLIGHAN_NPM1_MUTATED_SIGNATURE_2_DN	0.175904	0.39532	0.110565	0.450145	1.24493	64
REACTOME_TRANSCRIPTIONAL_ACTIVITY_OF_SMAD2_SMAD3_SMAD4_HETEROTRIMER	0.175966	0.39532	0.222056	-0.347068	-1.20827	42
WARTERS_RESPONSE_TO_IR_SKIN	0.176471	0.396135	0.111463	0.461078	1.25244	58
DOANE_BREAST_CANCER_ESR1_UP	0.176692	0.396313	0.112843	0.466778	1.2546	52
LIN_MELANOMA_COPY_NUMBER_DN	0.176933	0.396535	0.115734	0.491445	1.2688	41
CORRE_MULTIPLE_MYELOMA_DN	0.177596	0.397062	0.118288	0.510146	1.27237	32
YAGI_AML_SURVIVAL	0.177528	0.397062	0.105521	0.417432	1.20615	100
ZHANG_RESPONSE_TO_IKK_INHIBITOR_AND_TNF_UP	0.177471	0.397062	0.10208	0.395318	1.17807	168
PID_CD40_PATHWAY	0.177852	0.397318	0.193813	-0.394949	-1.21951	27
GENTILE_UV_LOW_DOSE_UP	0.17847	0.398379	0.120433	0.540721	1.29067	25
CHIBA_RESPONSE_TO_TSA	0.178808	0.39864	0.115734	0.491779	1.26082	39
KEGG_PYRUVATE_METABOLISM	0.178873	0.39864	0.119888	0.516033	1.26253	29
WP_B_CELL_RECEPTOR_SIGNALING_PATHWAY	0.179682	0.400123	0.249247	-0.29251	-1.15783	94
REACTOME_SUMOYLATION_OF_TRANSCRIPTION_COFACTORS	0.179916	0.400325	0.216543	-0.345465	-1.19056	41
COATES_MACROPHAGE_M1_VS_M2_UP	0.180765	0.401386	0.106323	0.435818	1.22725	75
CROMER_METASTASIS_UP	0.180825	0.401386	0.10925	0.453411	1.24478	61
REACTOME_PI_METABOLISM	0.180765	0.401386	0.106323	0.436138	1.23146	76
SERVITJA_LIVER_HNF1A_TARGETS_DN	0.181287	0.40209	0.10673	0.435892	1.22317	73
BILD_HRAS_ONCOGENIC_SIGNATURE	0.18239	0.402934	0.0995791	0.391014	1.17209	183
IZADPANAH_STEM_CELL_ADIPOSE_VS_BONE_DN	0.182272	0.402934	0.110565	0.463871	1.24851	53
KEGG_HEMATOPOIETIC_CELL_LINEAGE	0.182147	0.402934	0.108394	0.451263	1.24446	62
TURASHVILI_BREAST_DUCTAL_CARCINOMA_VS_LOBULAR_NORMAL_DN	0.182203	0.402934	0.118815	0.53315	1.28034	26
WP_ADIPOGENESIS	0.182232	0.402934	0.104733	0.427482	1.22169	90
NABA_CORE_MATRISOME	0.183133	0.404169	0.107972	0.448494	1.24037	64
WP_TYPE_I_COLLAGEN_SYNTHESIS_IN_THE_CONTEXT_OF_OSTEOGENESIS_IMPERFECTA	0.183239	0.404169	0.118815	0.527862	1.26976	27
MARTORIATI_MDM4_TARGETS_FETAL_LIVER_UP	0.183758	0.404818	0.249247	-0.256426	-1.10344	186
REACTOME_SMAD2_SMAD3_SMAD4_HETEROTRIMER_REGULATES_TRANSCRIPTION	0.183824	0.404818	0.199915	-0.389746	-1.20483	30
GERHOLD_ADIPOGENESIS_DN	0.184211	0.40535	0.110122	0.46366	1.24622	52
REACTOME_POTASSIUM_CHANNELS	0.184426	0.405505	0.115734	0.50665	1.26365	32
MEISSNER_BRAIN_HCP_WITH_H3K27ME3	0.184655	0.405553	0.112379	0.4779	1.25588	45
REACTOME_INTERACTIONS_OF_REV_WITH_HOST_CELLULAR_PROTEINS	0.184739	0.405553	0.208955	-0.372542	-1.18785	35
WP_GLYCEROPHOSPHOLIPID_BIOSYNTHETIC_PATHWAY	0.185552	0.407018	0.117766	0.538456	1.28526	25
MARTINEZ_RESPONSE_TO_TRABECTEDIN	0.185956	0.407582	0.111918	0.477096	1.25377	45
IKEDA_MIR133_TARGETS_UP	0.186107	0.407594	0.112379	0.485767	1.25413	41
KEGG_ABC_TRANSPORTERS	0.186441	0.40784	0.11725	0.531968	1.2775	26
MIYAGAWA_TARGETS_OF_EWSR1_ETS_FUSIONS_UP	0.186512	0.40784	0.09855	0.392983	1.17571	177
DARWICHE_PAPILLOMA_PROGRESSION_RISK	0.187105	0.408815	0.109684	0.461662	1.2373	50
BURTON_ADIPOGENESIS_PEAK_AT_0HR	0.187256	0.408826	0.111463	0.480646	1.25231	43
REACTOME_NUCLEAR_PORE_COMPLEX_NPC_DISASSEMBLY	0.1875	0.409038	0.204295	-0.378385	-1.20029	34
ACEVEDO_LIVER_CANCER_WITH_H3K27ME3_UP	0.187978	0.40944	0.100279	0.403737	1.18108	128
NGUYEN_NOTCH1_TARGETS_DN	0.187919	0.40944	0.271289	-0.307549	-1.16121	71
RIZKI_TUMOR_INVASIVENESS_2D_UP	0.188352	0.409614	0.107972	0.461069	1.24713	56
WP_EGFR_TYROSINE_KINASE_INHIBITOR_RESISTANCE	0.188304	0.409614	0.104344	0.433038	1.21516	73
GROSS_HYPOXIA_VIA_ELK3_UP	0.189727	0.412284	0.0972151	0.389338	1.16707	183
BLANCO_MELO_HUMAN_PARAINFLUENZA_VIRUS_3_INFECTION_A594_CELLS_UP	0.189968	0.412485	0.0982123	0.396381	1.17951	152
WANG_ESOPHAGUS_CANCER_VS_NORMAL_DN	0.190476	0.413267	0.103197	0.430698	1.21683	81
HERNANDEZ_MITOTIC_ARREST_BY_DOCETAXEL_1_DN	0.191218	0.414554	0.115734	0.514567	1.24846	28
DUTERTRE_ESTRADIOL_RESPONSE_6HR_DN	0.191566	0.414986	0.105125	0.443366	1.22619	64
HOWLIN_CITED1_TARGETS_1_DN	0.191761	0.415086	0.115734	0.525	1.26288	27
BROWNE_HCMV_INFECTION_6HR_UP	0.192661	0.416249	0.110122	0.480783	1.24127	41
BROWNE_INTERFERON_RESPONSIVE_GENES	0.193182	0.416249	0.245042	-0.316092	-1.15612	60
LEE_LIVER_CANCER_MYC_E2F1_UP	0.193167	0.416249	0.110122	0.482121	1.24162	40
LENAOUR_DENDRITIC_CELL_MATURATION_DN	0.193194	0.416249	0.0988903	0.406266	1.1866	120
MOSERLE_IFNA_RESPONSE	0.192593	0.416249	0.195789	-0.374233	-1.18456	32
VERRECCHIA_EARLY_RESPONSE_TO_TGFB1	0.193167	0.416249	0.110122	0.482717	1.24316	40
HONMA_DOCETAXEL_RESISTANCE	0.193891	0.417427	0.110565	0.491097	1.24914	35
GARGALOVIC_RESPONSE_TO_OXIDIZED_PHOSPHOLIPIDS_PINK_DN	0.194915	0.418018	0.114267	0.529755	1.27218	26
KEGG_GAP_JUNCTION	0.194915	0.418018	0.104344	0.447935	1.22788	60
PID_ALPHA_SYNUCLEIN_PATHWAY	0.194366	0.418018	0.114267	0.508589	1.24432	29
STAMBOLSKY_TARGETS_OF_MUTATED_TP53_DN	0.194915	0.418018	0.208955	-0.33436	-1.16789	44
WP_IL1_SIGNALING_PATHWAY	0.194757	0.418018	0.106323	0.457319	1.23088	53
LEE_CALORIE_RESTRICTION_MUSCLE_UP	0.195467	0.418237	0.114267	0.532857	1.2719	25
MARKEY_RB1_CHRONIC_LOF_UP	0.19545	0.418237	0.249247	-0.290559	-1.15459	87
ZHU_CMV_8_HR_UP	0.195312	0.418237	0.199915	-0.356192	-1.17597	37
REACTOME_FCGAMMA_RECEPTOR_FCGR_DEPENDENT_PHAGOCYTOSIS	0.19697	0.421128	0.101351	0.430049	1.2128	80
GRAESSMANN_RESPONSE_TO_MC_AND_SERUM_DEPRIVATION_DN	0.197384	0.421368	0.102449	0.439012	1.21865	67
REACTOME_NOTCH_HLH_TRANSCRIPTION_PATHWAY	0.197279	0.421368	0.184706	-0.395181	-1.19908	26
REACTOME_THE_ROLE_OF_NEF_IN_HIV_1_REPLICATION_AND_DISEASE_PATHOGENESIS	0.19774	0.421805	0.113313	0.527789	1.26746	26
MARZEC_IL2_SIGNALING_UP	0.198422	0.42292	0.0988903	0.413925	1.19226	98
MIKKELSEN_ES_LCP_WITH_H3K4ME3	0.198718	0.42292	0.257206	-0.305069	-1.15602	70
WP_NETRINUNC5B_SIGNALING_PATHWAY	0.198675	0.42292	0.10882	0.484704	1.24268	39
KYNG_DNA_DAMAGE_UP	0.198919	0.423025	0.0962406	0.395561	1.16951	148
MILI_PSEUDOPODIA_CHEMOTAXIS_UP	0.199301	0.423191	0.100633	0.429127	1.21026	78
REACTOME_COSTIMULATION_BY_THE_CD28_FAMILY	0.199248	0.423191	0.105125	0.457754	1.23034	52
WATANABE_RECTAL_CANCER_RADIOTHERAPY_RESPONSIVE_UP	0.199546	0.423391	0.0988903	0.416992	1.19615	96
BROCKE_APOPTOSIS_REVERSED_BY_IL6	0.199783	0.42357	0.0962406	0.398758	1.16933	129
BOQUEST_STEM_CELL_DN	0.200651	0.423988	0.0959207	0.399231	1.17458	132
ICHIBA_GRAFT_VERSUS_HOST_DISEASE_35D_DN	0.200565	0.423988	0.112379	0.52754	1.26686	26
REACTOME_HEPARAN_SULFATE_HEPARIN_HS_GAG_METABOLISM	0.20082	0.423988	0.110122	0.496257	1.23773	32
REACTOME_TRNA_AMINOACYLATION	0.200837	0.423988	0.204295	-0.335451	-1.15605	41
VARELA_ZMPSTE24_TARGETS_UP	0.200793	0.423988	0.107972	0.486576	1.24243	36
WORSCHECH_TUMOR_REJECTION_UP	0.201044	0.423988	0.10714	0.47154	1.23147	44
WP_FOCAL_ADHESIONPI3KAKTMTORSIGNALING_PATHWAY	0.201042	0.423988	0.0934449	0.385409	1.16026	195
PID_SHP2_PATHWAY	0.201717	0.425084	0.206588	-0.33368	-1.16166	42
LIANG_HEMATOPOIESIS_STEM_CELL_NUMBER_LARGE_VS_TINY_UP	0.203209	0.427904	0.107972	0.485974	1.23926	38
MCLACHLAN_DENTAL_CARIES_DN	0.203435	0.428057	0.10714	0.485296	1.23917	36
WINZEN_DEGRADED_VIA_KHSRP	0.204744	0.430488	0.103197	0.4552	1.22517	53
WP_PATHWAYS_AFFECTED_IN_ADENOID_CYSTIC_CARCINOMA	0.205128	0.43097	0.224966	-0.323341	-1.17881	56
KEGG_VASCULAR_SMOOTH_MUSCLE_CONTRACTION	0.205298	0.431002	0.257206	-0.300352	-1.1467	72
KEGG_CYTOKINE_CYTOKINE_RECEPTOR_INTERACTION	0.206263	0.432703	0.0940503	0.394894	1.16659	147
HERNANDEZ_ABERRANT_MITOSIS_BY_DOCETACEL_2NM_UP	0.207108	0.432846	0.101351	0.44677	1.21358	58
KEGG_DILATED_CARDIOMYOPATHY	0.206762	0.432846	0.105125	0.466821	1.22677	45
KEGG_WNT_SIGNALING_PATHWAY	0.206742	0.432846	0.0962406	0.411655	1.18946	100
REACTOME_TRANSCRIPTIONAL_REGULATION_BY_MECP2	0.207077	0.432846	0.105521	0.469978	1.21337	41
SMIRNOV_RESPONSE_TO_IR_6HR_UP	0.207082	0.432846	0.0934449	0.397835	1.17458	137
KORKOLA_EMBRYONAL_CARCINOMA_UP	0.207947	0.434274	0.10592	0.48027	1.23131	39
ZHAN_MULTIPLE_MYELOMA_LB_DN	0.208163	0.434401	0.197822	-0.360906	-1.16394	36
REACTOME_INTRA_GOLGI_AND_RETROGRADE_GOLGI_TO_ER_TRAFFIC	0.208641	0.435071	0.0919686	0.387295	1.15869	177
EBAUER_TARGETS_OF_PAX3_FOXO1_FUSION_UP	0.208972	0.435359	0.0940503	0.40238	1.17682	119
HERNANDEZ_MITOTIC_ARREST_BY_DOCETAXEL_2_UP	0.209091	0.435359	0.104344	0.469149	1.23512	46
BOYAULT_LIVER_CANCER_SUBCLASS_G3_DN	0.210383	0.437395	0.10714	0.49366	1.23125	32
NAKAMURA_METASTASIS	0.210383	0.437395	0.10714	0.493603	1.23111	32
RODRIGUES_THYROID_CARCINOMA_DN	0.210784	0.437904	0.100279	0.443993	1.20603	58
MCCLUNG_DELTA_FOSB_TARGETS_8WK	0.211796	0.438394	0.105521	0.484481	1.23206	37
REACTOME_CLASS_B_2_SECRETIN_FAMILY_RECEPTORS	0.211796	0.438394	0.105521	0.488773	1.23688	34
REACTOME_TRANSLATION_OF_SARS_COV_2_STRUCTURAL_PROTEINS	0.211964	0.438394	0.103576	0.470122	1.21697	42
TAKEDA_TARGETS_OF_NUP98_HOXA9_FUSION_16D_DN	0.211604	0.438394	0.0956031	0.415934	1.1902	94
TIEN_INTESTINE_PROBIOTICS_2HR_UP	0.211864	0.438394	0.10882	0.523399	1.25692	26
WP_KISSPEPTINKISSPEPTIN_RECEPTOR_SYSTEM_IN_THE_OVARY	0.211896	0.438394	0.186433	-0.370869	-1.15984	31
REACTOME_TRANSPORT_OF_VITAMINS_NUCLEOSIDES_AND_RELATED_MOLECULES	0.212329	0.438823	0.10673	0.499541	1.23057	30
KEGG_NOD_LIKE_RECEPTOR_SIGNALING_PATHWAY	0.21256	0.438977	0.213928	-0.319664	-1.16257	54
REACTOME_COPII_MEDIATED_VESICLE_TRANSPORT	0.214373	0.442392	0.0988903	0.443694	1.20969	59
REACTOME_NEGATIVE_REGULATION_OF_MAPK_PATHWAY	0.214564	0.44246	0.102822	0.468989	1.21404	42
FIGUEROA_AML_METHYLATION_CLUSTER_2_UP	0.215553	0.442925	0.105521	0.49725	1.23271	31
PUIFFE_INVASION_INHIBITED_BY_ASCITES_DN	0.215536	0.442925	0.0922597	0.39722	1.1609	126
SCHLESINGER_METHYLATED_DE_NOVO_IN_CANCER	0.215241	0.442925	0.104344	0.479877	1.22371	38
SERVITJA_ISLET_HNF1A_TARGETS_DN	0.215584	0.442925	0.102449	0.465617	1.22582	46
WP_HEPATITIS_C_AND_HEPATOCELLULAR_CARCINOMA	0.215506	0.442925	0.103197	0.472009	1.21558	40
BLANCO_MELO_COVID19_BRONCHIAL_EPITHELIAL_CELLS_SARS_COV_2_INFECTION_UP	0.216401	0.444275	0.0943564	0.416949	1.19159	90
PHONG_TNF_RESPONSE_VIA_P38_COMPLETE	0.216667	0.444494	0.0891647	0.382735	1.15259	193
REACTOME_APC_CDC20_MEDIATED_DEGRADATION_OF_NEK2A	0.217687	0.446259	0.175204	-0.389944	-1.18319	26
SHIPP_DLBCL_VS_FOLLICULAR_LYMPHOMA_UP	0.218016	0.446604	0.10208	0.460604	1.20291	44
BHAT_ESR1_TARGETS_NOT_VIA_AKT1_UP	0.218378	0.447018	0.0908241	0.390842	1.1538	143
HATADA_METHYLATED_IN_LUNG_CANCER_UP	0.219078	0.448121	0.0888945	0.384129	1.15181	185
BRUECKNER_TARGETS_OF_MIRLET7A3_UP	0.219626	0.448256	0.0949752	0.423292	1.19249	79
LEE_AGING_NEOCORTEX_DN	0.219481	0.448256	0.101351	0.463214	1.2195	46
SAGIV_CD24_TARGETS_DN	0.219545	0.448256	0.103197	0.488626	1.23251	33
WP_SUDDEN_INFANT_DEATH_SYNDROME_SIDS_SUSCEPTIBILITY_PATHWAYS	0.219818	0.448319	0.0934449	0.41571	1.18805	90
HOFFMANN_LARGE_TO_SMALL_PRE_BII_LYMPHOCYTE_DN	0.220361	0.448442	0.100633	0.454899	1.20732	48
STEARMAN_LUNG_CANCER_EARLY_VS_LATE_UP	0.220264	0.448442	0.0913924	0.400749	1.17069	116
WP_SPLICING_FACTOR_NOVA_REGULATED_SYNAPTIC_PROTEINS	0.220339	0.448442	0.106323	0.518569	1.24532	26
HIRSCH_CELLULAR_TRANSFORMATION_SIGNATURE_DN	0.220705	0.448575	0.0931455	0.418687	1.19316	84
REACTOME_MITOCHONDRIAL_PROTEIN_IMPORT	0.220748	0.448575	0.096563	0.434562	1.1984	62
MIKKELSEN_MEF_HCP_WITH_H3K27ME3	0.221366	0.449265	0.0911073	0.400678	1.17046	113
PHONG_TNF_TARGETS_UP	0.221527	0.449265	0.09855	0.447325	1.20351	51
REACTOME_PI3K_AKT_SIGNALING_IN_CANCER	0.221571	0.449265	0.0946646	0.426603	1.19553	71
JAZAG_TGFB1_SIGNALING_VIA_SMAD4_DN	0.222367	0.449897	0.100633	0.463634	1.20799	43
NAKAYAMA_SOFT_TISSUE_TUMORS_PCA1_UP	0.222222	0.449897	0.0982123	0.449287	1.20926	53
REACTOME_CLASS_A_1_RHODOPSIN_LIKE_RECEPTORS	0.222102	0.449897	0.0899861	0.391838	1.15231	133
PID_AURORA_A_PATHWAY	0.223738	0.452263	0.103197	0.494699	1.22638	31
WP_SIGNALING_OF_HEPATOCYTE_GROWTH_FACTOR_RECEPTOR	0.223861	0.452263	0.10208	0.484313	1.22559	34
AZARE_NEOPLASTIC_TRANSFORMATION_BY_STAT3_UP	0.224942	0.453139	0.0934449	0.421544	1.18882	80
FARDIN_HYPOXIA_11	0.224658	0.453139	0.103197	0.496785	1.22378	30
LIU_NASOPHARYNGEAL_CARCINOMA	0.224515	0.453139	0.0959207	0.434442	1.1927	61
LIU_VMYB_TARGETS_UP	0.224944	0.453139	0.0908241	0.403411	1.16805	105
GALE_APL_WITH_FLT3_MUTATED_UP	0.225641	0.453682	0.213928	-0.319506	-1.16483	56
KEGG_ENDOCYTOSIS	0.225702	0.453682	0.0888945	0.388592	1.14798	147
REACTOME_ONCOGENIC_MAPK_SIGNALING	0.225617	0.453682	0.0937465	0.421596	1.18055	72
REACTOME_INTERLEUKIN_10_SIGNALING	0.225936	0.453825	0.101351	0.473923	1.20853	38
RICKMAN_HEAD_AND_NECK_CANCER_C	0.226238	0.454105	0.101351	0.483063	1.21848	33
WP_GLYCOSYLATION_AND_RELATED_CONGENITAL_DEFECTS	0.226629	0.454562	0.104733	0.520427	1.24223	25
CHEN_HOXA5_TARGETS_9HR_DN	0.227092	0.455163	0.100633	0.480488	1.22216	35
REACTOME_RECYCLING_PATHWAY_OF_L1	0.227273	0.455199	0.100991	0.473443	1.20731	38
REACTOME_NGF_STIMULATED_TRANSCRIPTION	0.227941	0.456186	0.17822	-0.376712	-1.16454	30
REACTOME_POST_TRANSLATIONAL_MODIFICATION_SYNTHESIS_OF_GPI_ANCHORED_PROTEINS	0.228093	0.456186	0.09855	0.451451	1.19816	48
REACTOME_DEFECTIVE_CFTR_CAUSES_CYSTIC_FIBROSIS	0.228989	0.457322	0.0949752	0.436226	1.18933	59
SHAFFER_IRF4_MULTIPLE_MYELOMA_PROGRAM	0.228916	0.457322	0.100633	0.481418	1.21433	33
WP_EPITHELIAL_TO_MESENCHYMAL_TRANSITION_IN_COLORECTAL_CANCER	0.23042	0.45985	0.0905429	0.410632	1.17497	92
LEONARD_HYPOXIA	0.231176	0.461028	0.0992333	0.475007	1.21289	36
CHESLER_BRAIN_HIGHEST_GENETIC_VARIANCE	0.231534	0.461291	0.103576	0.515216	1.23934	27
HOSHIDA_LIVER_CANCER_SUBCLASS_S2	0.231638	0.461291	0.0899861	0.407691	1.1744	97
CHARAFE_BREAST_CANCER_BASAL_VS_MESENCHYMAL_UP	0.231971	0.461295	0.0934449	0.43128	1.19317	63
CROONQUIST_NRAS_SIGNALING_UP	0.231903	0.461295	0.0999277	0.480576	1.21614	34
LIN_SILENCED_BY_TUMOR_MICROENVIRONMENT	0.23221	0.46144	0.0956031	0.444829	1.19726	53
SESTO_RESPONSE_TO_UV_C0	0.232584	0.461855	0.0894367	0.404547	1.16892	100
BREDEMEYER_RAG_SIGNALING_NOT_VIA_ATM_UP	0.233083	0.462187	0.0956031	0.445124	1.1964	52
KESHELAVA_MULTIPLE_DRUG_RESISTANCE	0.233056	0.462187	0.0925529	0.425167	1.18022	67
BLANCO_MELO_BRONCHIAL_EPITHELIAL_CELLS_INFLUENZA_A_INFECTION_DN	0.235065	0.465786	0.0972151	0.452248	1.19063	46
REACTOME_EXTRA_NUCLEAR_ESTROGEN_SIGNALING	0.23544	0.466198	0.0943564	0.443663	1.20005	56
KUMAR_PATHOGEN_LOAD_BY_MACROPHAGES	0.236433	0.4675	0.249247	-0.257587	-1.10223	171
REACTOME_TRANSPORT_TO_THE_GOLGI_AND_SUBSEQUENT_MODIFICATION	0.236364	0.4675	0.0857844	0.384902	1.14307	150
BILD_CTNNB1_ONCOGENIC_SIGNATURE	0.237349	0.468316	0.0922597	0.427863	1.18331	64
FIGUEROA_AML_METHYLATION_CLUSTER_4_UP	0.23715	0.468316	0.0905429	0.416738	1.17403	79
MEBARKI_HCC_PROGENITOR_WNT_UP	0.237288	0.468316	0.0886261	0.406104	1.16983	97
AMIT_EGF_RESPONSE_60_HELA	0.237845	0.46863	0.0972151	0.465699	1.19933	40
KEGG_VASOPRESSIN_REGULATED_WATER_REABSORPTION	0.237781	0.46863	0.0975449	0.471945	1.20507	36
WP_MECHANOREGULATION_AND_PATHOLOGY_OF_YAPTAZ_VIA_HIPPO_AND_NONHIPPO_MECHANISMS	0.238286	0.469169	0.0982123	0.479607	1.20976	33
HOSHIDA_LIVER_CANCER_LATE_RECURRENCE_UP	0.238579	0.469412	0.0949752	0.447316	1.19413	49
LEIN_MIDBRAIN_MARKERS	0.239159	0.470222	0.0968878	0.465254	1.19818	40
KIM_GERMINAL_CENTER_T_HELPER_UP	0.239848	0.471244	0.0946646	0.447104	1.19357	49
BERENJENO_ROCK_SIGNALING_NOT_VIA_RHOA_DN	0.240157	0.47152	0.179782	-0.341797	-1.14132	38
JI_RESPONSE_TO_FSH_UP	0.240349	0.471564	0.0934449	0.4427	1.19471	55
AMIT_SERUM_RESPONSE_40_MCF10A	0.240793	0.471772	0.100991	0.51425	1.22748	25
REACTOME_NUCLEAR_IMPORT_OF_REV_PROTEIN	0.240741	0.471772	0.173748	-0.362819	-1.14843	32
KEGG_FC_EPSILON_RI_SIGNALING_PATHWAY	0.241176	0.472191	0.222056	-0.30592	-1.12339	63
BROWNE_HCMV_INFECTION_20HR_UP	0.241701	0.472886	0.0828962	0.376641	1.13532	198
REACTOME_HEDGEHOG_LIGAND_BIOGENESIS	0.242387	0.473896	0.0916795	0.432469	1.17909	59
SCHUETZ_BREAST_CANCER_DUCTAL_INVASIVE_DN	0.242731	0.473903	0.0937465	0.443005	1.18729	50
WANG_TARGETS_OF_MLL_CBP_FUSION_UP	0.242678	0.473903	0.184706	-0.328317	-1.13146	41
SEMENZA_HIF1_TARGETS	0.242938	0.473975	0.100279	0.508555	1.22127	26
LOPEZ_TRANSLATION_VIA_FN1_SIGNALING	0.243137	0.474033	0.17822	-0.358356	-1.13377	33
BUFFA_HYPOXIA_METAGENE	0.243557	0.474519	0.0946646	0.444957	1.18093	48
WP_HAIR_FOLLICLE_DEVELOPMENT_CYTODIFFERENTIATION_PART_3_OF_3	0.243968	0.474988	0.0968878	0.477204	1.20761	34
DAVICIONI_TARGETS_OF_PAX_FOXO1_FUSIONS_DN	0.244386	0.475469	0.0959207	0.469424	1.19864	36
YAMASHITA_LIVER_CANCER_WITH_EPCAM_UP	0.244635	0.475623	0.186433	-0.315599	-1.11342	45
BEGUM_TARGETS_OF_PAX3_FOXO1_FUSION_DN	0.24693	0.47875	0.0972151	0.487225	1.20785	31
REACTOME_PARASITE_INFECTION	0.246541	0.47875	0.0925529	0.438355	1.17832	54
REACTOME_RHO_GTPASES_ACTIVATE_FORMINS	0.246865	0.47875	0.249247	-0.278947	-1.16281	129
WP_SMALL_CELL_LUNG_CANCER	0.246813	0.47875	0.0878313	0.414019	1.16586	75
HUTTMANN_B_CLL_POOR_SURVIVAL_DN	0.247664	0.479837	0.193813	-0.30813	-1.10728	49
ZHANG_RESPONSE_TO_IKK_INHIBITOR_AND_TNF_DN	0.247963	0.480083	0.0878313	0.41303	1.16579	77
REACTOME_TOLL_LIKE_RECEPTOR_9_TLR9_CASCADE	0.248575	0.480934	0.08654	0.409879	1.17049	89
GARGALOVIC_RESPONSE_TO_OXIDIZED_PHOSPHOLIPIDS_YELLOW_UP	0.249315	0.482032	0.0968878	0.486951	1.19956	30
PELLICCIOTTA_HDAC_IN_ANTIGEN_PRESENTATION_UP	0.25	0.483021	0.216543	-0.299789	-1.10032	64
LEE_LIVER_CANCER_MYC_UP	0.250975	0.48457	0.0934449	0.453203	1.18081	43
ONDER_CDH1_TARGETS_1_DN	0.251917	0.486051	0.0835991	0.390631	1.14175	121
LEE_LIVER_CANCER_MYC_DN	0.252113	0.486093	0.0978773	0.492142	1.20408	29
LIU_PROSTATE_CANCER_UP	0.252644	0.486444	0.0873098	0.414786	1.16148	72
MCBRYAN_PUBERTAL_TGFB1_TARGETS_DN	0.252538	0.486444	0.0916795	0.440702	1.17648	49
REACTOME_MATURATION_OF_SARS_COV_2_SPIKE_PROTEIN	0.252841	0.486488	0.0982123	0.500899	1.2049	27
KLEIN_PRIMARY_EFFUSION_LYMPHOMA_DN	0.253219	0.486797	0.183024	-0.313572	-1.10627	45
REACTOME_RND3_GTPASE_CYCLE	0.253351	0.486797	0.0946646	0.47152	1.19322	34
XU_HGF_SIGNALING_NOT_VIA_AKT1_48HR_UP	0.253676	0.487087	0.168238	-0.370279	-1.14465	30
WP_MAPK_SIGNALING_PATHWAY	0.254469	0.488272	0.0808589	0.378656	1.13401	180
KEGG_TOLL_LIKE_RECEPTOR_SIGNALING_PATHWAY	0.254835	0.488638	0.0850427	0.409817	1.16789	84
JOHANSSON_BRAIN_CANCER_EARLY_VS_LATE_DN	0.257028	0.492208	0.0937465	0.475116	1.19843	33
WAKABAYASHI_ADIPOGENESIS_PPARG_RXRA_BOUND_36HR	0.25705	0.492208	0.0819779	0.386585	1.13737	132
KYNG_DNA_DAMAGE_BY_UV	0.257477	0.492688	0.0919686	0.454034	1.17532	42
CASTELLANO_NRAS_TARGETS_UP	0.257745	0.492862	0.0891647	0.432638	1.17023	56
BIOCARTA_PPARA_PATHWAY	0.258778	0.493146	0.0916795	0.450864	1.17471	43
BONOME_OVARIAN_CANCER_SURVIVAL_OPTIMAL_DEBULKING	0.258439	0.493146	0.0802023	0.379185	1.13356	179
PARK_APL_PATHOGENESIS_DN	0.258486	0.493146	0.0919686	0.448023	1.17005	44
PID_ENDOTHELIN_PATHWAY	0.258621	0.493146	0.181383	-0.31213	-1.10948	46
REACTOME_NEGATIVE_REGULATION_OF_THE_PI3K_AKT_NETWORK	0.258741	0.493146	0.0855357	0.409581	1.15514	78
REACTOME_SENSORY_PROCESSING_OF_SOUND	0.259502	0.494188	0.0919686	0.453976	1.17206	41
DER_IFN_BETA_RESPONSE_UP	0.260856	0.494429	0.203509	-0.289958	-1.15211	97
JOSEPH_RESPONSE_TO_SODIUM_BUTYRATE_UP	0.260623	0.494429	0.0962406	0.488967	1.18635	28
KIM_ALL_DISORDERS_DURATION_CORR_DN	0.26087	0.494429	0.0813027	0.386658	1.13319	130
MCCLUNG_COCAIN_REWARD_4WK	0.260664	0.494429	0.190023	-0.309502	-1.10572	50
REACTOME_G_ALPHA_I_SIGNALLING_EVENTS	0.260171	0.494429	0.0806388	0.381392	1.13371	153
REACTOME_LYSOSOME_VESICLE_BIOGENESIS	0.260573	0.494429	0.0940503	0.483734	1.1992	31
REACTOME_SIGNALING_BY_RETINOIC_ACID	0.259943	0.494429	0.096563	0.495758	1.19254	27
KENNY_CTNNB1_TARGETS_DN	0.261378	0.495056	0.0911073	0.449417	1.17094	43
LEE_CALORIE_RESTRICTION_NEOCORTEX_UP	0.261694	0.495318	0.0894367	0.437243	1.17185	50
CHIANG_LIVER_CANCER_SUBCLASS_UNANNOTATED_UP	0.262255	0.496043	0.0875697	0.427148	1.16028	58
ALTEMEIER_RESPONSE_TO_LPS_WITH_MECHANICAL_VENTILATION	0.264088	0.497033	0.0815265	0.390458	1.13928	114
BLANCO_MELO_COVID19_SARS_COV_2_INFECTION_A594_CELLS_UP	0.263158	0.497033	0.0886261	0.436446	1.17307	52
GROSS_ELK3_TARGETS_DN	0.264205	0.497033	0.0956031	0.493996	1.1883	27
MIKKELSEN_IPS_ICP_WITH_H3K4ME3_AND_H327ME3	0.264075	0.497033	0.0922597	0.461856	1.17452	37
REACTOME_ANTIGEN_ACTIVATES_B_CELL_RECEPTOR_BCR_LEADING_TO_GENERATION_OF_SECOND_MESSENGERS	0.263699	0.497033	0.158514	-0.362251	-1.1298	29
STEIN_ESRRA_TARGETS_RESPONSIVE_TO_ESTROGEN_UP	0.263456	0.497033	0.0956031	0.504271	1.20366	25
YAMASHITA_LIVER_CANCER_STEM_CELL_UP	0.263456	0.497033	0.0956031	0.503652	1.20219	25
ZHAN_MULTIPLE_MYELOMA_MF_DN	0.263722	0.497033	0.0922597	0.47456	1.19703	33
WP_NEURAL_CREST_CELL_MIGRATION_IN_CANCER	0.264706	0.49764	0.164406	-0.367105	-1.13484	30
PID_RETINOIC_ACID_PATHWAY	0.265101	0.498046	0.156312	-0.374199	-1.15544	27
REACTOME_COPI_MEDIATED_ANTEROGRADE_TRANSPORT	0.266212	0.499797	0.0826646	0.406118	1.15735	84
MCDOWELL_ACUTE_LUNG_INJURY_DN	0.266949	0.500844	0.0946646	0.494364	1.18719	26
THEILGAARD_NEUTROPHIL_AT_SKIN_WOUND_UP	0.267139	0.500864	0.0845557	0.412886	1.14972	70
AMIT_SERUM_RESPONSE_120_MCF10A	0.26817	0.501994	0.0875697	0.434856	1.1688	52
BROWNE_HCMV_INFECTION_16HR_UP	0.268828	0.501994	0.0776799	0.371813	1.11708	190
CHEN_LVAD_SUPPORT_OF_FAILING_HEART_UP	0.268966	0.501994	0.227987	-0.284416	-1.10175	74
DORSAM_HOXA9_TARGETS_DN	0.269122	0.501994	0.0943564	0.48613	1.17947	28
GINESTIER_BREAST_CANCER_ZNF217_AMPLIFIED_UP	0.269139	0.501994	0.0847985	0.414209	1.14776	66
LOCKWOOD_AMPLIFIED_IN_LUNG_CANCER	0.268672	0.501994	0.0772747	0.371131	1.1195	199
MARTINEZ_RESPONSE_TO_TRABECTEDIN_UP	0.268999	0.501994	0.0852885	0.419951	1.15811	62
PID_HIF1_TFPATHWAY	0.269182	0.501994	0.0875697	0.430532	1.15729	54
BOYLAN_MULTIPLE_MYELOMA_C_UP	0.26971	0.502641	0.173748	-0.329576	-1.1182	40
REACTOME_SIGNALING_BY_FGFR	0.269976	0.502801	0.0852885	0.419452	1.14981	60
MCBRYAN_PUBERTAL_BREAST_3_4WK_DN	0.270492	0.503425	0.0919686	0.47487	1.18439	32
CHIANG_LIVER_CANCER_SUBCLASS_PROLIFERATION_DN	0.271445	0.503855	0.0833634	0.411134	1.15126	72
GROSS_HYPOXIA_VIA_ELK3_ONLY_UP	0.271233	0.503855	0.0919686	0.478814	1.17952	30
KEGG_CITRATE_CYCLE_TCA_CYCLE	0.271307	0.503855	0.0940503	0.490558	1.18003	27
REACTOME_EXPORT_OF_VIRAL_RIBONUCLEOPROTEINS_FROM_NUCLEUS	0.271375	0.503855	0.16318	-0.360098	-1.12616	31
SEIDEN_ONCOGENESIS_BY_MET	0.272936	0.506284	0.0817516	0.405498	1.15409	86
IVANOVA_HEMATOPOIESIS_INTERMEDIATE_PROGENITOR	0.273319	0.506418	0.0787114	0.382096	1.12417	132
KEGG_ALDOSTERONE_REGULATED_SODIUM_REABSORPTION	0.273371	0.506418	0.0934449	0.485224	1.17727	28
CHENG_RESPONSE_TO_NICKEL_ACETATE	0.274064	0.507364	0.0899861	0.454838	1.15986	38
NAKAYAMA_SOFT_TISSUE_TUMORS_PCA2_UP	0.275274	0.509266	0.0845557	0.421406	1.14893	59
VECCHI_GASTRIC_CANCER_ADVANCED_VS_EARLY_UP	0.275626	0.50958	0.0808589	0.402482	1.15024	90
JIANG_AGING_HYPOTHALAMUS_UP	0.275862	0.509678	0.175204	-0.308628	-1.09703	46
REACTOME_FCGR3A_MEDIATED_IL10_SYNTHESIS	0.276204	0.509971	0.0928481	0.484435	1.17536	28
WP_TOLLLIKE_RECEPTOR_SIGNALING_RELATED_TO_MYD88	0.276712	0.510572	0.0908241	0.476835	1.17464	30
REACTOME_SYNTHESIS_OF_SUBSTRATES_IN_N_GLYCAN_BIOSYTHESIS	0.276942	0.510658	0.0857844	0.431836	1.16068	52
PID_RAC1_REG_PATHWAY	0.277778	0.51186	0.160801	-0.355687	-1.12585	32
KEGG_AXON_GUIDANCE	0.278496	0.512506	0.0819779	0.408518	1.14393	72
WP_MESODERMAL_COMMITMENT_PATHWAY	0.278467	0.512506	0.0797706	0.396819	1.14299	98
DANG_MYC_TARGETS_DN	0.28169	0.515661	0.0913924	0.479333	1.17274	29
KEGG_TIGHT_JUNCTION	0.281542	0.515661	0.0810802	0.403428	1.13653	79
NEMETH_INFLAMMATORY_RESPONSE_LPS_DN	0.281037	0.515661	0.0897105	0.474361	1.17596	31
NIKOLSKY_BREAST_CANCER_17Q11_Q21_AMPLICON	0.280783	0.515661	0.08042	0.401459	1.13717	82
REACTOME_ASSOCIATION_OF_TRIC_CCT_WITH_TARGET_PROTEINS_DURING_BIOSYNTHESIS	0.281541	0.515661	0.0880945	0.458975	1.16744	35
REACTOME_SARS_COV_1_INFECTION	0.280519	0.515661	0.0870516	0.4357	1.14706	46
TIEN_INTESTINE_PROBIOTICS_2HR_DN	0.281069	0.515661	0.0808589	0.402056	1.13591	81
WP_G1_TO_S_CELL_CYCLE_CONTROL	0.281364	0.515661	0.0833634	0.419567	1.14391	59
SIG_INSULIN_RECEPTOR_PATHWAY_IN_CARDIAC_MYOCYTES	0.281984	0.515861	0.0870516	0.439867	1.14875	44
KEGG_FATTY_ACID_METABOLISM	0.282192	0.515902	0.0897105	0.474766	1.16954	30
KAYO_CALORIE_RESTRICTION_MUSCLE_UP	0.282996	0.516136	0.0817516	0.409175	1.13582	67
PID_SMAD2_3NUCLEAR_PATHWAY	0.283019	0.516136	0.2114	-0.293985	-1.1041	68
REACTOME_DISORDERS_OF_TRANSMEMBRANE_TRANSPORTERS	0.28306	0.516136	0.0772747	0.38366	1.12177	122
ROSS_LEUKEMIA_WITH_MLL_FUSIONS	0.283019	0.516136	0.2114	-0.291134	-1.10137	69
BORCZUK_MALIGNANT_MESOTHELIOMA_DN	0.283582	0.516412	0.186433	-0.302322	-1.0958	53
KEGG_GNRH_SIGNALING_PATHWAY	0.283511	0.516412	0.0815265	0.409562	1.13727	68
WP_MELANOMA	0.2838	0.516472	0.0828962	0.417764	1.139	59
UZONYI_RESPONSE_TO_LEUKOTRIENE_AND_THROMBIN	0.284507	0.517421	0.0908241	0.478273	1.17015	29
DIRMEIER_LMP1_RESPONSE_LATE_UP	0.285535	0.518613	0.0843144	0.425827	1.14464	54
DOANE_BREAST_CANCER_CLASSES_UP	0.285523	0.518613	0.0878313	0.454487	1.15578	37
REACTOME_CARDIAC_CONDUCTION	0.286432	0.519904	0.186433	-0.303406	-1.09963	55
REACTOME_DEADENYLATION_OF_MRNA	0.287162	0.520551	0.15017	-0.38349	-1.14404	25
WP_TCELL_RECEPTOR_AND_COSTIMULATORY_SIGNALING	0.287162	0.520551	0.15017	-0.383366	-1.14367	25
BAELDE_DIABETIC_NEPHROPATHY_UP	0.287671	0.520797	0.0833634	0.422729	1.14081	55
DELACROIX_RAR_TARGETS_UP	0.287535	0.520797	0.0905429	0.477133	1.15764	28
TOOKER_GEMCITABINE_RESISTANCE_UP	0.288256	0.521517	0.0806388	0.407992	1.13241	69
FLORIO_NEOCORTEX_BASAL_RADIAL_GLIA_UP	0.290832	0.525837	0.0739901	0.373153	1.11554	175
BERNARD_PPAPDC1B_TARGETS_DN	0.291123	0.526021	0.0852885	0.435916	1.13843	44
ASTON_MAJOR_DEPRESSIVE_DISORDER_UP	0.292225	0.52753	0.08654	0.462187	1.1696	34
KEGG_LONG_TERM_POTENTIATION	0.292526	0.52753	0.0843144	0.430043	1.14135	48
VANTVEER_BREAST_CANCER_ESR1_DN	0.292453	0.52753	0.0734381	0.368735	1.10565	185
ZHANG_ANTIVIRAL_RESPONSE_TO_RIBAVIRIN_DN	0.29404	0.529918	0.0855357	0.446828	1.14557	39
ZHU_CMV_ALL_DN	0.294393	0.530211	0.0787114	0.398792	1.12347	79
ANDERSEN_CHOLANGIOCARCINOMA_CLASS1	0.296034	0.531468	0.0888945	0.487494	1.16362	25
DARWICHE_PAPILLOMA_RISK_HIGH_DN	0.295652	0.531468	0.0747385	0.376788	1.10426	130
MATZUK_MEIOTIC_AND_DNA_REPAIR	0.296034	0.531468	0.0888945	0.48784	1.16444	25
REACTOME_SIGNALING_BY_FGFR4	0.295775	0.531468	0.0886261	0.473122	1.15755	29
WP_NEPHROTIC_SYNDROME	0.296044	0.531468	0.086795	0.46974	1.16451	31
DARWICHE_PAPILLOMA_RISK_LOW_DN	0.296619	0.532159	0.0747385	0.379365	1.11112	117
PID_CD8_TCR_PATHWAY	0.297414	0.533241	0.168238	-0.302245	-1.07434	46
YAO_TEMPORAL_RESPONSE_TO_PROGESTERONE_CLUSTER_8	0.297789	0.533571	0.0838361	0.441194	1.14208	42
PID_INSULIN_PATHWAY	0.298128	0.533835	0.0852885	0.447872	1.1421	38
PID_MYC_REPRESS_PATHWAY	0.29902	0.535088	0.179782	-0.303187	-1.10023	52
PLASARI_TGFB1_TARGETS_10HR_UP	0.299342	0.535321	0.0745501	0.37936	1.10829	123
REACTOME_GAP_JUNCTION_TRAFFICKING_AND_REGULATION	0.300283	0.536316	0.0880945	0.483841	1.1549	25
WP_ONE_CARBON_METABOLISM_AND_RELATED_PATHWAYS	0.300268	0.536316	0.0850427	0.450054	1.14451	37
MATTIOLI_MULTIPLE_MYELOMA_WITH_14Q32_TRANSLOCATIONS	0.301408	0.537716	0.0875697	0.470961	1.15226	29
RADMACHER_AML_PROGNOSIS	0.301453	0.537716	0.0793435	0.410006	1.12391	60
VANTVEER_BREAST_CANCER_BRCA1_DN	0.3017	0.537813	0.0878313	0.473859	1.1497	28
WILCOX_RESPONSE_TO_PROGESTERONE_DN	0.301913	0.537848	0.0857844	0.465064	1.15993	32
BOYLAN_MULTIPLE_MYELOMA_D_UP	0.303173	0.538373	0.0774768	0.401834	1.12521	72
CHEBOTAEV_GR_TARGETS_UP	0.302879	0.538373	0.0808589	0.417513	1.12331	51
KEGG_PRION_DISEASES	0.303116	0.538373	0.0875697	0.471562	1.14412	28
REACTOME_ER_TO_GOLGI_ANTEROGRADE_TRANSPORT	0.302732	0.538373	0.0738053	0.377326	1.10381	128
WP_NONGENOMIC_ACTIONS_OF_125_DIHYDROXYVITAMIN_D3	0.302564	0.538373	0.183024	-0.299446	-1.0917	56
LIEN_BREAST_CARCINOMA_METAPLASTIC_VS_DUCTAL_DN	0.304178	0.539612	0.0828962	0.431979	1.12815	44
NIKOLSKY_BREAST_CANCER_7Q21_Q22_AMPLICON	0.304569	0.539612	0.0813027	0.423489	1.13053	49
REACTOME_MITOCHONDRIAL_FATTY_ACID_BETA_OXIDATION	0.304645	0.539612	0.0852885	0.463055	1.15492	32
WANG_IMMORTALIZED_BY_HOXA9_AND_MEIS1_UP	0.304533	0.539612	0.0873098	0.470551	1.14167	28
ZHU_CMV_24_HR_UP	0.304907	0.539733	0.0768737	0.395607	1.1145	79
ANDERSEN_LIVER_CANCER_KRT19_UP	0.305221	0.539947	0.0840746	0.45907	1.15796	33
BILBAN_B_CLL_LPL_DN	0.306034	0.541043	0.165657	-0.29995	-1.06618	46
HEIDENBLAD_AMPLICON_8Q24_UP	0.30656	0.541627	0.0838361	0.458072	1.15544	33
PID_P38_ALPHA_BETA_PATHWAY	0.307042	0.542137	0.08654	0.466379	1.14105	29
YANG_BREAST_CANCER_ESR1_LASER_DN	0.307285	0.542221	0.0831291	0.441989	1.13317	39
CHANG_IMMORTALIZED_BY_HPV31_UP	0.308387	0.543822	0.0815265	0.425306	1.12414	47
WEINMANN_ADAPTATION_TO_HYPOXIA_DN	0.309322	0.545126	0.0862866	0.473435	1.13693	26
LEE_AGING_MUSCLE_UP	0.311268	0.545795	0.0857844	0.465539	1.13899	29
LIN_NPAS4_TARGETS_DN	0.311203	0.545795	0.160801	-0.318705	-1.08132	40
PID_RHOA_REG_PATHWAY	0.311111	0.545795	0.151149	-0.345915	-1.09492	32
REACTOME_ACTIVATION_OF_NMDA_RECEPTORS_AND_POSTSYNAPTIC_EVENTS	0.310597	0.545795	0.0780892	0.409438	1.1163	59
RIZKI_TUMOR_INVASIVENESS_3D_UP	0.310208	0.545795	0.203509	-0.256411	-1.09839	141
WATANABE_RECTAL_CANCER_RADIOTHERAPY_RESPONSIVE_DN	0.311189	0.545795	0.0756946	0.394636	1.11299	78
WP_PRION_DISEASE_PATHWAY	0.311111	0.545795	0.151149	-0.345658	-1.09411	32
YAMASHITA_METHYLATED_IN_PROSTATE_CANCER	0.310198	0.545795	0.0862866	0.465378	1.12912	28
BROWNE_HCMV_INFECTION_1HR_UP	0.312842	0.547522	0.0838361	0.459048	1.14493	32
PID_TCPTP_PATHWAY	0.312746	0.547522	0.0817516	0.437516	1.12675	40
REACTOME_ASYMMETRIC_LOCALIZATION_OF_PCP_PROTEINS	0.3125	0.547522	0.0780892	0.41092	1.1162	58
BECKER_TAMOXIFEN_RESISTANCE_UP	0.31406	0.549053	0.0815265	0.437119	1.12573	40
CROMER_METASTASIS_DN	0.31411	0.549053	0.077884	0.412072	1.11801	57
ROSS_ACUTE_MYELOID_LEUKEMIA_CBF	0.31432	0.549076	0.0772747	0.403988	1.1091	61
BOYAULT_LIVER_CANCER_SUBCLASS_G123_UP	0.315375	0.549884	0.0813027	0.436023	1.1229	40
JIANG_AGING_CEREBRAL_CORTEX_UP	0.315341	0.549884	0.0855357	0.473025	1.13785	27
WP_MICROGLIA_PATHOGEN_PHAGOCYTOSIS_PATHWAY	0.315375	0.549884	0.0813027	0.436404	1.12389	40
PID_ARF6_PATHWAY	0.315574	0.549887	0.0833634	0.456241	1.13792	32
VERHAAK_AML_WITH_NPM1_MUTATED_DN	0.316122	0.550499	0.0697793	0.367376	1.0991	177
BERTUCCI_INVASIVE_CARCINOMA_DUCTAL_VS_LOBULAR_DN	0.316901	0.551511	0.0847985	0.461234	1.12846	29
GARGALOVIC_RESPONSE_TO_OXIDIZED_PHOSPHOLIPIDS_BLUE_DN	0.317259	0.551789	0.0791317	0.419415	1.11965	49
REACTOME_SIGNALING_BY_VEGF	0.317821	0.552421	0.0732559	0.388521	1.1127	91
CHIANG_LIVER_CANCER_SUBCLASS_CTNNB1_UP	0.31813	0.552615	0.0734381	0.388798	1.11028	89
KIM_WT1_TARGETS_UP	0.318856	0.553186	0.0696133	0.365717	1.09133	166
WP_RESISTIN_AS_A_REGULATOR_OF_INFLAMMATION	0.318792	0.553186	0.141225	-0.361002	-1.11469	27
ACOSTA_PROLIFERATION_INDEPENDENT_MYC_TARGETS_UP	0.320468	0.553915	0.0743625	0.396373	1.11228	73
KANG_IMMORTALIZED_BY_TERT_DN	0.319703	0.553915	0.0774768	0.413346	1.11804	56
LUI_THYROID_CANCER_PAX8_PPARG_DN	0.319896	0.553915	0.0799859	0.429088	1.11798	43
REACTOME_CHONDROITIN_SULFATE_DERMATAN_SULFATE_METABOLISM	0.320375	0.553915	0.0815265	0.45028	1.13947	34
SCHAEFFER_SOX9_TARGETS_IN_PROSTATE_DEVELOPMENT_DN	0.320312	0.553915	0.153159	-0.344092	-1.09151	34
WP_TGFBETA_RECEPTOR_SIGNALLING_IN_SKELETAL_DYSPLASIAS	0.319896	0.553915	0.0799859	0.431419	1.11678	42
REACTOME_SIGNALING_BY_NTRKS	0.320713	0.553994	0.0718276	0.379581	1.10082	108
CARD_MIR302A_TARGETS	0.321608	0.55451	0.175204	-0.294851	-1.06863	55
GAUSSMANN_MLL_AF4_FUSION_TARGETS_C_UP	0.321429	0.55451	0.0702813	0.371441	1.09366	134
WP_MELATONIN_METABOLISM_AND_EFFECTS	0.32153	0.55451	0.0843144	0.475987	1.13615	25
GRABARCZYK_BCL11B_TARGETS_DN	0.322078	0.554977	0.0795565	0.423801	1.11574	46
MIKKELSEN_ES_ICP_WITH_H3K4ME3_AND_H3K27ME3	0.322497	0.555013	0.0795565	0.427242	1.11317	43
STARK_HYPPOCAMPUS_22Q11_DELETION_UP	0.322497	0.555013	0.0795565	0.430728	1.11499	42
ROESSLER_LIVER_CANCER_METASTASIS_UP	0.324232	0.557655	0.0723571	0.389335	1.10952	84
BURTON_ADIPOGENESIS_4	0.324503	0.557778	0.0802023	0.43619	1.1183	39
NAKAYAMA_FRA2_TARGETS	0.325098	0.558111	0.0791317	0.429099	1.11078	42
WP_NEURODEGENERATION_WITH_BRAIN_IRON_ACCUMULATION_NBIA_SUBTYPES_PATHWAY	0.325098	0.558111	0.0791317	0.429935	1.11294	42
PRAMOONJAGO_SOX4_TARGETS_UP	0.326031	0.559369	0.0785029	0.420608	1.11631	48
CHOI_ATL_STAGE_PREDICTOR	0.326398	0.559579	0.078921	0.426121	1.10307	42
REACTOME_BIOSYNTHESIS_OF_THE_N_GLYCAN_PRECURSOR_DOLICHOL_LIPID_LINKED_OLIGOSACCHARIDE_LLO_AND_TRANSFER_TO_A_NASCENT_PROTEIN	0.326555	0.559579	0.0745501	0.39932	1.10651	66
BOYAULT_LIVER_CANCER_SUBCLASS_G23_UP	0.327103	0.55983	0.166934	-0.292933	-1.05267	49
SANA_TNF_SIGNALING_DN	0.326923	0.55983	0.0747385	0.400348	1.10759	63
SESTO_RESPONSE_TO_UV_C6	0.327422	0.560031	0.0813027	0.455358	1.12885	31
KEGG_HYPERTROPHIC_CARDIOMYOPATHY_HCM	0.327698	0.560161	0.0787114	0.423402	1.10316	43
GINESTIER_BREAST_CANCER_20Q13_AMPLIFICATION_UP	0.327982	0.560302	0.0721798	0.386043	1.09973	87
CASORELLI_ACUTE_PROMYELOCYTIC_LEUKEMIA_UP	0.328947	0.561573	0.287857	-0.242606	-1.04221	144
REACTOME_RAB_GEFS_EXCHANGE_GTP_FOR_GDP_ON_RABS	0.329128	0.561573	0.0720033	0.385885	1.09929	87
PACHER_TARGETS_OF_IGF1_AND_IGF2_UP	0.329545	0.561597	0.0831291	0.466001	1.12096	27
PID_HIV_NEF_PATHWAY	0.329412	0.561597	0.151149	-0.338567	-1.07116	33
BROWNE_HCMV_INFECTION_24HR_DN	0.331066	0.563843	0.0711327	0.38617	1.10774	96
PID_HIF2PATHWAY	0.331507	0.56425	0.0808589	0.456947	1.12565	30
IZADPANAH_STEM_CELL_ADIPOSE_VS_BONE_UP	0.332203	0.56509	0.0707899	0.381486	1.10043	99
GAZDA_DIAMOND_BLACKFAN_ANEMIA_PROGENITOR_UP	0.333333	0.565288	0.08042	0.44986	1.12201	32
LEE_LIVER_CANCER_DENA_DN	0.333333	0.565288	0.152145	-0.338915	-1.08063	35
REACTOME_INTRA_GOLGI_TRAFFIC	0.3329	0.565288	0.077884	0.424167	1.09801	42
SCHUHMACHER_MYC_TARGETS_UP	0.332945	0.565288	0.0721798	0.388389	1.09624	77
SCIBETTA_KDM5B_TARGETS_DN	0.333333	0.565288	0.0728939	0.39546	1.1012	70
BROWNE_HCMV_INFECTION_48HR_UP	0.334409	0.566422	0.0679923	0.369028	1.08949	138
REACTOME_SIGNALING_BY_TYPE_1_INSULIN_LIKE_GROWTH_FACTOR_1_RECEPTOR_IGF1R	0.334247	0.566422	0.08042	0.456289	1.12403	30
KUNINGER_IGF1_VS_PDGFB_TARGETS_DN	0.334661	0.566506	0.0787114	0.442839	1.12639	35
REACTOME_MTOR_SIGNALLING	0.335099	0.56656	0.0785029	0.432765	1.10952	39
REACTOME_SIGNALING_BY_BRAF_AND_RAF_FUSIONS	0.334994	0.56656	0.0753094	0.411332	1.11005	55
HOSHIDA_LIVER_CANCER_SURVIVAL_UP	0.336493	0.567582	0.165657	-0.290149	-1.03658	50
KEGG_ADIPOCYTOKINE_SIGNALING_PATHWAY	0.336294	0.567582	0.0760837	0.413354	1.10347	49
KRIEG_KDM3A_TARGETS_NOT_HYPOXIA	0.336518	0.567582	0.0670513	0.364812	1.08615	170
WANG_CISPLATIN_RESPONSE_AND_XPC_DN	0.336498	0.567582	0.0667426	0.363436	1.08648	179
AMIT_EGF_RESPONSE_60_MCF10A	0.336971	0.568002	0.0797706	0.452255	1.12116	31
JAEGER_METASTASIS_UP	0.337432	0.568435	0.0797706	0.447986	1.11734	32
LEE_LIVER_CANCER_CIPROFIBRATE_DN	0.337838	0.568775	0.137251	-0.351265	-1.10066	28
DARWICHE_SKIN_TUMOR_PROMOTER_UP	0.338513	0.569568	0.0689567	0.375107	1.08873	106
ABBUD_LIF_SIGNALING_1_UP	0.340027	0.571382	0.0782955	0.446564	1.12642	33
SETLUR_PROSTATE_CANCER_TMPRSS2_ERG_FUSION_UP	0.339901	0.571382	0.168238	-0.289767	-1.04461	51
WP_STRUCTURAL_PATHWAY_OF_INTERLEUKIN_1_IL1	0.340206	0.571382	0.0762797	0.415561	1.10291	48
MASSARWEH_RESPONSE_TO_ESTRADIOL	0.34076	0.571624	0.0770737	0.425753	1.09919	41
WP_BRAINDERIVED_NEUROTROPHIC_FACTOR_BDNF_SIGNALING_PATHWAY	0.340684	0.571624	0.0683111	0.371139	1.08438	115
REACTOME_RAC2_GTPASE_CYCLE	0.341492	0.572507	0.0709609	0.385184	1.08633	78
TARTE_PLASMA_CELL_VS_B_LYMPHOCYTE_UP	0.341831	0.572731	0.0706196	0.387622	1.09153	75
NIKOLSKY_MUTATED_AND_AMPLIFIED_IN_BREAST_CANCER	0.342581	0.5733	0.0725352	0.395406	1.09042	62
REACTOME_MAPK_TARGETS_NUCLEAR_EVENTS_MEDIATED_BY_MAP_KINASES	0.342466	0.5733	0.0791317	0.451557	1.11237	30
DAZARD_UV_RESPONSE_CLUSTER_G28	0.343537	0.574554	0.13649	-0.365763	-1.10982	26
PELLICCIOTTA_HDAC_IN_ANTIGEN_PRESENTATION_DN	0.344516	0.575846	0.0756946	0.414599	1.09584	47
BLANCO_MELO_BETA_INTERFERON_TREATED_BRONCHIAL_EPITHELIAL_CELLS_DN	0.345332	0.575877	0.0686326	0.377649	1.09222	101
BOSCO_INTERFERON_INDUCED_ANTIVIRAL_MODULE	0.345307	0.575877	0.0701132	0.386051	1.08711	75
HUANG_DASATINIB_RESISTANCE_DN	0.345361	0.575877	0.0755015	0.414218	1.09935	48
KUROZUMI_RESPONSE_TO_ONCOCYTIC_VIRUS	0.344782	0.575877	0.0768737	0.436429	1.11439	36
REACTOME_GLYCOLYSIS	0.3462	0.576931	0.0720033	0.394702	1.08848	62
HOLLERN_SQUAMOUS_BREAST_TUMOR	0.347458	0.578681	0.0720033	0.395958	1.08541	60
HESS_TARGETS_OF_HOXA9_AND_MEIS1_UP	0.348193	0.579559	0.0716527	0.396737	1.09723	64
ROSS_AML_WITH_PML_RARA_FUSION	0.348692	0.580044	0.0732559	0.404932	1.09278	55
SARTIPY_NORMAL_AT_INSULIN_RESISTANCE_UP	0.349432	0.580582	0.0799859	0.458869	1.1038	27
SMID_BREAST_CANCER_RELAPSE_IN_BRAIN_DN	0.349227	0.580582	0.0749279	0.412805	1.0956	48
FONTAINE_FOLLICULAR_THYROID_ADENOMA_DN	0.350682	0.582311	0.0727141	0.404965	1.09537	56
REACTOME_SLC_TRANSPORTER_DISORDERS	0.35092	0.582361	0.0721798	0.401961	1.09058	57
ACEVEDO_LIVER_CANCER_WITH_H3K9ME3_UP	0.351716	0.582987	0.0720033	0.401416	1.09038	58
KEGG_LEISHMANIA_INFECTION	0.35169	0.582987	0.0730744	0.407638	1.09674	51
REACTOME_RHOU_GTPASE_CYCLE	0.351978	0.583075	0.0774768	0.447566	1.10954	31
BALDWIN_PRKCI_TARGETS_UP	0.352691	0.583909	0.0793435	0.451339	1.09506	28
BIDUS_METASTASIS_DN	0.353712	0.583997	0.0659816	0.369425	1.07975	125
HEIDENBLAD_AMPLICON_12P11_12_UP	0.354795	0.583997	0.0772747	0.446436	1.09975	30
KEGG_APOPTOSIS	0.354577	0.583997	0.0687943	0.384335	1.08227	75
KEGG_PROSTATE_CANCER	0.3539	0.583997	0.0691198	0.382292	1.07903	77
MIKKELSEN_NPC_LCP_WITH_H3K4ME3	0.353342	0.583997	0.0772747	0.446345	1.10651	31
PID_FRA_PATHWAY	0.35473	0.583997	0.133555	-0.363457	-1.08427	25
REACTOME_RHOV_GTPASE_CYCLE	0.354795	0.583997	0.0772747	0.446349	1.09954	30
REACTOME_RND1_GTPASE_CYCLE	0.353887	0.583997	0.0762797	0.437879	1.10809	34
ROSS_AML_WITH_AML1_ETO_FUSION	0.354839	0.583997	0.172324	-0.293389	-1.07775	58
WP_CHROMOSOMAL_AND_MICROSATELLITE_INSTABILITY_IN_COLORECTAL_CANCER	0.353012	0.583997	0.0709609	0.394021	1.08971	64
KOKKINAKIS_METHIONINE_DEPRIVATION_48HR_DN	0.355444	0.583999	0.0725352	0.405809	1.09182	51
MOHANKUMAR_HOXA1_TARGETS_DN	0.35514	0.583999	0.0691198	0.381806	1.07562	79
REACTOME_TRANSPORT_OF_THE_SLBP_DEPENDANT_MATURE_MRNA	0.355469	0.583999	0.144631	-0.333298	-1.05727	34
KIM_WT1_TARGETS_12HR_DN	0.356164	0.58455	0.0639272	0.359268	1.07378	174
REACTOME_HSP90_CHAPERONE_CYCLE_FOR_STEROID_HORMONE_RECEPTORS_SHR	0.356223	0.58455	0.152145	-0.305339	-1.06388	43
DORSAM_HOXA9_TARGETS_UP	0.356863	0.585255	0.144631	-0.334007	-1.05673	33
REACTOME_SIGNALING_BY_NOTCH2	0.357746	0.58597	0.0782955	0.445341	1.08958	29
VANTVEER_BREAST_CANCER_ESR1_UP	0.35793	0.58597	0.0658312	0.368136	1.0754	113
WP_ECTODERM_DIFFERENTIATION	0.357883	0.58597	0.0679923	0.378874	1.07442	83
WESTON_VEGFA_TARGETS_3HR	0.359109	0.586867	0.0743625	0.421645	1.08859	41
WP_MAPK_CASCADE	0.358799	0.586867	0.0764767	0.443904	1.10046	31
ZAMORA_NOS2_TARGETS_UP	0.359039	0.586867	0.0725352	0.404664	1.08454	50
BROWNE_HCMV_INFECTION_12HR_DN	0.359906	0.586947	0.0686326	0.387082	1.08478	71
REACTOME_IRE1ALPHA_ACTIVATES_CHAPERONES	0.36	0.586947	0.0734381	0.409647	1.08275	47
WP_BDNFTRKB_SIGNALING	0.359589	0.586947	0.133555	-0.344119	-1.07326	29
WP_TYPE_2_PAPILLARY_RENAL_CELL_CARCINOMA	0.359375	0.586947	0.0785029	0.453721	1.09142	27
ROESSLER_LIVER_CANCER_METASTASIS_DN	0.361233	0.588614	0.153159	-0.288297	-1.03247	47
REACTOME_INSULIN_RECEPTOR_SIGNALLING_CASCADE	0.361528	0.58875	0.0760837	0.443009	1.09824	31
WP_APOPTOSISRELATED_NETWORK_DUE_TO_ALTERED_NOTCH3_IN_OVARIAN_CANCER	0.362155	0.589427	0.0716527	0.404476	1.08714	52
ASTIER_INTEGRIN_SIGNALING	0.362809	0.589448	0.0734381	0.410266	1.06894	43
QI_HYPOXIA_TARGETS_OF_HIF1A_AND_FOXA2	0.363014	0.589448	0.0760837	0.44216	1.08922	30
WIKMAN_ASBESTOS_LUNG_CANCER_DN	0.362606	0.589448	0.077884	0.448309	1.08771	28
YU_MYC_TARGETS_DN	0.362581	0.589448	0.0730744	0.40854	1.07983	47
PID_INTEGRIN3_PATHWAY	0.364023	0.590742	0.0776799	0.463647	1.1067	25
CROMER_TUMORIGENESIS_UP	0.365057	0.591188	0.0776799	0.451938	1.08713	27
KEGG_PRIMARY_IMMUNODEFICIENCY	0.364865	0.591188	0.131458	-0.336716	-1.05507	28
LIU_SMARCA4_TARGETS	0.364789	0.591188	0.0772747	0.444189	1.08676	29
RASHI_RESPONSE_TO_IONIZING_RADIATION_3	0.365145	0.591188	0.147331	-0.310412	-1.05318	40
WP_PDGF_PATHWAY	0.365563	0.59152	0.0739901	0.424513	1.08836	39
BOUDOUKHA_BOUND_BY_IGF2BP2	0.367531	0.59436	0.0656814	0.372965	1.07428	98
GUTIERREZ_MULTIPLE_MYELOMA_UP	0.368139	0.594998	0.0741759	0.435863	1.09942	33
APRELIKOVA_BRCA1_TARGETS	0.369251	0.596449	0.0730744	0.419278	1.07978	40
HOLLERN_MICROACINAR_BREAST_TUMOR_UP	0.369714	0.596851	0.0749279	0.43827	1.08649	31
HAMAI_APOPTOSIS_VIA_TRAIL_DN	0.37025	0.597371	0.0635008	0.36451	1.0689	129
BIOCARTA_NFAT_PATHWAY	0.370518	0.597457	0.0734381	0.428308	1.08943	35
BLALOCK_ALZHEIMERS_DISEASE_INCIPIENT_DN	0.371614	0.598545	0.0632191	0.362477	1.06596	133
REACTOME_REGULATION_OF_GLUCOKINASE_BY_GLUCOKINASE_REGULATORY_PROTEIN	0.371622	0.598545	0.130106	-0.335121	-1.05008	28
MANNE_COVID19_ICU_VS_HEALTHY_DONOR_PLATELETS_UP	0.372014	0.598719	0.0655321	0.376684	1.07788	94
PID_NETRIN_PATHWAY	0.372159	0.598719	0.0766747	0.450851	1.08451	27
HANN_RESISTANCE_TO_BCL2_INHIBITOR_DN	0.37415	0.601287	0.130106	-0.357439	-1.08456	26
KIM_WT1_TARGETS_8HR_UP	0.374187	0.601287	0.0629395	0.361638	1.06398	132
CAFFAREL_RESPONSE_TO_THC_DN	0.376712	0.604997	0.130106	-0.338952	-1.05714	29
MEBARKI_HCC_PROGENITOR_WNT_UP_CTNNB1_DEPENDENT	0.377113	0.605292	0.0714786	0.410598	1.06288	42
KEGG_AMINOACYL_TRNA_BIOSYNTHESIS	0.377593	0.605714	0.144631	-0.308558	-1.04689	40
JAZAERI_BREAST_CANCER_BRCA1_VS_BRCA2_DN	0.378415	0.606683	0.0738053	0.435697	1.08669	32
DIAZ_CHRONIC_MEYLOGENOUS_LEUKEMIA_DN	0.379932	0.607629	0.0640704	0.370191	1.06629	98
MIKKELSEN_MEF_HCP_WITH_H3_UNMETHYLATED	0.379902	0.607629	0.0681513	0.393042	1.06763	58
MORI_PLASMA_CELL_UP	0.380155	0.607629	0.0706196	0.401771	1.06631	48
ONDER_CDH1_TARGETS_1_UP	0.380313	0.607629	0.0636424	0.368444	1.06782	102
REACTOME_NUCLEOTIDE_EXCISION_REPAIR	0.38	0.607629	0.231127	-0.256598	-1.02547	110
WP_ALLOGRAFT_REJECTION	0.380132	0.607629	0.0720033	0.418293	1.07242	39
PID_PI3KCI_PATHWAY	0.380645	0.607811	0.0706196	0.404438	1.06898	47
KEGG_PROTEASOME	0.382315	0.609204	0.0707899	0.404033	1.0527	43
NIKOLSKY_BREAST_CANCER_16Q24_AMPLICON	0.382392	0.609204	0.0713053	0.417188	1.0744	40
REACTOME_REGULATION_OF_HMOX1_EXPRESSION_AND_ACTIVITY	0.381928	0.609204	0.0670513	0.38755	1.07182	64
REACTOME_RHOD_GTPASE_CYCLE	0.382315	0.609204	0.0707899	0.404119	1.06199	45
FIGUEROA_AML_METHYLATION_CLUSTER_3_UP	0.382908	0.609331	0.0629395	0.367208	1.0658	106
PID_DELTA_NP63_PATHWAY	0.382865	0.609331	0.0721798	0.429807	1.08415	33
AIYAR_COBRA1_TARGETS_UP	0.384932	0.612201	0.0730744	0.43726	1.07715	30
KAAB_FAILED_HEART_VENTRICLE_DN	0.38543	0.612645	0.0713053	0.417324	1.06993	39
GENTILE_UV_LOW_DOSE_DN	0.385714	0.612747	0.0702813	0.4051	1.0665	46
MARIADASON_RESPONSE_TO_BUTYRATE_SULINDAC_6	0.386266	0.612826	0.145516	-0.300319	-1.04552	42
REACTOME_CARGO_TRAFFICKING_TO_THE_PERICILIARY_MEMBRANE	0.386423	0.612826	0.0704501	0.403111	1.05276	44
REACTOME_INTRAFLAGELLAR_TRANSPORT	0.386216	0.612826	0.0702813	0.40291	1.05881	45
BROWNE_HCMV_INFECTION_4HR_UP	0.387942	0.614187	0.0704501	0.410322	1.05935	41
REACTOME_SIGNALING_BY_NOTCH3	0.387648	0.614187	0.0706196	0.413962	1.06609	40
TOMLINS_PROSTATE_CANCER_DN	0.387784	0.614187	0.0745501	0.445265	1.07108	27
FIGUEROA_AML_METHYLATION_CLUSTER_6_UP	0.388195	0.614239	0.0633597	0.370613	1.06119	93
WP_BREAST_CANCER_PATHWAY	0.388701	0.614689	0.063079	0.36698	1.05859	99
GROSS_HYPOXIA_VIA_ELK3_AND_HIF1A_DN	0.389078	0.614938	0.0633597	0.369981	1.06053	95
PID_TRKR_PATHWAY	0.390645	0.617064	0.0683111	0.394946	1.05849	50
TURASHVILI_BREAST_LOBULAR_CARCINOMA_VS_DUCTAL_NORMAL_DN	0.391417	0.617934	0.0696133	0.40044	1.04333	43
PID_CMYB_PATHWAY	0.391657	0.617963	0.0639272	0.376626	1.06057	75
REACTOME_ACTIVATED_NOTCH1_TRANSMITS_SIGNAL_TO_THE_NUCLEUS	0.392045	0.618226	0.0739901	0.443252	1.06624	27
BRUNO_HEMATOPOIESIS	0.393245	0.61958	0.0656814	0.383253	1.0569	62
REACTOME_TRANSCRIPTIONAL_REGULATION_BY_RUNX3	0.393349	0.61958	0.0632191	0.371638	1.05772	86
BOYAULT_LIVER_CANCER_SUBCLASS_G123_DN	0.393768	0.619716	0.0736213	0.439618	1.06662	28
HOWLIN_PUBERTAL_MAMMARY_GLAND	0.394018	0.619716	0.0692836	0.406087	1.05121	42
ZHU_CMV_8_HR_DN	0.394102	0.619716	0.0707899	0.420116	1.06838	37
REACTOME_CROSS_PRESENTATION_OF_SOLUBLE_EXOGENOUS_ANTIGENS_ENDOSOMES	0.394839	0.620524	0.0687943	0.401782	1.06196	47
SHEPARD_BMYB_MORPHOLINO_UP	0.395324	0.620937	0.0593488	0.353756	1.05421	168
BROWNE_HCMV_INFECTION_2HR_DN	0.395918	0.621171	0.1396	-0.323636	-1.04374	36
REACTOME_CELLULAR_RESPONSE_TO_STARVATION	0.395901	0.621171	0.0599892	0.356779	1.05468	146
REACTOME_REGULATION_OF_RUNX3_EXPRESSION_AND_ACTIVITY	0.396226	0.621304	0.0673624	0.397427	1.0683	54
BOYLAN_MULTIPLE_MYELOMA_D_DN	0.397436	0.621574	0.0635008	0.370864	1.04594	78
PID_PS1_PATHWAY	0.397351	0.621574	0.0697793	0.411785	1.05573	39
PLASARI_TGFB1_SIGNALING_VIA_NFIC_10HR_UP	0.397959	0.621574	0.12564	-0.349235	-1.05967	26
REACTOME_DEGRADATION_OF_AXIN	0.39726	0.621574	0.0667426	0.391363	1.05617	55
REACTOME_HEDGEHOG_OFF_STATE	0.397959	0.621574	0.0621124	0.367146	1.05317	96
WANG_PROSTATE_CANCER_ANDROGEN_INDEPENDENT	0.397004	0.621574	0.0668966	0.396635	1.06754	53
WP_ONCOSTATIN_M_SIGNALING_PATHWAY	0.397727	0.621574	0.166934	-0.282276	-1.03243	60
AMBROSINI_FLAVOPIRIDOL_TREATMENT_TP53	0.398601	0.62189	0.0633597	0.369344	1.04161	80
DACOSTA_UV_RESPONSE_VIA_ERCC3_TTD_DN	0.39883	0.62189	0.0635008	0.376153	1.05554	73
WNT_SIGNALING	0.398742	0.62189	0.0670513	0.396384	1.0655	54
REACTOME_DAP12_INTERACTIONS	0.399464	0.622529	0.0701132	0.423668	1.07213	34
VECCHI_GASTRIC_CANCER_ADVANCED_VS_EARLY_DN	0.399766	0.622652	0.0635008	0.377732	1.05857	71
ZHAN_LATE_DIFFERENTIATION_GENES_UP	0.4	0.622669	0.0725352	0.434706	1.06356	29
CROONQUIST_NRAS_VS_STROMAL_STIMULATION_UP	0.400268	0.622738	0.0699459	0.423268	1.06765	33
BHAT_ESR1_TARGETS_NOT_VIA_AKT1_DN	0.40241	0.623288	0.0645031	0.383171	1.05971	64
GARCIA_TARGETS_OF_FLI1_AND_DAX1_DN	0.401706	0.623288	0.203509	-0.245763	-1.05588	161
MARTIN_INTERACT_WITH_HDAC	0.401575	0.623288	0.135741	-0.310144	-1.03563	38
MUNSHI_MULTIPLE_MYELOMA_UP	0.402135	0.623288	0.0637845	0.381632	1.05971	68
PID_ERBB1_RECEPTOR_PROXIMAL_PATHWAY	0.402145	0.623288	0.0697793	0.422889	1.07016	34
PID_IL8_CXCR1_PATHWAY	0.402266	0.623288	0.0725352	0.446297	1.06528	25
PID_THROMBIN_PAR1_PATHWAY	0.402344	0.623288	0.135002	-0.310013	-1.02351	37
WP_ATM_SIGNALING_PATHWAY	0.401575	0.623288	0.135741	-0.310534	-1.03693	38
FAELT_B_CLL_WITH_VH3_21_UP	0.404421	0.623745	0.0679923	0.397328	1.03523	43
LEE_AGING_CEREBELLUM_DN	0.403433	0.623745	0.142057	-0.291312	-1.02774	45
NICK_RESPONSE_TO_PROC_TREATMENT_DN	0.403683	0.623745	0.0723571	0.444769	1.06164	25
REACTOME_BUDDING_AND_MATURATION_OF_HIV_VIRION	0.403955	0.623745	0.0721798	0.444111	1.06651	26
REACTOME_FCERI_MEDIATED_CA_2_MOBILIZATION	0.404412	0.623745	0.130106	-0.334116	-1.03286	30
REACTOME_MYD88_INDEPENDENT_TLR4_CASCADE	0.404086	0.623745	0.0614364	0.369728	1.05888	91
REACTOME_TRANSLATION_OF_SARS_COV_1_STRUCTURAL_PROTEINS	0.403409	0.623745	0.0725352	0.440319	1.05918	27
RODRIGUES_NTN1_TARGETS_DN	0.404494	0.623745	0.237794	-0.245362	-1.01632	121
PID_PI3KCI_AKT_PATHWAY	0.404826	0.623911	0.0694481	0.420077	1.06304	34
GAJATE_RESPONSE_TO_TRABECTEDIN_UP	0.405507	0.62401	0.0659816	0.391348	1.05291	51
REACTOME_GLUCOSE_METABOLISM	0.405562	0.62401	0.062249	0.371565	1.04914	76
WP_PHOTODYNAMIC_THERAPYINDUCED_HIF1_SURVIVAL_SIGNALING	0.405405	0.62401	0.123842	-0.331924	-1.04006	28
REACTOME_DISASSEMBLY_OF_THE_DESTRUCTION_COMPLEX_AND_RECRUITMENT_OF_AXIN_TO_THE_MEMBRANE	0.406516	0.624788	0.0720033	0.444588	1.0612	25
REACTOME_TP53_REGULATES_TRANSCRIPTION_OF_CELL_CYCLE_GENES	0.406452	0.624788	0.0673624	0.395811	1.04618	47
REACTOME_OVARIAN_TUMOR_DOMAIN_PROTEASES	0.406869	0.624987	0.0684715	0.419091	1.07012	36
KEGG_RIG_I_LIKE_RECEPTOR_SIGNALING_PATHWAY	0.407583	0.625627	0.149208	-0.283292	-1.01208	50
WHITFIELD_CELL_CYCLE_G1_S	0.407735	0.625627	0.0597318	0.360193	1.05098	114
REACTOME_POSTMITOTIC_NUCLEAR_PORE_COMPLEX_NPC_REFORMATION	0.408163	0.62594	0.123842	-0.348115	-1.05627	26
WP_MICRORNAS_IN_CARDIOMYOCYTE_HYPERTROPHY	0.409253	0.627266	0.0629395	0.377404	1.04751	69
DAZARD_UV_RESPONSE_CLUSTER_G2	0.410641	0.629048	0.0696133	0.426339	1.05692	31
WP_PEPTIDE_GPCRS	0.411017	0.629278	0.0713053	0.442557	1.06278	26
BANDRES_RESPONSE_TO_CARMUSTIN_MGMT_48HR_DN	0.412032	0.629449	0.0605093	0.366947	1.0507	93
BHAT_ESR1_TARGETS_VIA_AKT1_DN	0.411693	0.629449	0.0639272	0.384223	1.04755	59
LU_IL4_SIGNALING	0.411968	0.629449	0.0611693	0.366753	1.04005	83
REACTOME_SUMOYLATION_OF_SUMOYLATION_PROTEINS	0.411765	0.629449	0.133555	-0.324838	-1.02772	33
REACTOME_MAP2K_AND_MAPK_ACTIVATION	0.412869	0.630382	0.0684715	0.415007	1.05021	34
WP_EXERCISEINDUCED_CIRCADIAN_REGULATION	0.414286	0.631878	0.0667426	0.395013	1.03994	46
YAO_TEMPORAL_RESPONSE_TO_PROGESTERONE_CLUSTER_11	0.414302	0.631878	0.0602484	0.365928	1.04799	91
BHATI_G2M_ARREST_BY_2METHOXYESTRADIOL_DN	0.414579	0.631955	0.0603786	0.3658	1.04541	90
CHAUHAN_RESPONSE_TO_METHOXYESTRADIOL_UP	0.415254	0.632639	0.138805	-0.292694	-1.02235	44
TAKAO_RESPONSE_TO_UVB_RADIATION_DN	0.415525	0.632706	0.0603786	0.365048	1.04234	88
JOHNSTONE_PARVB_TARGETS_1_DN	0.416883	0.633763	0.0664364	0.392432	1.03315	46
REACTOME_INTEGRIN_CELL_SURFACE_INTERACTIONS	0.416557	0.633763	0.0670513	0.400624	1.03174	40
VALK_AML_WITH_CEBPA	0.416901	0.633763	0.0704501	0.42734	1.04554	29
CHIARADONNA_NEOPLASTIC_TRANSFORMATION_KRAS_CDC25_DN	0.417437	0.634232	0.0672065	0.417033	1.06486	36
GRAHAM_NORMAL_QUIESCENT_VS_NORMAL_DIVIDING_UP	0.419118	0.6354	0.0633597	0.385066	1.04597	58
MARTORIATI_MDM4_TARGETS_NEUROEPITHELIUM_DN	0.418903	0.6354	0.0610364	0.370642	1.04148	74
PID_PI3K_PLC_TRK_PATHWAY	0.418827	0.6354	0.0686326	0.424718	1.0529	31
WP_FRAGILE_X_SYNDROME	0.418764	0.6354	0.0601186	0.365425	1.03973	85
KONDO_PROSTATE_CANCER_HCP_WITH_H3K27ME3	0.420026	0.636431	0.0661326	0.393089	1.02418	43
MORI_LARGE_PRE_BII_LYMPHOCYTE_DN	0.420986	0.637539	0.0646485	0.386475	1.03579	50
MORI_IMMATURE_B_LYMPHOCYTE_UP	0.422627	0.638982	0.0658312	0.395525	1.02386	42
PID_FCER1_PATHWAY	0.42246	0.638982	0.156312	-0.279968	-1.02356	57
REACTOME_SIGNALING_BY_MODERATE_KINASE_ACTIVITY_BRAF_MUTANTS	0.42246	0.638982	0.0672065	0.406846	1.03748	38
PID_CERAMIDE_PATHWAY	0.423927	0.640601	0.0656814	0.394758	1.02188	42
KEGG_FC_GAMMA_R_MEDIATED_PHAGOCYTOSIS	0.424312	0.640835	0.0596037	0.36551	1.04124	87
GARGALOVIC_RESPONSE_TO_OXIDIZED_PHOSPHOLIPIDS_MAGENTA_UP	0.425141	0.641176	0.0696133	0.437105	1.04969	26
GRADE_COLON_VS_RECTAL_CANCER_DN	0.425228	0.641176	0.0655321	0.390861	1.01838	43
WP_TRANSLATION_FACTORS	0.425127	0.641176	0.0643583	0.384968	1.02769	49
MARTORIATI_MDM4_TARGETS_NEUROEPITHELIUM_UP	0.426106	0.642134	0.05653	0.350747	1.0333	135
PEDERSEN_METASTASIS_BY_ERBB2_ISOFORM_1	0.426554	0.642134	0.0694481	0.436578	1.04842	26
VANHARANTA_UTERINE_FIBROID_DN	0.426546	0.642134	0.0649408	0.384847	1.0214	48
REACTOME_COPI_DEPENDENT_GOLGI_TO_ER_RETROGRADE_TRAFFIC	0.428571	0.644475	0.0597318	0.361768	1.02208	81
SIG_IL4RECEPTOR_IN_B_LYPHOCYTES	0.428571	0.644475	0.120433	-0.341226	-1.03537	26
INGRAM_SHH_TARGETS_DN	0.429677	0.645442	0.0646485	0.386895	1.02262	47
LEIN_CEREBELLUM_MARKERS	0.429677	0.645442	0.0646485	0.386427	1.02138	47
BHATTACHARYA_EMBRYONIC_STEM_CELL	0.431442	0.646221	0.0602484	0.371535	1.03458	70
BROWNE_HCMV_INFECTION_8HR_DN	0.431227	0.646221	0.126254	-0.329124	-1.02929	31
GRAHAM_CML_QUIESCENT_VS_NORMAL_DIVIDING_UP	0.431193	0.646221	0.0652353	0.393803	1.01671	41
KEGG_FOCAL_ADHESION	0.431694	0.646221	0.05653	0.353936	1.03539	128
KEGG_N_GLYCAN_BIOSYNTHESIS	0.430429	0.646221	0.0649408	0.391652	1.01384	42
PID_SYNDECAN_2_PATHWAY	0.431818	0.646221	0.0691198	0.431655	1.03834	27
REACTOME_TP53_REGULATES_TRANSCRIPTION_OF_CELL_DEATH_GENES	0.431607	0.646221	0.0658312	0.408654	1.03944	35
BILD_MYC_ONCOGENIC_SIGNATURE	0.432946	0.646833	0.054794	0.345184	1.03102	173
CHANDRAN_METASTASIS_TOP50_DN	0.433155	0.646833	0.0659816	0.403345	1.02855	38
KORKOLA_SEMINOMA_UP	0.433113	0.646833	0.0655321	0.398181	1.02085	39
REACTOME_EPH_EPHRIN_MEDIATED_REPULSION_OF_CELLS	0.432976	0.646833	0.0661326	0.410488	1.03877	34
MORI_MATURE_B_LYMPHOCYTE_UP	0.433566	0.6471	0.0593488	0.363875	1.02623	78
WP_FACTORS_AND_PATHWAYS_AFFECTING_INSULINLIKE_GROWTH_FACTOR_IGF1AKT_SIGNALING	0.433834	0.647152	0.0668966	0.420205	1.04171	31
CONCANNON_APOPTOSIS_BY_EPOXOMICIN_DN	0.434498	0.647633	0.0561767	0.354487	1.03609	125
REACTOME_DEGRADATION_OF_DVL	0.43462	0.647633	0.0623861	0.381921	1.03068	55
BIOCARTA_AT1R_PATHWAY	0.436441	0.647922	0.0683111	0.432217	1.03795	26
BRUINS_UVC_RESPONSE_MIDDLE	0.43609	0.647922	0.184706	-0.258834	-1.01312	82
LANDIS_BREAST_CANCER_PROGRESSION_UP	0.435591	0.647922	0.0653834	0.407813	1.0373	35
NAGASHIMA_NRG1_SIGNALING_UP	0.435814	0.647922	0.0554793	0.347677	1.02535	139
POMEROY_MEDULLOBLASTOMA_PROGNOSIS_DN	0.435146	0.647922	0.134273	-0.29638	-1.0214	41
WP_CELL_CYCLE	0.436323	0.647922	0.0566484	0.355371	1.03499	111
WP_TGFBETA_RECEPTOR_SIGNALING	0.436268	0.647922	0.0647943	0.39435	1.01558	40
BROWNE_HCMV_INFECTION_12HR_UP	0.437358	0.647999	0.057853	0.359929	1.02863	90
KIM_MYCN_AMPLIFICATION_TARGETS_UP	0.436975	0.647999	0.0603786	0.372103	1.03259	65
SHAFFER_IRF4_TARGETS_IN_PLASMA_CELL_VS_MATURE_B_LYMPHOCYTE	0.437423	0.647999	0.0618406	0.379554	1.02664	56
SMID_BREAST_CANCER_LUMINAL_A_UP	0.437158	0.647999	0.0665892	0.4169	1.0398	32
GEISS_RESPONSE_TO_DSRNA_UP	0.438247	0.648876	0.0650878	0.406037	1.03279	35
HOFFMANN_SMALL_PRE_BII_TO_IMMATURE_B_LYMPHOCYTE_UP	0.439655	0.650089	0.135741	-0.28003	-0.995375	46
OSWALD_HEMATOPOIETIC_STEM_CELL_IN_COLLAGEN_GEL_UP	0.43941	0.650089	0.0540088	0.344111	1.0295	177
REACTOME_TRANSCRIPTIONAL_REGULATION_OF_WHITE_ADIPOCYTE_DIFFERENTIATION	0.439766	0.650089	0.0588438	0.365293	1.02506	73
WP_AMINO_ACID_METABOLISM	0.440095	0.65023	0.059476	0.370217	1.02756	69
REACTOME_SENSORY_PROCESSING_OF_SOUND_BY_OUTER_HAIR_CELLS_OF_THE_COCHLEA	0.44051	0.650499	0.0679923	0.426323	1.03436	28
SAFFORD_T_LYMPHOCYTE_ANERGY	0.441388	0.65145	0.0597318	0.370045	1.02539	66
YAGI_AML_WITH_T_9_11_TRANSLOCATION	0.441731	0.651612	0.0561767	0.356084	1.03352	106
BILD_SRC_ONCOGENIC_SIGNATURE	0.442478	0.652368	0.062249	0.380466	1.01968	50
TSAI_RESPONSE_TO_IONIZING_RADIATION	0.442982	0.652767	0.0554793	0.353505	1.03275	123
CUI_GLUCOSE_DEPRIVATION	0.443925	0.653676	0.141225	-0.276563	-0.993844	49
KEGG_PROGESTERONE_MEDIATED_OOCYTE_MATURATION	0.44484	0.653676	0.0589694	0.369806	1.02642	69
KENNY_CTNNB1_TARGETS_UP	0.444915	0.653676	0.133555	-0.288037	-1.00609	44
REACTOME_INTERFERON_SIGNALING	0.444444	0.653676	0.271289	-0.236126	-1.01078	160
TIEN_INTESTINE_PROBIOTICS_6HR_UP	0.445006	0.653676	0.0619763	0.37959	1.01734	50
ZHU_CMV_24_HR_DN	0.444862	0.653676	0.0615707	0.38031	1.02219	52
NOUZOVA_METHYLATED_IN_APL	0.446215	0.655107	0.0642141	0.40303	1.02514	35
BRUINS_UVC_RESPONSE_VIA_TP53_GROUP_D	0.446786	0.6556	0.0532386	0.342531	1.024	175
DACOSTA_UV_RESPONSE_VIA_ERCC3_TTD_UP	0.447368	0.655764	0.0613026	0.378413	1.01709	52
WP_TOLLLIKE_RECEPTOR_SIGNALING_PATHWAY	0.447368	0.655764	0.057006	0.358164	1.01907	85
REACTOME_SIGNALING_BY_HEDGEHOG	0.447859	0.655794	0.0550211	0.352998	1.03101	120
VALK_AML_CLUSTER_3	0.44774	0.655794	0.0670513	0.429239	1.0308	26
BROWNE_HCMV_INFECTION_14HR_UP	0.448537	0.656442	0.0543434	0.34616	1.01948	141
WU_SILENCED_BY_METHYLATION_IN_BLADDER_CANCER	0.449008	0.656787	0.0670513	0.424274	1.02939	28
PID_UPA_UPAR_PATHWAY	0.450425	0.657479	0.0668966	0.423296	1.02702	28
REACTOME_IRS_MEDIATED_SIGNALLING	0.450284	0.657479	0.0670513	0.428857	1.03161	27
WANG_ESOPHAGUS_CANCER_VS_NORMAL_UP	0.449772	0.657479	0.0566484	0.356396	1.01764	88
WP_ALZHEIMERS_DISEASE	0.45018	0.657479	0.0589694	0.368693	1.02312	65
KEGG_GLIOMA	0.450809	0.657696	0.0606404	0.376626	1.01639	55
LIU_CMYB_TARGETS_UP	0.451087	0.657757	0.0542316	0.349167	1.02551	131
GAZDA_DIAMOND_BLACKFAN_ANEMIA_MYELOID_DN	0.451569	0.657835	0.0649408	0.414365	1.02723	31
GINESTIER_BREAST_CANCER_20Q13_AMPLIFICATION_DN	0.451613	0.657835	0.271289	-0.233436	-1.0019	163
KEGG_ACUTE_MYELOID_LEUKEMIA	0.452736	0.659127	0.144631	-0.273961	-0.993003	53
KEGG_LYSINE_DEGRADATION	0.453104	0.659198	0.0632191	0.402827	1.02859	36
REACTOME_CALNEXIN_CALRETICULIN_CYCLE	0.453258	0.659198	0.0665892	0.427997	1.0216	25
BROWNE_HCMV_INFECTION_2HR_UP	0.454802	0.660814	0.0662842	0.424984	1.02058	26
DAZARD_RESPONSE_TO_UV_NHEK_UP	0.455121	0.660814	0.0524828	0.342339	1.02252	173
GENTILE_UV_RESPONSE_CLUSTER_D4	0.454976	0.660814	0.140406	-0.274683	-0.981326	50
MOLENAAR_TARGETS_OF_CCND1_AND_CDK4_UP	0.45568	0.660814	0.0602484	0.375725	1.01126	53
REACTOME_NUCLEAR_RECEPTOR_TRANSCRIPTION_PATHWAY	0.455662	0.660814	0.0645031	0.412908	1.02362	31
WP_3Q29_COPY_NUMBER_VARIATION_SYNDROME	0.455791	0.660814	0.0601186	0.375006	1.01202	55
BURTON_ADIPOGENESIS_1	0.457507	0.662613	0.0661326	0.421871	1.02356	28
JAZAERI_BREAST_CANCER_BRCA1_VS_BRCA2_UP	0.457474	0.662613	0.0615707	0.3781	1.00349	48
ZHOU_TNF_SIGNALING_4HR	0.458442	0.663622	0.0618406	0.380987	1.00302	46
REACTOME_ABC_FAMILY_PROTEINS_MEDIATED_TRANSPORT	0.458716	0.663674	0.0559429	0.356003	1.01322	86
KEGG_VIRAL_MYOCARDITIS	0.459016	0.663764	0.0642141	0.411407	1.0261	32
REACTOME_FLT3_SIGNALING_IN_DISEASE	0.459732	0.664454	0.114751	-0.32516	-1.00402	27
PID_MET_PATHWAY	0.460023	0.664531	0.0562941	0.359291	1.01175	75
KIM_MYC_AMPLIFICATION_TARGETS_UP	0.461538	0.666375	0.0523759	0.344363	1.02281	157
REACTOME_DEGRADATION_OF_GLI1_BY_THE_PROTEASOME	0.462577	0.667528	0.0587186	0.373773	1.0141	57
SHAFFER_IRF4_TARGETS_IN_MYELOMA_VS_MATURE_B_LYMPHOCYTE	0.46311	0.667952	0.0550211	0.353697	1.01206	92
REACTOME_GOLGI_TO_ER_RETROGRADE_TRANSPORT	0.463656	0.668394	0.0535669	0.349212	1.02012	113
LAIHO_COLORECTAL_CANCER_SERRATED_DN	0.464658	0.669492	0.0558265	0.358352	1.00911	75
HOEBEKE_LYMPHOID_STEM_CELL_UP	0.464902	0.669498	0.0554793	0.354559	1.00432	82
JACKSON_DNMT1_TARGETS_UP	0.465311	0.66954	0.0572461	0.364876	1.01106	66
KEGG_CELL_CYCLE	0.466373	0.66954	0.0533478	0.347066	1.01404	115
LE_EGR2_TARGETS_UP	0.466292	0.66954	0.0542316	0.35111	1.01452	100
REACTOME_GLYOXYLATE_METABOLISM_AND_GLYCINE_DEGRADATION	0.466006	0.66954	0.0652353	0.424247	1.01265	25
REACTOME_SIGNALING_BY_FGFR3	0.465753	0.66954	0.0636424	0.41182	1.01448	30
XU_GH1_AUTOCRINE_TARGETS_DN	0.465537	0.66954	0.0545681	0.351259	1.01324	99
PID_RB_1PATHWAY	0.467742	0.67116	0.148262	-0.272388	-1.0006	58
HU_GENOTOXIN_ACTION_DIRECT_VS_INDIRECT_24HR	0.468387	0.671354	0.0605093	0.376779	0.995878	47
REACTOME_REGULATION_OF_RUNX2_EXPRESSION_AND_ACTIVITY	0.468187	0.671354	0.0571259	0.36542	1.01404	65
WP_TCELL_ANTIGEN_RECEPTOR_TCR_PATHWAY_DURING_STAPHYLOCOCCUS_AUREUS_INFECTION	0.468599	0.671354	0.1396	-0.271379	-0.986964	54
PID_ERBB2_ERBB3_PATHWAY	0.470434	0.67329	0.0611693	0.385219	0.992068	40
PID_INTEGRIN_A4B1_PATHWAY	0.470255	0.67329	0.0647943	0.417996	1.01416	28
DER_IFN_ALPHA_RESPONSE_UP	0.471698	0.674407	0.160801	-0.263538	-0.996969	69
KEGG_ARACHIDONIC_ACID_METABOLISM	0.471591	0.674407	0.0647943	0.423754	1.01933	27
YAO_TEMPORAL_RESPONSE_TO_PROGESTERONE_CLUSTER_2	0.472119	0.674663	0.119888	-0.320878	-1.0035	31
BIOCARTA_MET_PATHWAY	0.472678	0.67477	0.0628004	0.404458	1.00877	32
GRAHAM_CML_QUIESCENT_VS_NORMAL_QUIESCENT_UP	0.472643	0.67477	0.0552496	0.354742	1.00127	77
REACTOME_SIGNALING_BY_ERBB4	0.473342	0.675372	0.0603786	0.382094	0.989096	42
MANNE_COVID19_COMBINED_COHORT_VS_HEALTHY_DONOR_PLATELETS_UP	0.473913	0.675841	0.0519512	0.344728	1.01247	131
SCIAN_INVERSED_TARGETS_OF_TP53_AND_TP73_DN	0.474265	0.675997	0.118815	-0.319704	-0.988307	30
REACTOME_RHOF_GTPASE_CYCLE	0.475234	0.677033	0.0615707	0.396263	0.999536	33
PID_EPHB_FWD_PATHWAY	0.476573	0.678247	0.0614364	0.39531	0.997131	33
REACTOME_PCP_CE_PATHWAY	0.47641	0.678247	0.0543434	0.353375	1.00097	82
CHANDRAN_METASTASIS_UP	0.477152	0.67855	0.0506004	0.340316	1.01461	169
WAKABAYASHI_ADIPOGENESIS_PPARG_BOUND_36HR	0.477273	0.67855	0.0642141	0.42021	1.01081	27
GAVIN_FOXP3_TARGETS_CLUSTER_P2	0.477791	0.678941	0.0561767	0.362127	1.0049	65
PID_CXCR4_PATHWAY	0.478953	0.679899	0.0535669	0.349506	0.996013	84
PID_IL6_7_PATHWAY	0.478814	0.679899	0.128143	-0.281274	-0.982464	44
CHEN_LVAD_SUPPORT_OF_FAILING_HEART_DN	0.480226	0.681082	0.0636424	0.418574	1.00519	26
UDAYAKUMAR_MED1_TARGETS_UP	0.480306	0.681082	0.0516356	0.34672	1.01331	126
WP_ASSOCIATION_BETWEEN_PHYSICOCHEMICAL_FEATURES_AND_TOXICITY_ASSOCIATED_PATHWAYS	0.480519	0.681082	0.0596037	0.374761	0.986627	46
KEGG_VALINE_LEUCINE_AND_ISOLEUCINE_DEGRADATION	0.481233	0.681135	0.0610364	0.39276	0.998808	37
PID_NFAT_TFPATHWAY	0.481481	0.681135	0.118288	-0.312301	-0.988523	32
REACTOME_DAP12_SIGNALING	0.481534	0.681135	0.0637845	0.418371	1.00638	27
WP_PHOTODYNAMIC_THERAPYINDUCED_NFKB_SURVIVAL_SIGNALING	0.481534	0.681135	0.0637845	0.418676	1.00712	27
BURTON_ADIPOGENESIS_11	0.483029	0.681954	0.0596037	0.376897	0.984299	44
CHIARETTI_ACUTE_LYMPHOBLASTIC_LEUKEMIA_ZAP70	0.482587	0.681954	0.1396	-0.265224	-0.961337	53
REACTOME_NCAM_SIGNALING_FOR_NEURITE_OUT_GROWTH	0.482955	0.681954	0.0636424	0.417333	1.00389	27
WP_RAC1PAK1P38MMP2_PATHWAY	0.483092	0.681954	0.137251	-0.269617	-0.980556	54
SIG_CD40PATHWAYMAP	0.483562	0.682272	0.0618406	0.405269	0.998342	30
RHEIN_ALL_GLUCOCORTICOID_THERAPY_UP	0.484262	0.682914	0.0559429	0.366895	1.00574	60
PID_RET_PATHWAY	0.484507	0.682915	0.063079	0.40764	0.997339	29
WP_FIBRIN_COMPLEMENT_RECEPTOR_3_SIGNALING_PATHWAY	0.485255	0.683623	0.0606404	0.391976	0.991928	34
SCHLOSSER_MYC_TARGETS_AND_SERUM_RESPONSE_DN	0.485825	0.68408	0.0587186	0.370529	0.983396	48
PID_AJDISS_2PATHWAY	0.486093	0.684112	0.0599892	0.383475	0.98315	39
REACTOME_NETRIN_1_SIGNALING	0.486989	0.684682	0.117766	-0.318092	-0.994791	31
WP_ESC_PLURIPOTENCY_PATHWAYS	0.486747	0.684682	0.0554793	0.363104	1.00421	64
JAEGER_METASTASIS_DN	0.487832	0.685522	0.0514265	0.346108	1.00937	112
MIKKELSEN_IPS_LCP_WITH_H3K4ME3	0.488136	0.685603	0.0523759	0.347872	1.00209	97
PID_RAS_PATHWAY	0.489865	0.687339	0.111011	-0.327834	-0.978	25
WP_PYRIMIDINE_METABOLISM	0.489655	0.687339	0.165657	-0.256608	-0.994027	74
HOFFMANN_PRE_BI_TO_LARGE_PRE_BII_LYMPHOCYTE_DN	0.490431	0.687755	0.054794	0.358364	0.993019	66
REACTOME_INTRINSIC_PATHWAY_FOR_APOPTOSIS	0.490654	0.687755	0.133555	-0.272297	-0.978515	49
WP_TYPE_I_INTERFERON_INDUCTION_AND_SIGNALING_DURING_SARSCOV2_INFECTION	0.492647	0.690201	0.116234	-0.318241	-0.983785	30
CHIBA_RESPONSE_TO_TSA_UP	0.493976	0.691457	0.0597318	0.389205	0.981731	33
PID_CXCR3_PATHWAY	0.49404	0.691457	0.0592219	0.380617	0.975824	39
BARRIER_COLON_CANCER_RECURRENCE_UP	0.495989	0.69349	0.059476	0.38388	0.978917	38
REACTOME_CIRCADIAN_CLOCK	0.495778	0.69349	0.0546808	0.35954	0.991512	62
WP_MIRNAS_INVOLVEMENT_IN_THE_IMMUNE_RESPONSE_IN_SEPSIS	0.49668	0.694107	0.0590955	0.38634	0.982683	35
WP_CIRCADIAN_RHYTHM_RELATED_GENES	0.497315	0.694646	0.0491928	0.338223	0.997535	136
HUMMEL_BURKITTS_LYMPHOMA_UP	0.49863	0.696135	0.0603786	0.401218	0.988365	30
JIANG_HYPOXIA_CANCER	0.499376	0.696521	0.0559429	0.362626	0.976008	53
[truncated: 790 more rows]

## Sheet: Supp Table 3
Supplementary Table 3: MSigDB Hallmark genesets ("H") PIKfyve KO vs. WT cDCs
pathway	pval	padj	log2err	ES	NES	size
HALLMARK_E2F_TARGETS	1e-10	2.45e-09	NA	-0.606848	-2.59207	198
HALLMARK_G2M_CHECKPOINT	1e-10	2.45e-09	NA	-0.557961	-2.38902	194
HALLMARK_CHOLESTEROL_HOMEOSTASIS	1.56367e-06	2.554e-05	0.643552	0.742042	2.03442	65
HALLMARK_ADIPOGENESIS	3.65534e-06	4.4778e-05	0.627257	0.601877	1.80196	179
HALLMARK_PROTEIN_SECRETION	0.000110118	0.0008993	0.538434	0.626387	1.78713	91
HALLMARK_UV_RESPONSE_UP	0.000105673	0.0008993	0.538434	0.591962	1.74294	131
HALLMARK_OXIDATIVE_PHOSPHORYLATION	0.000254475	0.00178133	0.498493	0.540792	1.62799	196
HALLMARK_IL2_STAT5_SIGNALING	0.00038612	0.00236498	0.498493	0.547351	1.63618	173
HALLMARK_ALLOGRAFT_REJECTION	0.00229097	0.012473	0.431708	-0.353619	-1.47595	156
HALLMARK_FATTY_ACID_METABOLISM	0.00429597	0.0210503	0.407018	0.543495	1.58973	125
HALLMARK_INTERFERON_GAMMA_RESPONSE	0.0052354	0.0233213	0.407018	-0.325801	-1.36215	180
HALLMARK_MYOGENESIS	0.00650609	0.0259284	0.407018	0.532948	1.55021	116
HALLMARK_XENOBIOTIC_METABOLISM	0.00687897	0.0259284	0.407018	0.513944	1.5162	142
HALLMARK_EPITHELIAL_MESENCHYMAL_TRANSITION	0.00861234	0.0281337	0.38073	0.533889	1.54078	105
HALLMARK_TNFA_SIGNALING_VIA_NFKB	0.00837245	0.0281337	0.38073	0.492224	1.47413	178
HALLMARK_PEROXISOME	0.011979	0.0366856	0.38073	0.546902	1.54107	82
HALLMARK_ANDROGEN_RESPONSE	0.012903	0.037191	0.38073	0.538458	1.53392	90
HALLMARK_INFLAMMATORY_RESPONSE	0.016035	0.0436508	0.352488	0.479882	1.42766	157
HALLMARK_HEME_METABOLISM	0.0207102	0.0534106	0.352488	0.480786	1.43536	167
HALLMARK_UNFOLDED_PROTEIN_RESPONSE	0.0220035	0.0539085	0.352488	-0.342963	-1.36435	108
HALLMARK_APICAL_JUNCTION	0.0259555	0.0605629	0.352488	0.486942	1.41709	118
HALLMARK_UV_RESPONSE_DN	0.0293478	0.0653656	0.276501	0.483704	1.40489	111
HALLMARK_APOPTOSIS	0.0395299	0.081839	0.234393	0.464481	1.36802	133
HALLMARK_GLYCOLYSIS	0.0400844	0.081839	0.231127	0.450151	1.33627	155
HALLMARK_BILE_ACID_METABOLISM	0.0419092	0.082142	0.237794	0.513586	1.43305	75
HALLMARK_KRAS_SIGNALING_UP	0.058698	0.110623	0.190023	0.450155	1.32649	138
HALLMARK_APICAL_SURFACE	0.0704225	0.127804	0.199915	0.622869	1.47446	24
HALLMARK_P53_PATHWAY	0.0766002	0.13405	0.16318	0.427549	1.27895	174
HALLMARK_ESTROGEN_RESPONSE_EARLY	0.0847639	0.143222	0.156312	0.439547	1.29074	129
HALLMARK_REACTIVE_OXYGEN_SPECIES_PATHWAY	0.0879802	0.143701	0.165657	0.513662	1.35218	49
HALLMARK_HYPOXIA	0.112527	0.177865	0.132846	0.421206	1.24687	150
HALLMARK_ANGIOGENESIS	0.144429	0.221157	0.133555	0.561993	1.34478	26
HALLMARK_COAGULATION	0.166857	0.247758	0.110565	0.430701	1.21917	85
HALLMARK_MTORC1_SIGNALING	0.180396	0.259983	0.0999277	0.395424	1.18828	193
HALLMARK_TGF_BETA_SIGNALING	0.196296	0.274815	0.105125	0.464014	1.2185	46
HALLMARK_ESTROGEN_RESPONSE_LATE	0.206009	0.280401	0.0937465	0.401708	1.17963	129
HALLMARK_NOTCH_SIGNALING	0.285915	0.368681	0.0905429	0.493401	1.16798	24
HALLMARK_WNT_BETA_CATENIN_SIGNALING	0.283401	0.368681	0.0886261	0.477881	1.16523	30
HALLMARK_COMPLEMENT	0.297985	0.374392	0.0730744	0.374623	1.11248	158
HALLMARK_HEDGEHOG_SIGNALING	0.340278	0.41684	0.138805	-0.343324	-1.08799	25
HALLMARK_KRAS_SIGNALING_DN	0.493612	0.589927	0.0531298	0.358868	0.994667	69
HALLMARK_SPERMATOGENESIS	0.584323	0.68171	0.0464155	0.339305	0.927397	63
HALLMARK_IL6_JAK_STAT3_SIGNALING	0.635838	0.72456	0.041321	0.324086	0.910824	77
HALLMARK_INTERFERON_ALPHA_RESPONSE	0.67531	0.74228	0.0373806	0.30857	0.880376	91
HALLMARK_PANCREAS_BETA_CELLS	0.681686	0.74228	0.0486034	0.364436	0.813926	16
HALLMARK_MITOTIC_SPINDLE	0.895833	0.933954	0.216543	-0.200581	-0.855502	188
HALLMARK_MYC_TARGETS_V2	0.882353	0.933954	0.10882	-0.219867	-0.797474	58
HALLMARK_PI3K_AKT_MTOR_SIGNALING	0.949552	0.969334	0.0194542	0.231285	0.662304	93
HALLMARK_DNA_REPAIR	1	1	0.170932	-0.155983	-0.645005	143

## Sheet: Supp Table 4
Supplementary Table 4: Validated NF-κB downstream gene targets
Validated NF-κB downstream gene targets
Gusb	Il12a	Csf1	Traf5	Il12b	Tnfsf15	Irak1bp1
Tlr4	Ripk1	Nfkb2	Traf2	Ccl2	Tlr1	Fadd
Tlr8	Ccl20	Ikbkg	Zfp36	Nfkbie	Card14	Tradd
Ptgs2	Csf2	Irak2	Tnfrsf11a	Tnfaip3	Vcam1	Znf675
Nfkbia	Sele	Map3k7	Cd83	Stat1	Tnfrsf10b	Bcl2
Rela	Il10	Map3k14	Traf4	Cxcl1	Card10	Tlr7
Myc	Il1a	Tbk1	Traf1	Traf3	Edaradd	Ptges
Irak1	Il1b	Bcl3	Map3k7Ip1	Tnfsf11	Tlr9	Csf3
Ltbr	Il8	Faslg	Enpp2	Ptafr	Nkiras2	Nfkb1
Icam1	Il2	Myd88	Creb1	Tnfrsf10a	Nkiras1	Il2ra
Nos2	Tnf	Nfkbib	Crebbp	Tlr6	Map3k1
Il1r1	Il6	Btrc	Relb	Ier3	Ikbkb
				Bcl10
				Rel
				Birc5
				Chuk
				Tnfrsf1a
				Malt1
				Tlr2
				Lta
				Akt1
				Cd40
				Tlr3
				Ctsb
				H2-K2
				Afp
				Cd274
				Dio2
				Eno2
				Fth1
				Il1rn
				Inhba
				Orm1
				Plau
				Slc11a2
				Spp1
				Tgm2

## Sheet: Supp Table 5
Supplementary Table 5: Differentially expressed genes in Apilimod vs. DMSO-treated cDCs at 3 hours post-treatment
gene_id	gene_name	logFC	AveExpr	t	P.Value	adj.P.Val	B
ENSMUSG00000044468.14	Tent5c	1.97177	7.05552	51.9638	3.72226e-31	3.84062e-27	61.0977
ENSMUSG00000021670.14	Hmgcr	1.63616	8.16915	49.0992	2.03093e-30	1.04776e-26	59.6074
ENSMUSG00000027737.10	Slc7a11	1.43402	8.30205	47.34	6.04359e-30	2.07859e-26	58.5344
ENSMUSG00000045502.6	Hcar2	2.39911	5.95136	46.0123	1.41341e-29	3.64589e-26	57.1407
ENSMUSG00000019970.15	Sgk1	2.0573	5.83483	44.9566	2.82541e-29	5.83052e-26	56.5761
ENSMUSG00000020300.14	Cpeb4	1.46692	7.51599	43.3019	8.64348e-29	1.48639e-25	55.8718
ENSMUSG00000000982.5	Ccl3	2.57503	6.49922	41.7062	2.64448e-28	3.89796e-25	54.6087
ENSMUSG00000049103.14	Ccr2	-1.77137	6.83496	-41.0811	4.14485e-28	5.34582e-25	54.2753
ENSMUSG00000061175.12	Fnip2	2.17715	7.96477	40.3482	7.07952e-28	8.11628e-25	53.7845
ENSMUSG00000026628.13	Atf3	1.33736	7.3398	40.0403	8.88974e-28	8.41649e-25	53.5519
ENSMUSG00000026821.16	Ralgds	1.81374	6.68754	40.0278	8.9728e-28	8.41649e-25	53.4527
ENSMUSG00000093930.2	Hmgcs1	2.1116	7.95278	39.6873	1.15663e-27	9.50692e-25	53.2944
ENSMUSG00000045294.11	Insig1	2.1393	7.02109	39.6406	1.19781e-27	9.50692e-25	53.2295
ENSMUSG00000022305.13	Lrp12	1.35714	7.33506	39.0965	1.80578e-27	1.33086e-24	52.849
ENSMUSG00000001467.5	Cyp51	1.59655	7.37022	38.7344	2.38046e-27	1.63744e-24	52.5736
ENSMUSG00000038508.7	Gdf15	5.25874	1.84252	38.6351	2.56894e-27	1.65664e-24	48.5212
ENSMUSG00000032018.14	Sc5d	1.5473	6.35802	38.4999	2.85074e-27	1.73023e-24	52.3355
ENSMUSG00000015837.15	Sqstm1	0.979353	8.6574	38.115	3.84073e-27	2.20159e-24	52.0731
ENSMUSG00000039395.8	Mreg	1.47236	7.0811	37.7405	5.14772e-27	2.79549e-24	51.8027
ENSMUSG00000008348.9	Ubc	1.06113	9.98971	37.3567	6.97041e-27	3.59603e-24	51.4276
ENSMUSG00000053581.13	Zfand2a	1.81691	6.03556	36.0709	1.96712e-26	9.66509e-24	50.3809
ENSMUSG00000032193.9	Ldlr	1.56089	7.76719	35.6078	2.8834e-26	1.35232e-23	50.0761
ENSMUSG00000031604.10	Msmo1	1.68597	6.63517	35.2051	4.03619e-26	1.81067e-23	49.7408
ENSMUSG00000054364.5	Rhob	1.52563	5.62487	35.09	4.44645e-26	1.9116e-23	49.5251
ENSMUSG00000049625.6	Tifab	-2.08032	5.5123	-35.0201	4.71662e-26	1.94664e-23	49.4877
ENSMUSG00000018930.3	Ccl4	2.4365	5.19066	34.8121	5.62473e-26	2.23215e-23	49.0733
ENSMUSG00000074802.11	Gas2l3	1.33967	6.40459	34.4762	7.48991e-26	2.86225e-23	49.1202
ENSMUSG00000058258.14	Idi1	1.147	7.92425	34.1465	9.94769e-26	3.56903e-23	48.8173
ENSMUSG00000027698.14	Nceh1	1.24169	6.36478	34.1369	1.00312e-25	3.56903e-23	48.8349
ENSMUSG00000021273.11	Fdft1	1.74983	5.95747	34.0032	1.12631e-25	3.87374e-23	48.6732
ENSMUSG00000035992.15	Fnip1	1.29978	7.45365	33.8347	1.30411e-25	4.34059e-23	48.564
ENSMUSG00000034312.15	Iqsec1	1.03091	7.46108	33.0876	2.51963e-25	8.12423e-23	47.8971
ENSMUSG00000001156.9	Mxd1	1.02247	7.74815	32.3904	4.71844e-25	1.4753e-22	47.2449
ENSMUSG00000024378.9	Stard4	1.16298	6.95501	31.9506	7.05581e-25	2.14123e-22	46.8825
ENSMUSG00000026358.13	Rgs1	1.39676	7.5369	31.8715	7.59001e-25	2.23754e-22	46.787
ENSMUSG00000046223.10	Plaur	1.18943	7.02534	31.696	8.92824e-25	2.55893e-22	46.6425
ENSMUSG00000066621.12	Tecpr1	1.27153	6.51495	31.533	1.03897e-24	2.89732e-22	46.5053
ENSMUSG00000022895.16	Ets2	1.39122	6.4783	31.4608	1.11144e-24	3.01784e-22	46.431
ENSMUSG00000001627.12	Ifrd1	1.30985	6.88874	31.3728	1.20672e-24	3.19255e-22	46.3497
ENSMUSG00000060477.14	Irak2	1.12783	6.60269	31.3146	1.27443e-24	3.28739e-22	46.3
ENSMUSG00000020189.15	Osbpl8	0.858866	8.21116	31.2546	1.34834e-24	3.39321e-22	46.159
ENSMUSG00000017929.13	B4galt5	1.05179	7.16871	31.0649	1.61243e-24	3.9612e-22	46.0427
ENSMUSG00000021701.8	Plk2	1.10267	7.6056	30.8806	1.92026e-24	4.60773e-22	45.8415
ENSMUSG00000024413.14	Npc1	1.02044	7.67107	30.8172	2.03984e-24	4.78343e-22	45.7689
ENSMUSG00000027782.10	Kpna4	0.842487	8.77833	30.7401	2.19539e-24	5.03378e-22	45.6371
ENSMUSG00000042406.8	Atf4	0.911166	7.76375	30.2142	3.64248e-24	8.15191e-22	45.1862
ENSMUSG00000024423.6	Impact	1.40031	6.34238	30.1944	3.71331e-24	8.15191e-22	45.2344
ENSMUSG00000033105.12	Lss	1.55977	5.84897	29.8465	5.21539e-24	1.12109e-21	44.8844
ENSMUSG00000022351.14	Sqle	1.48276	6.42077	29.8157	5.37538e-24	1.1319e-21	44.8622
ENSMUSG00000026872.18	Zeb2	1.08541	7.94678	29.6669	6.22419e-24	1.25738e-21	44.6272
ENSMUSG00000020593.16	Lpin1	1.53185	5.60272	29.6541	6.30345e-24	1.25738e-21	44.6704
ENSMUSG00000026012.2	Cd28	1.62053	5.47548	29.6331	6.43523e-24	1.25738e-21	44.6335
ENSMUSG00000028341.9	Nr4a3	0.701253	8.98584	29.6294	6.45871e-24	1.25738e-21	44.5304
ENSMUSG00000045382.6	Cxcr4	0.955602	7.25283	29.4932	7.39194e-24	1.41241e-21	44.5011
ENSMUSG00000020097.14	Sgpl1	0.815491	7.9882	29.3099	8.87233e-24	1.66445e-21	44.2637
ENSMUSG00000021770.11	Samd8	1.08267	6.54068	28.7343	1.58474e-23	2.91988e-21	43.7712
ENSMUSG00000073902.5	Gm1966	-0.763581	8.72923	-28.5685	1.87678e-23	3.39731e-21	43.4579
ENSMUSG00000028613.15	Lrp8	1.03283	7.04937	28.5344	1.94331e-23	3.45708e-21	43.5335
ENSMUSG00000031596.15	Slc7a2	0.831029	7.64344	28.3809	2.27499e-23	3.9138e-21	43.3287
ENSMUSG00000052684.4	Jun	1.06264	6.60358	28.3805	2.27591e-23	3.9138e-21	43.4046
ENSMUSG00000034854.8	Mfsd12	1.15318	6.55018	28.2637	2.56708e-23	4.34216e-21	43.2784
ENSMUSG00000027435.8	Cd93	1.24549	7.22842	28.2132	2.70487e-23	4.50143e-21	43.1923
ENSMUSG00000040061.17	Plcb2	0.82298	7.67487	28.0437	3.22497e-23	5.28179e-21	42.97
ENSMUSG00000059743.12	Fdps	1.08789	6.92777	27.9876	3.41896e-23	5.51201e-21	42.9699
ENSMUSG00000022126.6	Acod1	1.15925	7.3486	27.9462	3.56982e-23	5.63141e-21	42.9262
ENSMUSG00000030530.15	Furin	0.756615	8.07028	27.9375	3.60218e-23	5.63141e-21	42.8315
ENSMUSG00000026675.12	Hsd17b7	1.66299	5.56208	27.8928	3.77439e-23	5.81256e-21	42.907
ENSMUSG00000058755.3	Osm	1.4038	6.19803	27.8194	4.07614e-23	6.13259e-21	42.8416
ENSMUSG00000041324.14	Inhba	1.54552	7.41886	27.8136	4.10107e-23	6.13259e-21	42.7945
ENSMUSG00000025993.10	Slc40a1	1.40145	5.30948	27.7409	4.42627e-23	6.52433e-21	42.7537
ENSMUSG00000055782.9	Abcd2	-1.30399	6.20873	-27.7265	4.4937e-23	6.53043e-21	42.7464
ENSMUSG00000028646.16	Rragc	1.00704	7.10214	27.595	5.16173e-23	7.39704e-21	42.5431
ENSMUSG00000035164.8	Zc3h12c	0.922614	7.64541	27.5609	5.3508e-23	7.56296e-21	42.4817
ENSMUSG00000023832.14	Acat2	1.36752	5.79795	27.5113	5.6391e-23	7.86274e-21	42.5195
ENSMUSG00000043953.12	Ccrl2	1.98619	4.45376	27.4168	6.23404e-23	8.57638e-21	41.9948
ENSMUSG00000024750.11	Zfand5	1.06137	7.69565	27.1653	8.15264e-23	1.10683e-20	42.037
ENSMUSG00000021190.14	Lgmn	0.947644	7.0624	27.1327	8.44275e-23	1.12797e-20	42.0505
ENSMUSG00000010095.13	Slc3a2	0.801946	7.74838	27.1235	8.527e-23	1.12797e-20	41.989
ENSMUSG00000018796.13	Acsl1	0.802221	7.64373	27.0211	9.51884e-23	1.24323e-20	41.8917
ENSMUSG00000007812.16	Zfp655	0.979611	6.5443	26.9429	1.03565e-22	1.33573e-20	41.8858
ENSMUSG00000034707.7	Gns	0.899137	7.65153	26.9283	1.05212e-22	1.34023e-20	41.7744
ENSMUSG00000045551.7	Fpr1	-1.63235	5.38599	-26.7743	1.24312e-22	1.5642e-20	41.6311
ENSMUSG00000005615.15	Pcyt1a	0.892889	7.74952	26.7582	1.26506e-22	1.57264e-20	41.5811
ENSMUSG00000004043.14	Stat5a	0.784615	7.4326	26.7035	1.34257e-22	1.64913e-20	41.5449
ENSMUSG00000032633.12	Flcn	1.41025	6.00424	26.6762	1.38308e-22	1.6789e-20	41.6218
ENSMUSG00000112023.1	Lilr4b	0.783031	9.29603	26.5959	1.50978e-22	1.81138e-20	41.3059
ENSMUSG00000027007.16	Itprid2	0.757665	7.30617	26.4808	1.7125e-22	2.03098e-20	41.3135
ENSMUSG00000015568.16	Lpl	-0.734316	10.2458	-26.4344	1.80204e-22	2.11289e-20	41.0612
ENSMUSG00000005413.8	Hmox1	1.44951	6.13772	25.8151	3.58551e-22	4.12411e-20	40.6385
ENSMUSG00000024087.4	Cyp1b1	-2.7494	3.634	-25.8122	3.5973e-22	4.12411e-20	39.7736
ENSMUSG00000038650.15	Rnh1	0.837988	7.64054	25.8012	3.64179e-22	4.12922e-20	40.5183
ENSMUSG00000037992.16	Rara	-1.33184	5.95921	-25.7758	3.74719e-22	4.20256e-20	40.6299
ENSMUSG00000015766.14	Eps8	0.745271	7.24462	25.7474	3.86896e-22	4.29247e-20	40.4812
ENSMUSG00000019790.17	Stxbp5	0.839401	7.23777	25.7349	3.92373e-22	4.30692e-20	40.4785
ENSMUSG00000007891.16	Ctsd	0.760639	10.1601	25.7155	4.01054e-22	4.35587e-20	40.2523
ENSMUSG00000053040.13	Aph1c	1.69049	4.59248	25.6985	4.08838e-22	4.36571e-20	40.3902
ENSMUSG00000004952.13	Rasa4	1.51329	4.89548	25.695	4.10422e-22	4.36571e-20	40.4788
ENSMUSG00000018846.8	Pank3	0.9447	7.4629	25.669	4.22641e-22	4.43774e-20	40.3853
ENSMUSG00000090213.1	Tmem189	0.927572	6.41584	25.6625	4.25796e-22	4.43774e-20	40.4729
ENSMUSG00000028238.6	Atp6v0d2	1.36966	5.85721	25.487	5.1941e-22	5.35422e-20	40.3045
ENSMUSG00000021575.16	Ahrr	-1.55624	4.9826	-25.4791	5.2411e-22	5.35422e-20	40.2492
ENSMUSG00000047798.15	Cd300lf	0.790053	7.44614	25.4209	5.60006e-22	5.66484e-20	40.0817
ENSMUSG00000066441.14	Rdh11	1.43132	5.27485	25.2691	6.65961e-22	6.67124e-20	40.0493
ENSMUSG00000022512.3	Cldn1	1.13685	6.92694	25.1803	7.37413e-22	7.31598e-20	39.8594
ENSMUSG00000020120.15	Plek	0.630386	9.13307	24.9906	9.17656e-22	9.0175e-20	39.4692
ENSMUSG00000098557.1	Kctd12	-0.733336	8.05002	-24.931	9.832e-22	9.57043e-20	39.4677
ENSMUSG00000022295.8	Atp6v1c1	0.947727	6.74866	24.8703	1.05497e-21	1.0173e-19	39.5247
ENSMUSG00000034247.9	Plekhm1	1.13291	6.65195	24.7881	1.16087e-21	1.10906e-19	39.4249
ENSMUSG00000044309.8	Apol7c	-0.795511	7.65039	-24.7354	1.23449e-21	1.16858e-19	39.2743
ENSMUSG00000027397.14	Slc20a1	0.85222	6.94177	24.611	1.42795e-21	1.33942e-19	39.2082
ENSMUSG00000041488.16	Stx3	1.02386	6.12356	24.4785	1.66871e-21	1.55114e-19	39.1081
ENSMUSG00000057137.9	Tmem140	1.30617	5.19222	24.4473	1.73133e-21	1.59499e-19	39.1043
ENSMUSG00000022346.15	Myc	-1.15069	6.29007	-24.4282	1.77086e-21	1.61697e-19	39.0654
ENSMUSG00000040152.8	Thbs1	0.709779	10.3412	24.3267	1.99672e-21	1.80721e-19	38.623
ENSMUSG00000058486.11	Wdr91	1.09824	5.77562	24.277	2.1181e-21	1.90039e-19	38.8925
ENSMUSG00000035969.15	Rusc2	1.81088	4.63475	24.2082	2.29865e-21	2.04461e-19	38.6975
ENSMUSG00000034593.16	Myo5a	0.588521	8.58034	24.1716	2.40098e-21	2.11738e-19	38.5169
ENSMUSG00000024095.15	Hnrnpll	0.616	8.03094	24.1291	2.52593e-21	2.20869e-19	38.5117
ENSMUSG00000033960.6	Jcad	0.904066	6.443	24.0706	2.70904e-21	2.3489e-19	38.594
ENSMUSG00000031266.7	Gla	1.50538	5.35344	24.0456	2.79125e-21	2.40001e-19	38.6267
ENSMUSG00000026180.8	Cxcr2	-0.95755	6.92067	-23.8321	3.60852e-21	3.07708e-19	38.2648
ENSMUSG00000057554.13	Lgals8	1.11798	5.98801	23.7698	3.891e-21	3.29076e-19	38.2729
ENSMUSG00000019302.16	Atp6v0a1	0.675089	7.96998	23.7186	4.14017e-21	3.47303e-19	38.0044
ENSMUSG00000035095.11	Fam167a	2.42288	3.28633	23.615	4.6954e-21	3.90703e-19	37.4463
ENSMUSG00000021939.8	Ctsb	0.686483	9.37169	23.5463	5.10579e-21	4.21452e-19	37.6999
ENSMUSG00000054263.12	Lifr	-1.40425	4.95273	-23.4855	5.49996e-21	4.50386e-19	37.9458
ENSMUSG00000038658.15	Ric1	0.604239	7.91089	23.4368	5.83754e-21	4.74265e-19	37.6688
ENSMUSG00000043017.9	Ptgir	1.12575	5.7555	23.3299	6.65711e-21	5.32638e-19	37.7236
ENSMUSG00000006517.5	Mvd	1.64031	5.22151	23.3296	6.65926e-21	5.32638e-19	37.7613
ENSMUSG00000056234.15	Ncoa4	0.699341	8.33723	23.3056	6.85914e-21	5.44405e-19	37.4653
ENSMUSG00000028249.15	Sdcbp	0.683918	8.60157	23.2749	7.12353e-21	5.61073e-19	37.4109
ENSMUSG00000037071.3	Scd1	0.884368	7.12015	23.2135	7.68549e-21	6.00749e-19	37.4632
ENSMUSG00000029816.10	Gpnmb	0.833642	8.35933	23.1834	7.97705e-21	6.18851e-19	37.3212
ENSMUSG00000015839.6	Nfe2l2	1.13207	7.22068	23.1282	8.54186e-21	6.57723e-19	37.3536
ENSMUSG00000030691.15	Fchsd2	0.830218	7.26026	23.1121	8.71418e-21	6.66021e-19	37.3103
ENSMUSG00000032238.17	Rora	1.37806	5.13279	22.9717	1.03786e-20	7.87403e-19	37.3181
ENSMUSG00000030096.8	Slc6a6	0.575511	8.73176	22.9103	1.12055e-20	8.4393e-19	36.936
ENSMUSG00000042444.10	Mindy2	0.745879	6.88827	22.882	1.16096e-20	8.68026e-19	37.0506
ENSMUSG00000027315.13	Spint1	-0.976086	6.08531	-22.794	1.29655e-20	9.62435e-19	37.0475
ENSMUSG00000014599.10	Csf1	0.890472	8.01803	22.7074	1.44592e-20	1.06565e-18	36.7405
ENSMUSG00000032788.15	Pdxk	1.10636	5.8432	22.6594	1.53617e-20	1.1194e-18	36.8861
ENSMUSG00000035373.2	Ccl7	2.36903	3.94001	22.6572	1.54056e-20	1.1194e-18	36.6026
ENSMUSG00000025408.15	Ddit3	1.53473	4.39967	22.509	1.85884e-20	1.34122e-18	36.6558
ENSMUSG00000021614.16	Vcan	-0.735293	7.34077	-22.4382	2.03415e-20	1.45753e-18	36.462
ENSMUSG00000021200.14	Asb2	-1.44646	5.291	-22.3888	2.16646e-20	1.54162e-18	36.5835
ENSMUSG00000000078.7	Klf6	0.673839	9.05251	22.3295	2.33718e-20	1.65171e-18	36.168
ENSMUSG00000016239.11	Lonrf3	1.38183	4.51449	22.3092	2.39889e-20	1.68379e-18	36.451
ENSMUSG00000025153.9	Fasn	0.735251	8.40509	22.2323	2.64746e-20	1.84571e-18	36.0816
ENSMUSG00000022500.15	Litaf	0.689664	8.32881	22.19	2.79561e-20	1.93591e-18	36.0333
ENSMUSG00000026024.14	Als2	0.966919	5.84792	22.1714	2.86343e-20	1.96966e-18	36.269
ENSMUSG00000029482.4	Aacs	1.18496	5.88841	22.1532	2.93139e-20	2.00305e-18	36.2403
ENSMUSG00000039318.12	Rab3gap2	0.774444	6.62475	22.1301	3.02004e-20	2.05005e-18	36.1327
ENSMUSG00000047881.14	Rell1	1.23745	4.82201	22.0715	3.25753e-20	2.19681e-18	36.1773
ENSMUSG00000026031.15	Cflar	0.620199	8.3528	22.0648	3.28589e-20	2.20155e-18	35.8646
ENSMUSG00000031444.16	F10	0.73946	7.79596	21.9682	3.72445e-20	2.47928e-18	35.7843
ENSMUSG00000066440.5	Zfyve26	0.774562	6.75203	21.9352	3.88748e-20	2.57122e-18	35.861
ENSMUSG00000046962.16	Zbtb21	1.13042	5.5132	21.9255	3.93688e-20	2.58731e-18	35.9849
ENSMUSG00000047407.17	Tgif1	1.13838	5.54888	21.8888	4.1294e-20	2.69666e-18	35.9378
ENSMUSG00000021114.9	Atp6v1d	0.810537	6.5578	21.852	4.33233e-20	2.79783e-18	35.7773
ENSMUSG00000038179.13	Slamf7	0.609618	7.94785	21.8509	4.33857e-20	2.79783e-18	35.616
ENSMUSG00000023809.10	Rps6ka2	1.30476	5.20954	21.8335	4.43866e-20	2.8446e-18	35.8673
ENSMUSG00000049470.13	Aff4	0.573841	7.83818	21.6996	5.28933e-20	3.36885e-18	35.4315
ENSMUSG00000036833.16	Pnpla7	0.718416	6.88958	21.6704	5.4963e-20	3.47919e-18	35.4797
ENSMUSG00000042688.16	Mapk6	0.707495	6.92404	21.6629	5.55057e-20	3.49212e-18	35.4803
ENSMUSG00000048897.15	Zfp710	-0.850228	6.44101	-21.6477	5.66281e-20	3.54114e-18	35.5032
ENSMUSG00000030283.7	St8sia1	-0.828576	6.08032	-21.6353	5.75569e-20	3.57754e-18	35.5374
ENSMUSG00000046207.14	Pik3r6	-0.850818	6.04572	-21.6178	5.89011e-20	3.63917e-18	35.5278
ENSMUSG00000029098.17	Acox3	0.633099	7.67146	21.5286	6.62584e-20	4.06937e-18	35.2052
ENSMUSG00000028278.14	Rragd	1.60243	4.57454	21.4849	7.02002e-20	4.28595e-18	35.3978
ENSMUSG00000036057.11	Ptpn23	0.806407	6.11718	21.4664	7.19498e-20	4.36693e-18	35.3124
ENSMUSG00000003518.13	Dusp3	0.897931	6.59323	21.3616	8.26947e-20	4.98973e-18	35.1043
ENSMUSG00000028494.12	Plin2	0.759261	7.50551	21.2276	9.88994e-20	5.93281e-18	34.8119
ENSMUSG00000020572.8	Nampt	0.586877	8.3483	21.1208	1.14137e-19	6.80731e-18	34.6034
ENSMUSG00000054000.5	Tusc1	1.76458	3.5759	21.1034	1.16832e-19	6.92798e-18	34.6564
ENSMUSG00000098188.1	Sowahc	0.89224	6.60132	21.04	1.27253e-19	7.50282e-18	34.678
ENSMUSG00000056529.7	Ptafr	0.934821	6.55211	21.0119	1.32177e-19	7.74888e-18	34.6411
ENSMUSG00000053641.9	Dennd4a	0.608859	8.49948	20.8447	1.65796e-19	9.6649e-18	34.218
ENSMUSG00000026980.15	Ly75	0.565592	8.32813	20.8327	1.68537e-19	9.76946e-18	34.2071
ENSMUSG00000023951.17	Vegfa	1.12902	5.52619	20.801	1.75972e-19	1.01434e-17	34.4882
ENSMUSG00000074141.13	Il4i1	-0.651814	7.64607	-20.787	1.79358e-19	1.02812e-17	34.2037
ENSMUSG00000024486.6	Hbegf	1.99452	4.53662	20.74	1.9125e-19	1.09023e-17	34.3289
ENSMUSG00000036636.10	Clcn7	0.755051	6.96809	20.6716	2.10011e-19	1.1906e-17	34.1126
ENSMUSG00000091971.3	Hspa1a	3.38597	2.62522	20.5662	2.42725e-19	1.36855e-17	33.4823
ENSMUSG00000022969.13	Il10rb	0.842401	5.96726	20.5222	2.57887e-19	1.44613e-17	34.0243
ENSMUSG00000020385.16	Clk4	0.721127	6.23365	20.3944	3.07741e-19	1.71636e-17	33.8212
ENSMUSG00000049323.8	Smcr8	0.664259	7.45258	20.3408	3.31496e-19	1.83891e-17	33.5936
ENSMUSG00000025949.16	Pikfyve	0.69763	7.29039	20.3324	3.35403e-19	1.85064e-17	33.5862
ENSMUSG00000022303.9	Dcstamp	0.801113	6.25572	20.3268	3.37997e-19	1.85503e-17	33.7196
ENSMUSG00000045374.18	Wdr81	0.857965	6.35013	20.3101	3.45931e-19	1.88852e-17	33.6838
ENSMUSG00000031441.15	Atp11a	0.602604	8.10845	20.2965	3.5255e-19	1.91453e-17	33.4659
ENSMUSG00000049723.14	Mmp12	0.898174	9.41679	20.2226	3.90832e-19	2.11131e-17	33.2627
ENSMUSG00000051367.8	Six1	-0.886795	5.67766	-20.1805	4.14501e-19	2.22751e-17	33.5992
ENSMUSG00000025017.10	Pik3ap1	0.599677	7.58168	20.1292	4.45416e-19	2.38124e-17	33.2743
ENSMUSG00000032440.13	Tgfbr2	0.855472	6.31325	19.9994	5.34611e-19	2.84336e-17	33.2663
ENSMUSG00000025283.15	Sat1	0.727158	7.87817	19.9817	5.48089e-19	2.90009e-17	33.0317
ENSMUSG00000034647.15	Ankrd12	0.941904	6.84414	19.9699	5.57328e-19	2.93393e-17	33.1174
ENSMUSG00000024521.8	Pmaip1	0.653011	7.84963	19.9627	5.63001e-19	2.94876e-17	33.0153
ENSMUSG00000024190.7	Dusp1	1.27137	5.65576	19.9239	5.9475e-19	3.09931e-17	33.2433
ENSMUSG00000017639.13	Rab11fip4	1.2772	4.25732	19.8913	6.22888e-19	3.22963e-17	33.2424
ENSMUSG00000072572.9	Slc39a2	2.54257	2.40277	19.8808	6.32204e-19	3.26154e-17	32.4616
ENSMUSG00000042997.13	Nhlrc3	0.852117	5.71419	19.8434	6.66679e-19	3.42228e-17	33.111
ENSMUSG00000036526.8	Card11	0.821991	6.23673	19.6344	8.9817e-19	4.58778e-17	32.7097
ENSMUSG00000044583.13	Tlr7	1.29536	4.71869	19.6233	9.12519e-19	4.63811e-17	32.8639
ENSMUSG00000020611.14	Gna13	0.55741	8.03165	19.6034	9.39034e-19	4.74949e-17	32.4787
ENSMUSG00000064289.15	Tank	0.681621	7.03505	19.4118	1.23753e-18	6.22871e-17	32.3188
ENSMUSG00000074582.10	Arfgef2	0.773443	6.88577	19.4055	1.24885e-18	6.25517e-17	32.2923
ENSMUSG00000052087.14	Rgs14	-1.17966	4.9461	-19.378	1.29954e-18	6.47759e-17	32.5065
ENSMUSG00000047843.16	Bri3	0.917013	5.65084	19.3654	1.32341e-18	6.56487e-17	32.4209
ENSMUSG00000029304.14	Spp1	0.814345	6.87493	19.3043	1.44617e-18	7.13949e-17	32.1615
ENSMUSG00000021306.11	Gpr137b	1.07798	5.6387	19.1569	1.79319e-18	8.79808e-17	32.1291
ENSMUSG00000020888.16	Dvl2	1.2201	4.64243	19.1546	1.79918e-18	8.79808e-17	32.1873
ENSMUSG00000037280.12	Galnt6	0.787386	6.11502	19.1314	1.86139e-18	9.05934e-17	32.0145
ENSMUSG00000049037.8	Clec4a1	-1.27785	4.56159	-19.0929	1.96941e-18	9.5401e-17	32.0958
ENSMUSG00000048534.7	Jaml	-0.926387	6.16253	-19.0194	2.19404e-18	1.05786e-16	31.8624
ENSMUSG00000018143.10	Mafk	0.924614	5.36259	18.9932	2.2804e-18	1.09438e-16	31.9265
ENSMUSG00000052102.15	Gnpda1	0.642486	6.74699	18.9288	2.50798e-18	1.19802e-16	31.6095
ENSMUSG00000020826.9	Nos2	2.03781	3.16083	18.888	2.66398e-18	1.26536e-16	31.4797
ENSMUSG00000031504.6	Rab20	1.81386	4.27921	18.8856	2.67347e-18	1.26536e-16	31.7273
ENSMUSG00000105504.4	Gbp5	-0.739822	7.40894	-18.8457	2.83633e-18	1.33631e-16	31.418
ENSMUSG00000097715.2	Gpr137b-ps	0.94192	5.66689	18.7416	3.31103e-18	1.55288e-16	31.4988
[truncated: 4,923 more rows]

## Sheet: Supp Table 6
Supplementary Table 6: Differentially expressed genes in Apilimod vs. DMSO-treated cDCs at 8 hours post-treatment
[truncated: 7,213 more rows]

[truncated: 2 more sheets: Supp Table 7, Supp Table 8]
